# Supplementary material for: Heritable tumor cell division rate heterogeneity induces clonal dominance
Source: PLoS Comput Biol. 2018 Feb 12;14(2):e1005954. doi: 10.1371/journal.pcbi.1005954 (PMC5825147; doi:10.1371/journal.pcbi.1005954)
Supplement: S3 File — File contains an executable jupyter notebook and a pdf print of that notebook as well as all code needed to process the FASTQ files. (ZIP) [file pcbi.1005954.s008.zip]

Archive with 9 entries (6 files):
- S3_File/
- S3_File/.ipynb_checkpoints/
- S3_File/CloneTools/
- S3_File/CloneTools/clone_data.py
- S3_File/CloneTools/plot_func.py
- S3_File/CloneTools/__init__.py
- S3_File/README.md
- S3_File/S1 File.html
- S3_File/S1 File.ipynb
