# Supplementary material for: Heritable tumor cell division rate heterogeneity induces clonal dominance
Source: PLoS Comput Biol. 2018 Feb 12;14(2):e1005954. doi: 10.1371/journal.pcbi.1005954 (PMC5825147; doi:10.1371/journal.pcbi.1005954)
Supplement: S3 File — File contains an executable jupyter notebook and a pdf print of that notebook as well as all code needed to process the FASTQ files. (ZIP) [file pcbi.1005954.s008.zip › S3_File/CloneTools/clone_data.py]

import numpy as np
from math import log

def merge_clonedata(cd_list):
    shape_ref = cd_list[0].rawdata.shape
    for cd in cd_list:
        if cd.rawdata.shape != shape_ref:
            print "All CloneData instances should contain similar data!"
            return
    rawdata = np.zeros_like(cd_list[0].rawdata)
    for cd in cd_list:
        rawdata += cd.rawdata
    return CloneData(rawdata,nspecies=cd_list[0].nspecies)


class CloneData:
    """ Container class for clone distribution data

    Args:
      rawdata: frequency array, each row represents a time step
      npsecies: number of species in the data
      time: time associatated to the rows
      barcodes: barcodes associated to the columns

    Attributes:
      rawdata: frequency array, each row represents a time step
      barcodes: barcodes associated to the columns
      npsecies: number of species in the data
      time: time associatated to the rows
      freq: requencies for each clone for all measured time step
      nclones: number of clones for each measured time step
      fclones: vector ranging from 100/nclones to 100
      fpop: cumulative fraction of the population that is made up by a clone, sorted by frequency
      gini: gini coefficient
      nmajor: number of major clones
      fleft: fraction of clones left
      metrics: dictionary with gini,fleft, and nmajor
    """

    def __init__(self, rawdata, nspecies=1, time=None, barcodes=None):
        self.rawdata = rawdata
        if barcodes is not None:
            self.barcodes = np.array(list(barcodes))
        else:
            self.barcodes = np.arange(rawdata.shape[-1])
        self.nspecies = nspecies
        nclones = rawdata.shape[1] / nspecies
        if nspecies == 1:
            self.freq = np.array(rawdata)
        else:
            self.freq = np.zeros((rawdata.shape[0], nclones))
            for i in range(nclones):
                self.freq[:, i] = np.sum(self.rawdata[:, i::nclones], axis=1)
        self.idx = np.arange(len(self.freq))
        if time is None:
            self.time = 3 * self.idx
        else:
            self.time = time
        self.nclones = np.sum(self.freq > 0, axis=1)
        self.nclones_per_species = np.zeros((len(self.nclones), self.nspecies))
        for i in range(self.nspecies):
            self.nclones_per_species[:, i] = np.sum(self.rawdata[:, i * nclones:(i + 1) * nclones] > 0, axis=1)
        self.fclones = [np.linspace(100. / self.nclones[i], 100, self.nclones[i]) for i in self.idx]
        self.fpop = np.array([get_population_fraction(self.get_freq(i)) for i in self.idx])
        self.frac = (self.freq.astype(float).transpose() / np.sum(self.freq, axis=1)).transpose()
        self.fleft = 100 * self.nclones / float(self.nclones[0])
        self.gini = np.array([get_gini_coefficient(self.get_freq(i)) for i in self.idx])
        self.nmajor = np.array([np.sum(col > 0.01*np.sum(col)) for col in self.freq])
        if len(self.time) > 1:
            self.pass_time = np.concatenate(([self.time[1]], self.time[1::] - self.time[:-1]))
        else:
            self.pass_time = self.time
        self.metrics = {'fleft':self.fleft, 'gini':self.gini,'nmajor':self.nmajor}

    def get_freq(self, i):
        return self.freq[i, :][self.freq[i, :] > 0]


def get_population_fraction(clones):
    """ Compute cumulative percentage of clone counts """
    sdata = np.sort(clones)[::-1]
    return 100. * np.cumsum(sdata) / np.sum(sdata)


def get_gini_coefficient(clones):
    """ Compute Gini Coefficient: https://en.wikipedia.org/wiki/Gini_coefficient"""
    f = np.array(clones,dtype=np.float)/np.sum(clones)
    return np.sum([np.abs(f[i]-f) for i in range(len(clones))])/(2*len(clones))
