# Supplementary material for: Heritable tumor cell division rate heterogeneity induces clonal dominance
Source: PLoS Comput Biol. 2018 Feb 12;14(2):e1005954. doi: 10.1371/journal.pcbi.1005954 (PMC5825147; doi:10.1371/journal.pcbi.1005954)
Supplement: S3 File — File contains an executable jupyter notebook and a pdf print of that notebook as well as all code needed to process the FASTQ files. (ZIP) [file pcbi.1005954.s008.zip › S3_File/CloneTools/plot_func.py]

import matplotlib.pyplot as plt
import seaborn as sns
import numpy as np
from .clone_data import *

_patterns = [[],[2.5,2.5],[1,1],[2.5,2.5,1,2.5],[1,1,1,2.5,2.5,2.5],[1,1,1,1,1,2.5,2.5,2.5],
        [5,2.5,1,2.5],[2.5,2.5,2.5,2.5,1,2.5],[5,2.5,1,2.5,1,2.5]]
_lcolors = ['k','r','g','y','b','grey','orange','brown','purple']


def plot_metric_as_bar(alldata, metric, idx=None, passages=None, ax=None, plot_title=None,
                       show_legend=False, wbar=None,cmname='Set1', metric_name=None,keysorder=None):
    if ax is None:
        ax = plt.gca()
    cm = plt.get_cmap(cmname).colors
    if not isinstance(alldata,dict):
        alldata = {'all':alldata}
        show_legend = False
        cm = ['grey']
    if idx is None:
        idx = alldata[alldata.keys()[0]].idx
    x = np.arange(len(idx))
    if wbar is None:
        wbar = .8/len(alldata)
    if metric_name is None:
        metric_name = metric
    if keysorder is None:
        keysorder = alldata.keys()
    for i,name in enumerate(keysorder):
        data = alldata[name]
        if type(data) is list:
            vals = np.array([d.metrics[metric][idx] for d in data])
            mu = np.mean(vals,axis=0)
            sd = np.std(vals,axis=0)
        else:
            mu = data.metrics[metric][idx]
            sd = np.zeros_like(mu)
        for j in range(len(mu)):
            if j == 0:
                label = name
            else:
                label = None
            if mu[j] == 0:
                continue
            if sd[j] > 0:
                ax.bar(x[j] + i * wbar, mu[j], wbar, yerr=sd[j], color=cm[i], label=label,
                    error_kw = {'ecolor': 'black', 'linewidth': .5, 'capthick': .5, 'capsize': 1.5/len(alldata)});
            else:
                ax.bar(x[j] + i * wbar, mu[j], wbar, color=cm[i], label=label)
    (xmin,xmax) = ax.get_xlim()
    ax.set_xlim([-.6*wbar,x[-1]+(len(alldata)-1)*wbar+.6*wbar])
    ax.set(xticks=x + wbar*(len(alldata)-1)/2.,xticklabels=passages, xlabel='passage',
           ylabel = metric_name);
    ax.tick_params(axis='x', length=0, which='both', bottom='off', top='off')
    if plot_title is not None:
        ax.set_title(plot_title)
    if show_legend:
        ax.legend(loc=0)
    sns.despine(trim=True, bottom=True, offset=4, ax=ax)


def plot_fraction_clonesVSpop(data, idx, names, ax=None, plot_title=None, legend=True,
                              plot_sd=False, merge=True):
    """ Plot fraction of clones versus fraction of population

    Args:
        data: CloneData instance or list of CloneData instances
        idx: induces of the time steps that will be included in the plot
        names: names of the time steps
        ax: axis object (if not specified, current axis will be used)
        plot_title: title of the plot
    """
    if ax is None:
        ax = plt.gca()
    x = []
    y = []
    y_sd = []
    if not (type(data) is list):
        for i, t in enumerate(idx):
            if t < len(data.fclones):
                x.append(data.fclones[t])
                y.append(data.fpop[t])
                y_sd.append(np.zeros_like(data.fclones[t]))
    elif (type(data) is list) and merge:
        data_merged = merge_clonedata(data)
        if data is None:
            return
        for i, t in enumerate(idx):
            if t < len(data_merged.fclones):
                x.append(data_merged.fclones[t])
                y.append(data_merged.fpop[t])
                y_sd.append(np.zeros_like(data_merged.fclones[t]))
    else:
        for i,t in enumerate(idx):
            nx = np.min([d.fpop[t].shape[0] for d in data])
            x.append(np.linspace(100. / nx, 100, nx))
            yt = np.zeros((nx, len(data)))
            for n,d in enumerate(data):
                yt[:, n] = np.interp(x[i], d.fclones[t], d.fpop[t])
            y.append(np.mean(yt,axis=1))
            y_sd.append(np.std(yt,axis=1))

    for i, t in enumerate(idx):
        if i < len(y):
            #print len(x[i]),len(y[i]),len(y_sd[i]),len(y[i]-y_sd[i]),len(y[i]+y_sd[i])
            if np.sum(np.abs(y_sd[i])) > 0 and plot_sd:
                ax.fill_between(x[i],y[i]-y_sd[i],y[i]+y_sd[i],color=_lcolors[i],facecolor=_lcolors[i],alpha=0.2)
            l, = ax.plot(x[i], y[i],label=names[i])
            l.set_dashes(_patterns[i])
            l.set_color(_lcolors[i])
    ax.set_xlabel('% of clones')
    ax.set_ylabel('% of population')
    if legend:
        ax.legend(loc=4,bbox_to_anchor=(1.1, -.1),handlelength=2)
    if plot_title is not None:
        ax.set_title(plot_title)
    ax.set_xticks(range(0,101,20))
    ax.set_xlim([0,100])
    ax.set_ylim([0,100])
    sns.despine(ax=ax)


def plot_compare_replicates_single(cdata, ax=None, abun=0.005,
                                   idx=None, xtics=None, fs=10, perc=False,showlegend=False):
    """ Plot comparison of clones between replicates in a bar chart

    Args:
        cdata: dictionary or list of CloneData instances
        ax: axis object for plotting (if not specified, current axis will be used)
        abun: fraction of the population that a clone must represent in order to be marked as major
        idx: induces of the time steps that will be included in the plot
        xtics: labels for the bars
        fs: font size of text inside bars
    """
    if type(cdata) is not dict:
        cdata = {i: item for i, item in enumerate(cdata)}
    #lcolors = ['g', 'y', 'r', 'b', 'm', 'c', 'brown', 'beige', 'orange', 'purple']
    #tcolors = ['k','k','w','k','w','k','w','k','w','w']
    tcolors = 5*['k','w']
    lcolors = plt.get_cmap('Paired').colors
    if ax is None:
        ax = plt.gca()
    res,n = compare_replicates(cdata, abun)
    if idx is not None:
        res = res[idx,:]
        n = n[idx]
    if perc:
        n = np.ones_like(n)*100
    x = np.arange(0, res.shape[0], 1)
    bottom = np.zeros_like(x)
    for i in range(res.shape[1]):
        if i > 0:
            bottom = bottom + n*res[:,i-1]
        if len(res[:, i]) > 1:
            ax.bar(x, n*res[:, i], color=lcolors[i], bottom=bottom,
               label='{} out of {}'.format(i+1, res.shape[1]),lw=0)
        else:
            ax.bar(x[0], n[0]*res[:, i][0], color=lcolors[i], bottom=bottom[0],
               label='{} out of {}'.format(i+1,res.shape[1]),lw=0)
    for i in range(res.shape[0]):
        Y = np.cumsum(n[i]*res[i,:])
        for j,y in enumerate(Y):
            if j == 0:
                dy = y
                py = .5*y
            else:
                dy = Y[j]-Y[j-1]
                py = Y[j-1]+.5*dy
            if dy < 1:
                continue
            if np.isnan(py):
                print res
            ax.text(i, py, str(j+1), verticalalignment='center',
                    horizontalalignment='center', fontsize=fs, color=tcolors[j])
    handles, labels = ax.get_legend_handles_labels()
    ax.set_xticks(x)
    if len(x) == 3:
        ax.set_xlim(-.5, 3)
        ax.set_xticklabels(xtics)
        ax.set_xlabel('passage')
        ax.tick_params(axis='x', length=0)
    else:
        if (xtics is not None) and (len(xtics) == len(x)):
            ax.set_xticklabels(xtics)
        else:
            ax.set_xticklabels(cdata[cdata.keys()[0]].idx)
        ax.tick_params(axis='x', length=0)
        ax.set_xlabel('passage')
    if showlegend:
        ax.legend(handles[::-1], labels[::-1], bbox_to_anchor=(1.05, 1), loc=2)
    if perc:
        ax.set_ylabel('% major clones')
    else:
        ax.set_ylabel('major clones')
    if np.sum(n) == 0:
        ax.set_ylim([0,10])
    sns.despine(trim=True, bottom=True, offset=4, ax=ax)


def compare_replicates(data,abun=0.005):
    if type(data) is not dict:
        data = {i : item for i,item in enumerate(data)}
    n_data = len(data)
    n_time = data[data.keys()[0]].rawdata.shape[0]
    res = np.zeros((n_time,n_data))
    n = np.zeros((n_time))
    for tidx in range(1,n_time):
        abundant = {}
        for tag,d in data.iteritems():
            bc = np.array(list(d.barcodes))
            f = d.freq[tidx,:]/float(np.sum(d.freq[tidx,:]))
            abundant[tag] = bc[f>abun]
        all_abundant = [bc for a in abundant.values() for bc in a]
        n_abundant = float(len(set(all_abundant)))
        if n_abundant > 0:
            count = np.array([all_abundant.count(bc) for bc in set(all_abundant)])
            res[tidx,:] = np.array([np.sum(count==i)/n_abundant for i in range(1,n_data+1)])
            n[tidx] = n_abundant
    return res,n
