# Supplementary material for: Heritable tumor cell division rate heterogeneity induces clonal dominance
Source: PLoS Comput Biol. 2018 Feb 12;14(2):e1005954. doi: 10.1371/journal.pcbi.1005954 (PMC5825147; doi:10.1371/journal.pcbi.1005954)
Supplement: S3 File — File contains an executable jupyter notebook and a pdf print of that notebook as well as all code needed to process the FASTQ files. (ZIP) [file pcbi.1005954.s008.zip › S3_File/CloneTools/__init__.py]

from clone_data import *
from plot_func import *
