# Supplementary material for: Heritable tumor cell division rate heterogeneity induces clonal dominance
Source: PLoS Comput Biol. 2018 Feb 12;14(2):e1005954. doi: 10.1371/journal.pcbi.1005954 (PMC5825147; doi:10.1371/journal.pcbi.1005954)
Supplement: S3 File — File contains an executable jupyter notebook and a pdf print of that notebook as well as all code needed to process the FASTQ files. (ZIP) [file pcbi.1005954.s008.zip › S3_File/README.md]

Files:

- `S1 File.html` html of the notebook
- `S1 File.ipynb` executable jupyter notebook
- `CloneTools` small custom build python library needed to run the executable.

To view the notebook (S1 File.html), open the html file in a browser. Alternatively,
the notebook can be executed with [jupyter](http://jupyter.org/). Further dependencies:

- Numpy
- Pandas
- Matplotlib
- Seaborn
