# Supplementary material for: Heritable tumor cell division rate heterogeneity induces clonal dominance
Source: PLoS Comput Biol. 2018 Feb 12;14(2):e1005954. doi: 10.1371/journal.pcbi.1005954 (PMC5825147; doi:10.1371/journal.pcbi.1005954)
Supplement: S4 File — This code can also be found at https://github.com/lacdr-tox/ClonalGrowthSimulator_SSA. (ZIP) [file pcbi.1005954.s009.zip]

Archive with 30 entries (26 files):
- ClonalGrowthSimulator_SSA/
- ClonalGrowthSimulator_SSA/CMakeLists.txt
- ClonalGrowthSimulator_SSA/Dockerfile
- ClonalGrowthSimulator_SSA/Doxyfile.in
- ClonalGrowthSimulator_SSA/doxygen.config
- ClonalGrowthSimulator_SSA/examples/
- ClonalGrowthSimulator_SSA/examples/iteratedgrowth_csc_otl.xml
- ClonalGrowthSimulator_SSA/examples/iteratedgrowth_csc_otl_docker.xml
- ClonalGrowthSimulator_SSA/init/
- ClonalGrowthSimulator_SSA/init/K562_noclustering_q=56.txt
- ClonalGrowthSimulator_SSA/LICENSE
- ClonalGrowthSimulator_SSA/README.md
- ClonalGrowthSimulator_SSA/src/
- ClonalGrowthSimulator_SSA/src/Experiment.cpp
- ClonalGrowthSimulator_SSA/src/Experiment.h
- ClonalGrowthSimulator_SSA/src/ExperimentConstantGrowth.cpp
- ClonalGrowthSimulator_SSA/src/ExperimentConstantGrowth.h
- ClonalGrowthSimulator_SSA/src/ExperimentIteratedGrowth.cpp
- ClonalGrowthSimulator_SSA/src/ExperimentIteratedGrowth.h
- ClonalGrowthSimulator_SSA/src/GrowthModel.h
- ClonalGrowthSimulator_SSA/src/GrowthModelCSC.cpp
- ClonalGrowthSimulator_SSA/src/GrowthModelCSC.h
- ClonalGrowthSimulator_SSA/src/GrowthModelSimple.cpp
- ClonalGrowthSimulator_SSA/src/GrowthModelSimple.h
- ClonalGrowthSimulator_SSA/src/simulator.cpp
- ClonalGrowthSimulator_SSA/src/Solver.h
- ClonalGrowthSimulator_SSA/src/SolverGillespieOTL.cpp
- ClonalGrowthSimulator_SSA/src/SolverGillespieOTL.h
- ClonalGrowthSimulator_SSA/src/tinyxml2.cpp
- ClonalGrowthSimulator_SSA/src/tinyxml2.h
