# Supplementary material for: Heritable tumor cell division rate heterogeneity induces clonal dominance
Source: PLoS Comput Biol. 2018 Feb 12;14(2):e1005954. doi: 10.1371/journal.pcbi.1005954 (PMC5825147; doi:10.1371/journal.pcbi.1005954)
Supplement: S4 File — This code can also be found at https://github.com/lacdr-tox/ClonalGrowthSimulator_SSA. (ZIP) [file pcbi.1005954.s009.zip › ClonalGrowthSimulator_SSA/Dockerfile]

FROM ubuntu:16.04
MAINTAINER Margriet Palm

RUN apt-get update -y && \
    apt-get install -y cmake libboost-filesystem-dev \
                       libboost-iostreams-dev libboost-random-dev \
                       gcc g++ python gzip && \
    apt-get clean && \
    rm -rf /var/lib/apt/lists/*

WORKDIR /src/
COPY . /src/ClonalGrowthSimulator_SSA

# build ClonalGrowthSimulator_SSA
RUN mkdir -p ClonalGrowthSimulator_SSA/build/
RUN cd ClonalGrowthSimulator_SSA/build/ && cmake ../ && make

WORKDIR /app
RUN mv /src/ClonalGrowthSimulator_SSA/bin/simulator /app/simulator
RUN rm -rf /src

ENTRYPOINT ["/app/simulator"]
