# Supplementary material for: Heritable tumor cell division rate heterogeneity induces clonal dominance
Source: PLoS Comput Biol. 2018 Feb 12;14(2):e1005954. doi: 10.1371/journal.pcbi.1005954 (PMC5825147; doi:10.1371/journal.pcbi.1005954)
Supplement: S4 File — This code can also be found at https://github.com/lacdr-tox/ClonalGrowthSimulator_SSA. (ZIP) [file pcbi.1005954.s009.zip › ClonalGrowthSimulator_SSA/examples/iteratedgrowth_csc_otl.xml]

<Simulation>
  <Model type="CSC">
    <MaxAgeTransitCell>8</MaxAgeTransitCell>
    <DivisionRateStemCell>1</DivisionRateStemCell>
    <DivisionRateTransitCell>1</DivisionRateTransitCell>
    <DeathRateStemCell>0</DeathRateStemCell>
    <DeathRateTransitCell>0</DeathRateTransitCell>
    <ProbSymmStemCellDivision>0.5</ProbSymmStemCellDivision>
    <ProbSymmStemCellDifferentiation>0</ProbSymmStemCellDifferentiation>
  </Model>
  <Solver type="GillespieOTL">
      <tau>0.001</tau>
  </Solver>
  <Experiment type="IteratedGrowth">
    <NumberOfPassages>1</NumberOfPassages>
    <CriticalPopulationSize>100000</CriticalPopulationSize>
    <NumberOfCellsToKeep>50000</NumberOfCellsToKeep>
    <Seed>1</Seed>
    <InitSeed>2</InitSeed>
    <Name>iteratedgrowth_csc_otl</Name>
    <OutPath>out/</OutPath>
    <InitFile>init/K562_noclustering_q=56.txt</InitFile>
	<UseSimDir/>
	<gzip/>
  </Experiment>
</Simulation>
