# Supplementary material for: Heritable tumor cell division rate heterogeneity induces clonal dominance
Source: PLoS Comput Biol. 2018 Feb 12;14(2):e1005954. doi: 10.1371/journal.pcbi.1005954 (PMC5825147; doi:10.1371/journal.pcbi.1005954)
Supplement: S4 File — This code can also be found at https://github.com/lacdr-tox/ClonalGrowthSimulator_SSA. (ZIP) [file pcbi.1005954.s009.zip › ClonalGrowthSimulator_SSA/init/K562_noclustering_q=56.txt]

CACTCGCCACTAGGCTTGCT	698
CGCACCCCGGCGTCCAATAG	821
GTCATAGCATCCTATCACCA	781
CCATTCCGTCCACAAACTAA	914
GGGACACTGCCGTTCCAACA	126
ACAACGCTCCCCCACCATCT	181
CTGAACGTGTGCCCTCAACG	721
AGGTGCCCCTCCGCCTGGCG	23
CGCGCATCACTTAATTGCAC	78
CCCACCCCCACCAAACCAGG	684
AACCCCCACCTCACCCCCGC	84
ATGCCTACCTCCCCTGCACT	1123
CCGACCTAACCCCACTCAGT	7
GAGGTAACCAGCGAATCCCA	98
TATACACCAACACCGCATCC	545
TGCGCCGGACCAAACCATCA	9
CAACAGCCCCTAAGAACAAC	438
ACACGCAAGCCCCCCCACCA	299
CAATTCATGCCGTCCACGCA	936
ACCCTTCCTCCACACACCGT	536
ATCGCAATCAGCCTCGACAA	141
ACTCTGCGCCTCTTCAAACG	520
GCATCTATCCTGATAACTCC	751
CCCCATCTCACCCGAATACT	724
AGGCCAAATCCGCTTAACCA	81
TGCTTTCGGATCTTCTCCAA	515
CCGGGCCAGGGCACATAACC	463
GCCATGCCCATACACATAGC	587
CTATTGCGCACCACCCACCT	813
ACCCGACCCCGGGGTCCACC	529
CATCGACCTTCGCCAAACAT	953
ACCTCCCCACTCCTGCCTTA	556
CCAGCACGCTCCAATAACGC	197
AAGAGTCTGAAGTTTACGGG	545
GGCCTGCCCAGCTCCACCAT	61
ACCCTTACGCTCCTTGTCAA	179
CCATCCGCTCACTTCCCTTG	906
CCCACTGCGCCGAACGTGTC	1043
CCCAGCCTGCACAGCTGCGA	1398
CCAGGACCTTCCCCCTACCA	430
CATGCCCAACCGCATTACGG	570
GTCTCTCAACCCAGTACGAC	273
CCCGGCCTGCACCGAGTTGG	1210
CCTGCCCACGAGCAATATTG	198
CCGTATCCAATAGCTTATCC	394
CTCCGCCCGCAGTTCCCGTC	171
ACGCAGGACCTCACTGGGAA	451
GCTGCCCCTCTGCTCTTCCA	83
CCTGCCTACGCCGCTAATGT	183
CCTAGTCTGTGTCCTCCGAA	570
ACGACCCTAGAGAGCCTCCT	113
CGTGCGTCGTCCCCAAACAC	387
TACCCCCCCAATAACACCTG	505
ACTACCGCCCTTCCCCCTAA	1216
TCGTAGACGACACCCTTTCG	287
CGGCCACAATCGTTCAAGGG	461
ACCATTCTGACTCCACCGAG	717
GGCGTCGGGCCCTGCCCAGG	150
ATCGCCACAGCCTCCTCTAG	834
TCAACCAATCCCCGTCCCCA	30
CACGCACCACTCAGACCGCA	198
AACCCCATTGCCACCGGGCG	1175
CCAGAACTCCCCCTGCTACG	396
CGCTTCCACCCACCTATCTC	1811
CACCATACGCCCCTTGGAGT	641
GCATGCCTCGCCAAAACTAG	488
CCGCGTGCACCGCCGGCAAA	488
GTGCGTACGCACACTTCCGC	309
CCCGATCCGGTCCCCCCCCC	402
GCGACTAGCACCCTCTCACG	107
CAGAGTCCACCCCGCTTCTG	457
CCACTCCCCTTTTCAACCAG	194
CCGCCCTCCCCCTACCATAT	303
ATCAACCCCTGCATCCCCCG	180
CCCTCCCACTCCATCGCAAC	383
TCTCGACCATTCCCACCCAC	343
CCCCAGCCACCCGCCCACAG	148
CACCCTCTACTCACACTCCT	164
CCTCCCCCTCCTGGAAACTG	493
GGGCGCCAAACTCCTCCCTG	186
CGGCCCACCTACTATTCTCC	736
GTTGCAAGCCCAAATCCCTG	284
GCTGACGTAGTCAGGCCGCA	59
CCCTTAATCACTCCCCATTA	571
CATACACCGTCCAACCACAC	773
AGCCAATCTCCTCACAACCA	41
CCCACCAACGCGTAAAATAG	346
GATCCACCCAATGATCGAGC	471
CCTCCTCCTCATCCAGCCTA	348
ACCTGCGTTATGGCCTAGGT	2616
GGCAGCGTCCGCACCTACGC	84
CCACATTGTCCCCGCTGGGA	531
ATGACACTCTCGCACCAACT	134
AACACTCTCCCCATCCCGGC	39
CACGGCACAATTCTGCTCCG	98
ACGGATCTACTACTCCCAGA	344
ACCTCCCCCCGTCTACCAGC	631
ACGTCGCTCGCTACTACCCA	364
CTCCCCCAGACCAGCAATAA	185
ACCCGCCTCTTGATCAACCC	485
TCCATGGCCGAACACTTCGA	175
GTGCGACTACCTCATCATTA	1198
ACCCTCCTCTCGACCGACAG	284
GAGCCCATGCCTGCCTATGC	778
GATCTCGATGCTCCCCTCAA	229
CTTTCTCGCGTATTTACACG	186
ACCGGAAACTACCTTAGAAC	343
CCCAAGGTGAGCCCCGAGAC	56
CCTCATCCACGCTCCTTCCA	108
CCCTTCATGACCCTTCTACG	766
CCTCCTCATTTATGCCATAA	515
ACGGTTATTAACCACCCCCG	116
GGCAACGCCCCGCCCTACGA	174
ATCTTCACGCACCTAGCCCT	241
CTGCCCTATCGCCTCCTAGG	115
ACCCCAGTGCACGACAATTT	1294
CCAGACGACGCAGCTACAGG	1744
AGCGGTTTTTCAGCCTCCAT	1
CCCCCCCCTACTCCATCAGC	148
CCCCCACACCCCGGTCCAAA	608
CGCCTCACCCCCACACTCGA	189
CCACCTACTCCGCGGGGAAG	144
AAACCCATCACCCCCATATA	775
GAACCCACATGCGAAACGTC	380
TGTACTCCTAACCCCGGGTG	184
GCCCGCATTTACCCCTGCCA	413
CCCGCTCATCCGAGACGCAG	404
CCAGCACTGCACAGACAACC	506
ATCACTCCGTTATCCCATGT	970
CCGGACGCACCATCCCAAAA	1229
GGCAACATAGCAAGACACCT	115
AAAGTCTCACGTAGAGCCTA	355
ACCATCCCGCCCTCTCCCCT	969
ACCCACCGGAAGGCAGTGAC	778
AACCACATGCCCCCTCCCAA	257
CCTAACCGCTACGTTACACA	16
CCGGCGGCCCGCCTCTCCCA	112
CAAGCTATCCCCCCCCACTC	342
AATAAACTGTCCTAGCCCCG	264
CCGGACCCCCCACCCTTCGA	241
GTGTACATGCGACACCAAAT	629
GATCGTCCTCCCTCGAGGGT	594
GCACCCGCCCTTCGCTGAAT	412
GCTGCACATCACGAAACCCA	220
CCTAGCCCTCCTGGCTCCGG	220
GTCCATAATCCCGCCCCGCG	185
CTGGACCCACTACCTTCCCG	668
ACAGTAGACCCTTCCTCTAA	133
ACCCGGGACTTATTACCCAC	491
CCAGCGCGAAGCCTACGTAG	730
CCCCACCACCCTCACCTTCG	1151
AGGACCGCGACCTATTGAGC	26
TTCACCCTCACTTAGCCCCC	2
CCGTTCCTAGTCGAGCCGGA	49
TTGGCTCAGCTAAATAGCAG	529
ATTATACCACATGACTCACT	501
CGCTCCACCCTATTCCTCAA	146
CCCGCCGTACCTACCCCCAC	924
GAATCATAGCCACCCTCCGC	451
CCCAGTGGTGGCTCTCGACA	494
CCCACCACGACCAACAAACA	426
CCACTCTTTCGCTACTCACG	165
CCTGGACATGCAATGAGCAC	312
CCGCAATACGCCTCTCCATC	670
GGCACGCACCTACATCAGGG	148
CAAGGAATCCACGCAGACCA	148
ACGCTCATATCAATTTCAAA	846
CTTGATACAGCGGCCTAGGG	283
CCCAAGCTGCCCCATACCGG	199
CTTCGTGCACATTCGCCGCT	665
TCCAGCCTTCTGTGGCCTCG	816
TTAAGCCCCAGCCACCCGCC	1311
ACACCCGGGCCCGACCCAAA	420
TCGTCCCCACACCCCTCCGT	380
CCATTCAAGACCTACCCCAG	1227
AACACCCGCCCACTTAGTAA	138
AACAATCCACCTCCATGCGA	617
CAAGCGAGACACGAGCAAGC	1596
CCCACATACCTCGAGTCTAG	1111
CCGCTCCCTTCCTCCTGGTA	661
ACACCTCCACCTCGCCCCCA	2242
TGTAGCAAATTAGCGCCAGA	285
ATGCCTAAACGCCCCCTGTA	49
ACCAGGGTTAGCTTTGGCCC	180
CATCCATCTTGCACGGCCGA	1068
CACAATAACCCCGCACCCGC	860
ATTGCTATGGCCCCATCCCA	320
CACTGCCACTCTGCTTTCCA	268
CCCTACCATAAAAGCGCCAT	618
GGGACCCTACGATGATGGAC	28
GAACTGCTGCCCGACTCCCT	57
CCGAGGTTAGTCGGCCCCCG	10
ATTCAACTGTCCCCCGTGCA	757
CTTTACCCTCTCACCTCATC	446
TCCGTACCCCCAAAGCGGAC	378
CGCTGCATACCACCCTCGAC	541
GTGACGCAACCCGCGCACAG	209
GGACAGCCACGTATCCCGAG	303
CGCATACCACGCTCTCCGCT	844
CCCCCCCTGCTTTGCCCTCA	663
AAGAACCTGACCGGCTGAAC	94
GAAGGCCCATCTGCCATGAC	604
ACCGACCCCCCATGCAACTA	769
TCACACCCCCAAACTCCCTA	498
GCCGACAGCCCCGCTACCCC	213
ATCGCCCCGCGCCATCGATA	515
GCCCACGCTCGCCTCGCGAA	427
GTACAGATCCCCCCCGACAG	409
ACCCTGCCTATAGGCGACAA	79
TACCACCAACCATACCAGCC	779
GCAGCCTCCCCCCACCAAGC	270
AGTAACCCTCGTGACCACCT	418
CTCAGCCCCTCGCCCCGAAT	1282
CTGCCACGTCTCCACAAGCG	460
CCCAACATCGGCTCCACCAG	775
CCAATCATCTCCACCCGCAG	148
ACCACTTGCCCGGACACACA	687
ACGTCTCTTCGATGACGCGT	1224
ACGTTACCTCTAAAGATCCC	36
GCGCGATGATCGGGCTCTAT	494
AGTCACATCCACGGGCACCA	1001
ACCCAAACATCCGTCTACAA	368
AGCATTCTGCCTCGAGACGG	129
TCATCAATAGACCCACACCT	250
GCTGGCCCGTTCCCCATGCA	896
TTTGATGAACCCGTGCCAAA	360
ACCCTATGCCCTCAACAACT	78
CCGTCGCCGGTCAACTACTC	135
ATCAGTCCCTCCGTTCCCCA	300
GCGCTACCGCCCCCCCACTG	211
GACCACCCCCCCTACCTGAA	232
GGATGCAACCGTCAGCGTTG	45
AGCTTGTCTATACTACAATA	106
ATGTCCCCTCCCCGCCTGGG	286
GTTCCTCTAAGCGCTCCACA	406
CTCCTCCCTGCCCTGCGGTG	3
CTCGGCATGCATTGCCCTAA	157
CCGCCCCCACACCCTCACCT	383
CCGGGCTATTCCCACCTCTA	357
ACCCCCAACGACTGTGCGAG	273
CCTAATCACCCCCAGGAAGA	287
CGAACTCAGGCCACGCACGG	175
CACCGCACATCACCTCGGAA	477
ACACCCTCTCCAGTTTTCGA	733
TGGCTCTCCCCAAACCCACT	250
ATTTTACGACACTGTGCTCG	1508
CCGCCAAATCGGTACCAACC	100
CCCCCCTTGGTCCAATGCAT	694
CCAGACCAGCCAGGCCCCCA	54
CCCGCCACTCCCTTCTGGAT	252
CCACCGACATCGATTCATCG	429
CCCAGTCTCTCGGCTACAAG	527
CACCTCCCGCGAGCCGATCC	483
CCGGGTTCTCAATTACTACA	243
TTGGCCCACACCCTTACTTC	188
ATCGATCCCGTAGTCCCAAC	469
TCTTTTATCCCGCCCCCGGG	4
GCCTAACTCACGCTCCACCA	337
CCGCACGAATAGTCCAACAC	238
ACCAGGATGGGCGCTCCCTG	636
CCGTTGCCAGTCGCGCCGGA	173
CATTTCACTAATCCCCGGAC	308
CCTCTACCTTCCACCCCCAA	374
CGTTCCTTCGTCGACTTCGA	494
GCTGACTGCCATATACTCCT	203
GACTCCCAACCAACGTAAAG	821
ACGAAAACGCGTACTCCCAG	227
TACAATATCCCTTCCGTCCC	634
GCCCCAGCTATCGAGCTTCT	355
AGTTTTCCACACCTGCACAT	255
TCGCACTGAGTCGACCTAGC	29
TCACAGCAACGCCAGGACAC	208
CAGACACATGCACCCAGGCA	1557
CCCATCACGCGACCGTCCGT	1281
CAGCTCCCTTTCCATCCCGA	1028
GCCAACGACGACACTATGCG	370
GATCGTTCAATCCCACATCC	501
ACGTAGAGTCCCGCCTAAAC	855
AATCTTCACCACACCTGCAA	749
TCCGCGAAAAAACTCCCCAG	62
AACGAACACCCCTCCACCGA	725
AACACGATGACATCCCACCA	26
TTTCCTTCCGCGGCCAGCGG	258
GATCTGAAGAGTATGTGTAC	711
CTCTATACCCTTCTCGCTGC	468
CCCCCTTCACACACCACGAC	601
CCGTCTGCCGCATTCAAGGT	275
TCACGGCATCAACGCCCACC	894
GATGAGCTAGACCCCGAAAC	132
CCCACCCTAGAAACTCTGGG	373
CCCCATCCCAAGACTACTAG	98
AACCGCCAACTGATTCCTCA	449
TCCCGTGCCCTAGCTCACCA	529
ACGTCCACCGGACTCCACAG	200
ACCGCTTCCACTTTCCCCCA	332
GTCTTTGTATTAACCGCCCT	106
GTGCACTATGTCACCTACTT	1235
ACAATGCCCCACCTCAGATA	184
GTAGCCCACCCAGATACATC	1192
ACCTGGATCCACTACCACCA	298
GTCGCCTGCCGGGCACCCTT	43
GCGAACGCATACCAAACCGA	517
CCAACAACCCTCCGCGGGAG	174
ACAATCACTAACTTCACCCG	897
CGAACGCAGCTTGCTACTCA	394
CCGACTCTGTTTCACTACCA	856
GACTGCTGACTTCCACTGAC	530
GCCCCGCAAAATAGCGTGAG	86
CTGACGCCCGCCCCTCACAC	483
GCCCCCACACCCGTCCAACC	164
GGGCTGGGCCACCCCTTCCT	382
ACTGACCCACGCAAAGGCCC	385
GTACCTCCTTCCAGCGACCA	196
CGAGCTGCGGTAACCCCTAC	1571
TCCCGCATACAAGGTAACCG	10
CCAAACTAACTACACTATCG	998
GTGTAGCAAGGCGACGCTGC	767
CCCTGGAACTCCCGCCTACA	131
TGGTCGGATCGGCCCTTCCC	82
CCTGGCCACCCTAAAAGCCG	223
CAGACAACGCGTCTCTACGC	2213
GCCCTACCGCTTTCCCACTA	424
TTTCCCTGCGTTCTCTCAGA	419
GTGGGCAGGGCACTAGGACG	418
GAGATATACTACCCACACCT	1284
CAGATCCGACATCGCACCAA	91
CACGTGATTCCTACCTAGAA	152
CTTATCTCCCCCAGCAACGT	996
ATTCATAGAGTGGAATCAAC	950
GCGCTGGCAGATCTCACCAC	101
ATGCTTCGGATCCTCCTCGC	1362
CATATGCGACCCTCGAGCGA	530
CTCAAACGCCCCTTTAGGCT	824
ACTCCCCTACTCGACCACTT	527
GGGTCTGCGCCCTGCACATG	16
GTGAACTACCCCCGCTAGGC	701
ACGCAATCAGGATACCCACC	247
CGCTACTCGCCCATATGATC	1003
ACCGCCAAACTTACCTAACT	57
ATCACTCAAGGCTTCGCCGA	470
CTAGCGTTCTGTACCCCCGC	902
ATCCTGATGTTGCCCGCCAA	366
CCAAGCATCTAGCCTCCACC	713
GTCCCCATCCTACAAATATC	639
GCAAACCTCAACCCCGTACA	923
GCAACCCCGCCCCTCGAGCG	121
CTCCCTACCACCGTTCCGGC	457
GACGAGGCACCAACCGTGCG	719
TCCTGACCCAGCTCACCCAA	12
CTCCACGCCCCGGCCTGCGG	472
GTATCCCTGTCCCACGGAGA	42
GTTCCGAACGGTCTCCTCCA	122
CCTCGGCACATTCGTCGATA	946
ACGTTCCCTGCGGCCTCCGG	159
ACCGGCTATTCCCCCTTAGT	323
CCCTGTCTACCAAATAAGTC	266
CCCGAAGCACCACCACGAAC	259
GACCTGAACGCCTACCACTG	439
CCGCTACCAACCGCCGAACT	109
CATCCCTCCGGCCCCTACCA	407
CTGCCACCTTCCTCCATAGT	1082
CTAAACCATTCGTCCCCCTC	323
TATACCGTTACCGCTTGGTC	1267
ACGGACCTTCTCTGCCCACA	821
CATAGGCACCGACACTGCGA	1182
GTACTGAACCAGGGGATGAT	530
ATTGTCCAGCGCACGACCTG	1211
CTGATTTCTTTGCTCTTATC	931
CCACGCCCCCTTCTCCGAGA	194
ACTGAGGCGTAAAGCCTCTC	501
GACACCTTAACATCTCATCC	1028
TCCCTCCGACTAACTAACCC	491
TACCGCTGCTGTCCATGAAA	626
TAGCTCTCCCCGGTACCAGC	917
GCCGCCGTTCCAAGCGCCGC	496
CCGCCCAGACGTCCATTACA	374
CCATACGTTCTTCGACCGAT	463
ATCATGACCCTCGTCCGGTA	562
GATCTACAGTTTCACGACTA	152
GGCCACCTACACGCCCCCAA	18
TCCCACCTCCCCACACGCTT	167
ACCGCCAATCTCTCTCCCCA	978
GTGCAAACACCCTGTCAAGA	80
AGGGGCTTGCCCGGAAACAC	1290
CACCGCTTCCCCTAGACGAA	30
GCCGCGCTCGTGTACCCCCT	782
ACATACCAATGAACCCCGGG	23
CCGACAGTTAGTCACAGCGA	953
TGGCCCCCACCCATTCCACT	298
CCACTCGCCCGAATTGCGCA	573
CCTTGGTCACCACGTAGCAA	1135
GTAGCCAAAACCAAACGCGA	595
GCGCACTGGCAACAGTTCAA	771
CATGACCTCGCCGTTCTAGT	1058
GCTTTAAAACCCCACCCCTT	194
GCCAACTACGCCGACCACAG	270
CACCCCCGACCCGGTCATCG	404
TGATCCCAACACCCCCCTTC	391
TCTGCTCCATTTCCGCTCTG	479
GAAGAACAAAGTGCTCAAAT	108
CCCGTTTTCAGACTGAACAC	372
GGCCCCCCTGCCACCCCGCG	239
CCTCCTGAGGATAGCACTTT	63
CACCTCGGACGCATTCCACG	549
ACGCTCCAACTCCTCCCAAC	1050
ACAGACGCGACCACCCCGCG	657
CCTACCGCACGACGCAACAC	1170
GCGAGGGACGCAACTCACCA	781
GGCGCGTTCATTCCCCCAGA	72
GGCGGAAAACCTCACATGTA	559
CACGCAACTCCTCCTCCCTA	301
CCTTGTCATCGCAATAGCGA	1076
CGCACTCAGTTTGACGACCA	168
ACCCGACGCCTTGCCAAGCT	136
CGGAGCAGCCCCCCACAGTT	604
TTTATCGTCCGCCAACCACC	247
TTCGTGCCCATATGCCGGAA	478
TTGGGCCTCGTTGCATTGCT	417
AGTTTTACCTCCGTACCTCG	268
GCATTCCCCCCGACCACCCA	144
CCCGCTAACAGTCTCCTCCC	2
ATGGTTATCAGTCACTGACT	694
AGTGCGTCCCTCCCCGTTTG	1174
CCTTCCTCCTCAGAACCACA	331
GAAGCCCAGCGCGACTACGA	445
TACCGCTCCATACAGTGATC	624
TCGTCATCTTGTAGCCCCTT	343
CCGCGTCCACACCAACATGC	832
AGAATATCGCGATACTTCGG	122
CGATCACTGGCCTCTCAGAT	527
CTCTCTGGCGTTCCCGGGGG	260
CTGCACCTGGCAAACAAATC	34
CCCACTAACTCCCCCAACTT	380
CCGTGCCGCCATACGTAACT	681
CTCCCCCAACCCCCTCGTGC	94
AGCCCCCCTCCCATCCCGCA	452
TTCCCCTGTCCGCCCCACCA	374
CGCGGAACCAACTTCTGAAG	91
AACGGCTTACCTGCATGCAG	1563
AGTCCCTAGACCCCCCTGCA	357
TCAGCCGCACCCATTTCATC	24
TCAGAGCAACCGGTGCTAAG	134
CCCGCCCCCCCCCATCCGCT	64
GCCACACCTACCCATCATCG	889
ACCCGCCCTTCCCCTTGTTT	510
ACCGGTCTATACGGCCATAA	372
ACATAAGCGATCTATCCAAA	522
TTCCGCCCCGGAAACAATAA	17
CCCCAGCAACCACTGCACCT	661
CGTGCTACATCCCGAACCCA	193
CCAGTACCTCACAGACACGG	800
CATGCCAGCATCTCACCTGC	88
CCCCCTTCACTGTCATCAAC	688
CCTACAGCCCGCCGCGTGCG	10
TAGGAATGTACACTTCCCGG	317
AACCCCCTACCCCTTCCCGA	175
TCAACCTCCGCCGCGTGTAC	49
TCCCGGTCTCATCAACAACG	311
CTTAATGATCCGAACCGGCC	398
TCCCACCAGTAATTTGGGGA	229
TCGACGTGTCCCGTCCACCA	39
CACGCCCCCGAAGTCATTCG	103
CACAACCCACCCGTCCCGCT	1763
AAAGACACCCTCGCCCACCC	92
CGTTCTGCAGCTCGCCGACC	671
CCCAGCGTAGCGACATCCAA	528
CAGAATGCTCCCAGTCCACA	610
ACCCCGCCAATGAACCCTAA	631
ACGACCCTAAACCCGCTCCG	1027
GTTCGCGTCAACTACCACAA	1381
AATCTTCGCGTCCGCAGCTA	358
ACACCGCGCGCGGCAGACCG	151
AGGAACGACACGGGAACCAA	243
AGCGCCCCCTCCCGCCGGCC	30
CCAGCGCGGCCCCCCCAATC	899
CACACCCCTACTAAACCTCA	505
CGAAAGCTCCCTATCCATAC	783
TCTCCCCCCTTCGGAATCCA	310
CTGAGTGGCCACCGCAAGCT	13
ACTGTGCCCACTACCCCCGA	1337
TCAACATGACCCGCAAACCT	430
TACAATCTGCGTCCTTATTC	619
AGCTTTACACTGTCCGATCA	325
TTCACTTCATCCGCACCCGG	315
ATGAATGAATTTGATGCGCG	360
CCCCGGCCCCCCAGCCGCAC	81
CCCCGGCCCCATTACAGCCA	161
CCCCCCCTCTACCTCGAGGC	505
CCCATCAACGTCCGTCGCGA	190
GACGGCGAGCCCGCCGCTAC	75
ATACGATTATCCCGGCCAGG	398
ATCGCACGACCCTCCACCCT	917
CCGCTCCCGACTCGCACCCG	248
GTCCTGTCCCCCAAACGCGA	1116
CCAATCTATGCCCTTCCCGG	891
ACGACGCTGCCTGCAGAAGA	222
AAACCCACGACACCTCACGA	131
CCGCGCGGCCCGAGCCCCGG	45
ACCACGCCTTGCACACCCGA	1035
AACGTAGACCACCACTCACA	970
CGGGTTAGTATGAACCCCTC	145
GACACAGTTGCTGACATAGC	824
CCTGTCATAACGATTACACA	993
GTCCCCTCACTCGCCCGCAA	66
CACGGGAACACCCTGGACAC	663
ATCGACCTTGGTAGTTACAG	416
CTGCCCCCAGCCCGTCCCAG	718
CCATCTCGCCAACCCCTTGT	543
CCTGTCCTCCGCATAAACAA	485
CCCCACTCCCGTACCTACCG	850
GCCCTAAAGCCTTCAAAGAC	821
GCGAGTTGCCTCGCCGTCCA	627
AGGGCCCCGAACCTGCCCCA	374
GGACTCACCCTTACCCCCGG	359
GTCCTCACCACCAACACAAC	557
GGAGCGGTGCCTGACCTGGC	182
ACACTCTAGCGCGTCCCCCA	775
TCACTCTCCCACCGTCCAGT	406
GAGCACCCCAAAGTGTCCAA	761
GTGGACGCATTCTCCTCTGT	153
ACAACCTTGTACCCCCACGT	192
ATGCCCCCCCTCGCCCGGCT	449
CCAACTCCGTGCGTTGGCAC	52
ACTACGTCCCGTCTGGTCGT	962
CGCGTCACATCGAGAGAAGT	896
TAGGGCTCCCCCACCCCCGC	388
CCAATTCAGCACAGTGTCCG	860
ACTGCTTGGTCCAACTCCCG	112
GCCGATATAGCTCCACTCGA	1194
ATGGGGTCCGCAGCTTACGA	580
TGCGAGCCGAGTATACCTCC	196
GCGCCCGCACTGCCCTCCCC	76
CGGGCCCCAGAGCGCCCTTG	101
GTCACCAACCATTTTTCACC	416
ACCCTCACCCCACACTGTAA	314
TCCTTCCTACAACGCCGACC	114
AATGTGTCACCACCACTCCT	807
GTGACTGACCCGCTGCTGCG	469
ATCCCCCCCTATACTAGGTC	48
CCCCACGCCACAGCCTGTCA	176
GGAAACCTCTTGGCTACAAT	638
TATGCCATTCTCTTGCATAA	774
CCAGCAACATACCGCCTAGG	417
GCCGGGGCACCCCCTTCTTG	544
TTAGTCCTTAGCCTGACCAC	258
CCCCCCCGGTAACGCGCAAT	514
TAGATCCATTCCTGATCCGC	516
GGTGTCCCAGTAATTCACCA	265
ATCACCCCACACTTACCTCA	459
CCAGTCACACCCACCCAGTA	50
AGCGGTCACGACCTTGCAAA	333
TCCGTCCCTCGCAGTTACAT	96
GCATAAATGCCTGTGCCGGT	757
CTCCTCAAACGCGCTTCCGA	164
ACGGCCCGTTTAGTTCTACG	514
GACTCCCTAACCACCCCTCT	183
GCCGCTGCTAACGCCAAATT	486
GCCACCGAACCTCTACCATC	382
ACAAGTCCGCCTGCCTCCCG	208
CTGGTCACAGCATCATTCTA	150
GGTCGGGTACCACTTCCCCC	921
CACCGTCCGCTCTACCACCA	234
CGCAGCTCAGGTCCCCCGAG	46
CCTCCCAGATTAGGCACGCA	1695
CCCCTTTTCCTTACCCTTGC	128
CTCCCTGTTGTTCACTCAGC	917
CCAGCACACCCGCTACCCTT	58
CTCACTAACTTTAGCTCCGC	272
GCTCGCCCTCGCTGACGAAC	985
CGCCTATGATTAGCTCATTT	76
CCGAGAGCACCCACGCCCCG	408
ATCGGCCAGTGCCTCTCCAA	605
CTAGCCGCACCTCCATCAAT	241
GCTGCTCCCCTCCCAGACCG	220
AACTAGCGCCCGTTCTCACA	54
GCCATCCTAGCTACATACTC	596
GTCTAAACACGCACCGACTC	107
GGCAATCCCACCTTTAATTT	164
GCCTTGCCACCCCTCGATCC	551
GCCCCCCCGCGCGATCAACC	1035
CTGCCCCGATCTTGCAGCAC	797
TTCATGCCAACAGTTCATCT	286
TTGCTGGAAAAGACCCGAAG	64
ACTCTTTCCCTCATACGCAG	53
ACCACAATCTGAACCCCAGC	583
CGCTGCCCCCGCACCCCCAC	604
TCGGCCGACTGAGTCGCGTG	190
CAAACGACGCCTGCTCGGCT	767
AGACGACTCCCGGAATACGT	142
ACTACTCATCCTACCAATGT	384
CCTCTCAACCTGCCCAGTAG	156
GCCACTATTGTTCCGGAGAC	262
GCCAGCCTCTCCTACGCATA	1564
TATGCAACCGCTAGAACCGT	1471
ACGCTGCTATCTGGCCACCG	66
ATTGGCACTCCTAATGTTCC	797
GCAATAATGCGCGTGACCTG	1066
ACTACGACCCCAACTGACGC	429
ACCCTCAAGCACTACGCCCG	225
ATGACGTGCTAGGGCCCGCG	961
CCGCTGATCTCTCCCTTCAC	126
ACCACACCACGCCACCTCTC	1007
CTTGACCGACGTCACCCGCG	115
ACGCTTCGGCCGCCGCCGCG	19
GGACTCGACTTTGGTCCAGG	10
GCCCGACCTGAGCCTGATGC	1282
ACCCCATGATTGGCACAAAC	554
ACACACTTCGGTGCCTGAAA	187
ACCTCGCTGCTCTCAAGGAC	52
ATACCCTTTCGGATAGCCAA	291
CGACGGGCTGAACGATGCAA	130
CGTTCCCTAGCCTCTGGAGC	342
CGTTCGGCACACTAGTCCCG	181
ACGCCCGCGTCCAGGACCCC	1
GAAACCCTACGTACGGCAAG	941
AACCCGGCGGATCCCCGCCA	400
ACGTATAATTAACATGTGCA	1156
CATACCAAGTCTCGACTGAC	385
TTATTGCTCCCGCCAGCATA	1019
ATTCTACTCAATCGTTGTCT	734
GTCACACCATCACCAGGATC	361
ATCCCAATGCCCTAGGTTCC	1399
TTTAACCTCCCGATTCACGT	635
CACTCTGAATGGGCACTACA	403
TAAGCCCTGCTCGCGAGCCT	1241
CACCCCCGATTCTCCTAGCG	384
TTGCTACCAAGAACACACTG	329
CTCGATCCCGCTAAATGTAT	659
GACTCCCCTTTAACATGTTC	1339
CTTATAGTCCTGTTCAATGA	584
CGAGACTCCGAAAATGGGTA	513
GTCATGACCCAATTCACCAG	345
TCTCGCGCCGACACCCCCGA	233
CTCGCGCTCATTGCAACAAG	333
GTAGGGGCAACAACCAACCC	1627
GTACCGACATCCCTATCCTT	194
ACCAGTACCCCCTCACATAC	141
AAGCATCTCCCACTGCAAGC	416
ACCCCTCCCTCCTACTGTCC	836
CAACTTGCCCAACACCGTGC	627
GATGCCAGCGCAGCCGTCGG	265
GGCCTCATACCCCTCCTGCA	352
CATCGTCCCACCGTCCCCTC	1038
CCTCTCCGACCGACCTACCG	439
ACCGTACGGAAGCTTGCCGC	312
GTCATACCCCGCACGACAGA	440
GCTTGCGCCAGACCCCACCC	378
GGCCCTTATCCCGATTGGAA	643
CCTTGTTCCGCCTCCCTCTT	500
CTGATGCTGTCTCTCGCGGC	734
TACATGGCTCCCACCCACCT	28
AAAAGCTTTATCTATAACCG	241
GTACTCCACCCTAGCCGCGG	41
CACCTCATGCTTCTTTGATT	951
CTGCCATTACTCCATTCAAT	1094
GTCGCACTTGGCACCCCACA	930
AACGGAACTAGTCTACAGCA	400
TGCCTCCTAACCCCGCTGGA	831
GTTTCGCTGCCTCAATAGAC	1624
CTATTCGTGCCAGCCTCCGA	1151
CCCTCATCCCTCATACTTGA	1038
ACTCACAACTGCTCTTAGAC	985
CAATCTCTAACGCATTGACA	686
ACACAGATGCCCACTTCGCA	1003
CCTTATCCCCCATGCTTCAG	1322
ACCTTTACCACCCTCCCTGA	391
CCAACTGAGCCATCCTACCG	1111
GACAACGAGCTGGCACATCA	830
CAATTCGCTCGTTTTGCCCC	213
CCACCCCACCAGATCTCAAT	215
TTTTGCCACCCTTCCAACGT	359
CTGGTCACTCTCCCTCCACA	868
GGACGAACAATAATCTATTG	9
CCGACGTCCAATGCCCCGGC	30
ATGAACACCCATGGTCCTTG	225
GACACCCACCACGCTTCGCG	768
ATAAACCACCGCAGCCTCCT	478
CCTTAGCATGATGGCTGTGT	623
GCGGCAATACCCCTCCAACG	69
ATCGGCCCCTCCACTTCCTC	889
CACTCCAACAGCGTAGCCCT	498
CCGGGTCACCCCTCTAGGCG	101
CGTGTCGTCTCACTTACACA	413
ACCCAGTCACTGCCTTACTG	816
ACCCAGTCATTACACGAAGC	64
CATCACTCCCCAAGCCGCAC	42
CCCCTCCTTTTGACCCAGCA	493
GCTCCCTGAGACAGCTACGA	998
GCTCAGGTCCGGAAATCCCG	392
CCACCAGCGTGTCACTACTG	29
GTCTTCCTAACGCACGACAC	380
ACGTGAGCACGGAAAGTTCA	1781
CCGGGCTCCCCAGCCACGAA	20
ACCACCTTCCCTGCAAGTAA	173
CCACCCCCCTGTGCCCTGAC	619
GCCCCATATCTCGGGCCTAA	710
GAAACCATCCCGCTCCCCCC	474
CAGACGCAACCTCTTAGCCC	154
CCACGTATACCGGCCCCGAC	96
CCGACCCTCACACCCCACCC	164
TCGATCCCTAAACAGCAACA	111
CTGCGCCAACCGAGTCTACG	252
TCCCGCGTTCATCATCGGGA	644
CCGCACTCCTACTCAAGCGA	906
CTTCTCATGACACCAAGAGA	819
GTCCCTCTAGCCCAGTAGGA	15
ACTCTCTAGGCTCAGAATCT	844
CATGGCCCCCTCCCCATGGC	376
AACACCGAGCCCCCCCTAGA	372
CACGGTGGCTCGACCTCGAA	434
GAAACAAACCTGTATCCGCT	237
TTCCTCGAAACTCATACGGA	113
ACGGCCATCCCCACATCCCG	744
CCAATCCCCCTTGCCACTAC	111
CCTAAAATCTGCAGCGACCC	497
CCCTCGGCCGTTCGAGAACC	228
CAACAAGATCTCCCACGCAT	228
GCCGCGAAACAGACTCCCCC	120
GCTCCACGTAAGCGCACAGC	196
CCGCGATTTCTCATATACGG	356
CCGGACTCACTTACCCAGGA	310
AAAACCTAGTCATCCTAGTC	1002
GTAAGCACCTCTGCACGATT	499
CCCACACCGCTCCCTGTCCT	738
GCCCCTTCCCCATTGACCAC	322
AACTGACACTCCGTCCCAAC	198
CGCAATCAGGCACAAATCAA	199
ATCCCGCGCGTTAAACCCCA	1019
ACCAAGCCTCCCCTGCAGCC	262
TCCAGCCAGTAACTCAACTA	13
GTCGTTCTACCCCCGTGATT	20
CCTTTCCTGAGCACAGCTCG	1336
CACCCCCTAGACTCCCACTG	29
CCAACTCGACTCGAAATAAG	522
ACACACCCGACACTGTGGAG	368
GAAGCCCTGCCTCAGCTGTG	599
ACCCCACCGCCGCCTGACGG	6
CATCTGCCCGACCCCTGCCG	87
CTGTTCGTTGGCCGTACGTC	201
GTTGAAACCGTATCCTGACA	349
ATAGCCACTCCGCCTCCCAA	237
ACCACCCTTCCCCCCGAGCA	725
AGGCCCCCACATGCCGACCT	371
CGCTAGTTCGGACCATGCTG	377
ATCGCTATTCCTACCCCCCG	469
CCCCCATCCAACACCTCAGC	237
TAGGACGCACGCTTTGGCTG	79
CTCGCCCAACTACACTCCCC	753
CTTTCTCCGGCCTCCTGGAA	206
ACACGTCCGCTTACTTCGCG	109
GGACCACTCCCAACGGTACA	199
CCAACGCTACCACCCCCAAA	88
TCCCAACCCGCCATTGACCC	1395
CGCAAAGGAGTCCCCCACTC	152
GCAACGCCCCACGCTCTCAT	1901
GATGGCCCGCCCCTTGTATA	755
CTAGCCAGCAGAACTACCGG	305
CAACGGCTCATCACGTTCCA	356
AGCACCCGCCTTGCCCAAGC	228
GCCCAATTACTTTCACACAG	241
GGCACCCGGTACACGAACAC	529
ACCCCTGGACCTCCCTGCAT	63
ACCGACTTACCCGCGGATAC	400
AGCCTAAACCGCCCACCAGC	88
GCTCCAGCCAAAACCCGAAT	305
TACCCCAACCACCGATGCCA	259
CAGCACCACACTTGCCGCGG	742
CCCGACAGCAAGGAGTAAGA	30
GCTCTTCCACCAGCCCCCAA	80
AACGAGTCCCTGCCTTTAAC	102
TCCAACACACCCCCTTACAA	233
ACCCGCACATTTCCTCTCTG	661
AACCCTACGCACCCGCCACA	1621
AAAACAACATGGCGCCCAGG	112
GCTTCCCTAGTCCCAGTCCC	586
AATGCCGTGCCACCCGGAGA	110
GGATTCTCGACTTCCCCAAC	234
CTCGTCGCTTTCCCCAGAGC	798
AGCAAACTGTACCCCTCACA	517
CACGTACCCCGCCCTCCCCG	716
GCCTTAATACCCACTAAGAT	771
AACCGCACCCCAGGGCCGCA	1001
ACCACGCCTCGCCATTCCAA	524
GGTGCGTTCCATGCATGGTC	999
TCGCCCCCAGTTCTCAAATC	472
CAACCGTGACTTGGCTAACG	372
GTAGACTGCTTGCCCGATGA	789
CCCTGCACGACCGCTCAGGT	490
GGATCCCTCACTCTTCCCGA	98
TCGCCCCAAGCCTCGTGGCA	24
GTACGACCTACCAACGCACG	880
ACGCCCCCTTCACACCCAGC	365
CCTCGCTGCTCCCGTCGTCG	227
ATGAACTTGCGGGCTTTTCA	751
GACGTGCCAGCCCCCTCGAT	755
TTCCCTCCCGCCTCTCGCTG	493
CACTGCTCGCCCCCGACTGG	404
CTGACCCTAGTTTTCCCGTC	1225
CGTGCTGCCCGCCCTAACCG	227
CCCATGACCGCTGTGCAGCA	124
CAGGCCTCACGGATACCCGT	590
ACTACTACGCCTCCGAGGAC	650
AGACACCCAACTCAGCACGC	1272
CTACTACCACCCACCAACGC	388
ATCGGCCCCCCAAATCCCGA	226
ACGCCATCCCCATCCTCGCG	700
CGCACGCGACCGGACCCACA	592
ACCCGTACAACCGTCCGACA	64
CCTCCGCGGACATTCCCTTC	232
GGCGAACCCCACCAAACGCA	252
CCTCCTCCCGCCCCCTCACG	387
CCCAACCTCCCTTTCAAGCA	314
ATTGCTCTTCACCCTCGAGA	1
CTGACTCTAGCCCCCATATT	758
CACTCGCTTCCCGCTACTCA	359
CCAGCCCCGACCGTCGCCAA	560
CCTGCCCTTTCAACCCCTAA	932
GATTCGGGATCGGACAATAC	228
GCATTTGCACCATCCCCCCC	716
ACCACCCCCCGTACAACAGG	464
ACCGTGAAGATCCATCCCCA	524
CTGCTAACCCCCGCACTCAA	78
GCCGTGGCTCCCAGCACCAA	568
CACGCCCCGCCCTCCCGGCG	264
AGCCACACACTCCTTTTAAC	518
CCCCCCGCCCTCCTGCGGAG	224
ACGCACAAGCCATACAGCGT	1608
CCCGACGCGATACCCCCCAC	1951
TCTCGCACCCCGCCCCCCAT	717
CCGCTCCGCCGCTACCGAGC	272
CACCCACGCCCCGACACCGA	850
ACAGCCCGACATACCCCAAT	70
ACCCGCCCCAGTACCGCGTA	281
ATCCTTAAACCTTTAGCTCA	171
TATCCGCTACAGCAGCATAG	697
AATACATGCTGCATCACCAG	69
ATCCAGTCACCCCCATAACA	66
CGAGCTCCGCTCGCGCCGAA	218
ATCAGTCACGTTGACTCGAA	257
CAAGCCCACATCTGCACGAC	292
ACTGCTCGGTAACGCAGTGG	219
ATCGCCCATCAACTGAGAGG	1863
GCTACTAGGCTTTCATCCAC	761
GACCGCTTTCCAACCGCCAG	694
AGCACCGCAACCAAACACAT	189
CCGAAGGCCCTCTATCCATC	197
ACCTCCCTACGGAATCTCGA	249
TTTGCTAACGTTTACCCCAG	349
GGCACTCCGTCTACCCCGCA	76
CGCACTCCAACGCTCCATCG	329
CTGCCCTGCCCAACAAATAT	840
CACCCGTCAACCCTTGATCA	421
CCAGCCCCCGTCACCTGTCA	609
GTCACCCCCGCCAACGCAGA	528
CCCATGCCCCCTGCACCCCA	364
ATCTACACTCTGCCCAACAC	97
AGTCAGCCCTACGAACCCCA	800
CAGCCACACACCCTTCCCCT	1105
TCAAAGCATGAACCCAGACT	480
CCAACGACATCCCCCCGAGA	361
CCGCAACCGTACCCATACAA	53
CCGGCCCCCCCCCGACTGGC	143
CCCCGTAACAAATCCTTCCA	543
TCCCCCACATATCTGAGCCC	216
CCCCCACTCCCAACCTCCTG	234
ACTTTGCTTTCCCACCACCC	1060
ATTATCCCCTGCCAGCCCTA	318
CCCATGCCCCTCCCCTAGCT	785
CCCCAGGGCCCTGCGGCTAA	209
ACACCTCGTGTCCACCGTTG	316
TGCCATAACATAGATCCGAG	226
CCACTCCCGTCACGCAGTCA	62
GAGGACCCGGCTCAAACACA	93
AGCGTTGGCCACCGCCTGGA	1003
CTAAATATCGCTCAGGTACT	139
CCCTACCCAATCTACGCATT	1567
CGCGAACGCCGCCGCAGAAT	11
CCCATGGTGCTTACGCTGCC	1390
CCCCCCGCTGCAACTGCGCA	581
AGGCCACCACTTTTCTCGCA	1990
TCCCCGCTACGCGTCTCGTC	181
CCCACGCACGCCATCATCCC	1471
GCCCGCGAACACTTCATCGC	397
ACCCGCAGATTGGCCAGACG	464
CCCACCCAGCCTTCTACCCG	613
CCACGACACGCCCCAACTCG	356
AAATACCCTCAGTTTCCCAC	555
CGGGCACAGCTCGCTCACAC	990
AATCTTCCAACCGTTAAGGA	97
CCCGCGTCCCTCGTATACAG	540
CCACGCAAAACAGTTCATGG	264
CATTTTACACCCCCCCGGCA	219
CCGACACCTTCTCCTAGCCT	803
CCCACGCAACCCGCTCTAAC	1494
GGCACCTCCACCCTACCGCG	87
AACGACATCCTCCTACGACG	170
CCTCTAGCCAACACTTACTT	885
CATACTGCCCCTCCCGCATC	2075
GCCTCAACCCCTCACCACCA	31
TCCCCACCACCCTCCTTGCA	255
ATCGGACCTTACAGGTCTCG	321
ACCATCCAACCCTAAAATGG	393
ATTTTGACTACCAGCCACTG	1197
GTGCACGTTGCCTCTTCCGC	1075
GTACCCGTGAGCGTACCGCA	184
CCTCTACCCCGACTAACCAC	404
CCCATACTCCCCTCAGTGAG	584
ACACCGCACCCATGCACCCA	729
AGCACTGCGGCAAGCTACAG	410
GCAATCATGTCACCCGCCCT	583
GGCGGACACCAGTTCGGAGC	323
CTCCTTGCCCCCTTCAGACC	76
GGAGGGACCCGCCCAGGTGA	5
TGCCCTGGATCGTACGTAAG	240
GATAAAGTCCCCCTCTCCGC	122
AGCACCGTACGTCCCTGCCA	521
TTTCGAGCCTCCCTGTCCCA	315
CCGACCTCTATTATGCACTT	198
GTTGTCTAATCGTATGACCC	630
CTTCCGACATTTCCACTACG	242
TATCTCCCATCTCCGTTCCG	323
AATTGTCCTATTGCCAGCCC	514
GCCTGACTCTCACCCACCAT	1174
GCCTTCACTGACTTCCCGCG	413
CAGACCTTTTGCGCCTACGA	456
ACGCCACACACATCCCGCGG	139
GAAGCCAGATGATGTAACAG	256
TCACCCCCTCTCCCCCTCAG	92
AGTCCGGCCCCTTACCCCAG	561
CTTTATCCGCCACACGGACA	901
AACACCTCTCTCACCGAGGC	1246
AACCCCTTTGATGCCACATA	340
TGGTGTTTCCTTGCCGAGCT	244
TCCATCCCCGCGCCGTTGTT	469
CACCTGGCGCTCCTCCTCTC	101
GCTCCAGCCCCGAAGAAACA	199
CTCCCTGCTCCCACTTGACA	112
CCCACAGTTGTCCACCTCCC	530
GTGCACCCTTCCCTCAAACC	701
CATCCCACGCTACCCTGACC	601
TTATCGCCACCCATAGGGAG	670
ACAGTCTACGACACTTGAGG	987
ATCGTTGAACTATCCCCCTT	890
CTCGCGCTTATGCAATTCTC	1303
GAGCCCCCCCGTCAGGCCCG	181
GCTCCACTTGGTTCCCCACC	245
ACCCTCCTGACAGGATGCAC	1037
AAGCTCGTCGCTACCCTCAT	826
CCGGCCCTCCACCTCACTAA	424
CTCCCCCCGCCTCAAACCAA	859
CCGCGCTCTTCCGACTAATT	539
CTTTCACTCTCTCCGCCCAA	572
CAGGCACCCAATATGGCCCG	509
CACCTTACACATTGCGTCTG	244
GCGCTCGTGCCCAGGGCGAA	344
AGGGGCTTTCCAGACTTGGC	364
TCTCCCTCTGGCGTCCACTG	443
ATACTCCCAGCACAACCCCG	248
CCACCAAACCAGAAAACTAA	273
CTACCCGTCCCCCTCCCAAG	1270
GCGCGCATGCATCACTATGC	323
CGACCACTTCGCATGATGTC	736
TCCCTCCCACCCCCACCATA	365
CGCCCAACATCCCCTCCGCC	116
CTACAGGCACCCGAAAACGG	277
TCAGTCCGCACTTTCCTTCG	1442
CCCCTCCCCCGACCTCTCCA	363
ACACCACATTGGGCTCGCCG	109
ACTCATAAGTAGTCCATCTC	544
CCCCTGTTCCCAACGGATGC	679
CTCATCCACCAAACCAGGGA	211
GCCGCCGTTCCATCTTCCTC	662
ACTTCCTGTCCCTCCCCACA	968
GTGCCAATACATGCGTGGTA	1104
ACCGCCATCCACCCGAATAC	16
ATGCAGTAGATACACTTATA	820
CAGGGTACCCTCAAACCTAT	185
GCTACCTTCCTCAACTAACA	257
CCATTGCCTCATATACACGA	397
CACCCGTACGGCCATATACT	543
TCCGACGCGGTCCCGTCAGA	133
ATACGCGGGCCCTATTCGCG	515
ACCGAGGTCCTATCTGTACA	1826
CCGAAGTCGTGCCAAGAAAT	397
GGCGTACCATTATCCATCCC	579
CGTTCGCCACCCTCCTGAAA	55
TCAGGCAATCCCAACACCCA	1294
CAGCCCGAACCATAATGCCA	120
CCCGGTGACAGCTCCCCAAA	995
AGGCCTCTTCCCTCATACCA	43
ACCACTACGGCCCCTGACGC	490
CGGCCAATGAGCCCACACAA	107
ACGAGCCACCCCATCTACAC	730
TGATGCTCCCACATCTCGGC	180
AGCAAGCCAACCCAGTCGTG	300
ACATCGCTGCGAGCCTTAGA	343
ACGCCTTTCCTCTGCAACCC	110
CGCAAAGCTTCTTCTAGCCA	723
TCCCTTACACCTCGCTCTGA	691
ACGGTTTCTCGACACACGAG	188
CATCCGTCCGACCATGCGGA	637
GACCCGCCATCCACACTAAG	1199
CCCAGAGCTCACCCACAAAG	791
CGTTGCGCTCCTCTCTTCCC	2319
CCCGATCTACCCGACTACAT	312
GCCCATTCCGGTGCCACGAG	822
CCAGTAATCCCCACCATCCA	772
CCTGACCCTGATTTCTATTA	324
CCATCGATTCCGTATGCCAG	162
GCGCTTAAAAGTACCGCTAC	34
CGCAAGCCTAACGACAGGAG	384
CAGGGGCAGCCCCCCGCTAC	365
CCAAATAAGTGTCCTGTCAC	209
AAGGCCGCTACCTTTAAGCG	849
TCATGTCGTAGCTAACATAC	44
TCACCCACCCCAGAGACAAT	732
CCGTCCTATCATCCTCCACC	136
CCCCGCTCTACCTTTATCAG	17
CGCACACCACCCTACCCAAC	554
AGGCATAGCACTCCTGCACC	573
CGTTCCTGCCTCATTGCTGA	82
CCCGCCGCACCCATTCACAG	1295
AACAGCATCTCATAAACAGC	782
AACGGAACAACTACGTCCCT	1349
ACCTCTCGCGTGCCCTCCCA	1
CGTACCATCCATCCGCCTTA	1937
CCCCCCTTCCCCCGATACTC	239
GTCGTACCCAACGGCGGAAA	337
GACGCCCCCCCCTTGTCACC	222
GGAGCGCTGGGCGCCGATGG	197
CCTGGCAAACATGTCTCCCG	803
CCTGATTCTCGTTCAGTAGC	773
AACCCATTCGAGCAACACGG	780
CCGCCCCGACTTCCCAACGA	1217
AGTACGCCGCATAATCTTCA	64
CCCATGCCCCTGCGAAACGG	1213
GTCTGTCACTCAGGCCTCTG	1068
TATTATAGGCCCATACAGCG	815
AGCTCCCAACCCCACCCCGC	298
GCAATCATGAGAAACCTCCC	341
AGGCGCGTTCCCCAACGCAG	943
GAGACCATGCCAACACTCGA	400
CTCGCTGGCGCCCATGGTAT	271
AACGCGCCCACGATTGACGC	617
CTGTCCACAAATAAATTTGC	1103
CGAGGCATCACACTTGACAG	494
TCCAGGGTCTCATTCAACGC	260
CATGAACCATCACACCCGCA	275
TCCCACCAGCCAATTCCAGG	63
GCACAGCCACCCAGATCAAC	569
CCCACCCCACCCGCCGCACC	451
GTTGTCGCCCACATCGCCTG	509
TCCACCATAACCGCGCAAGA	1065
CCGATCCGCGCCTCCCTTAG	482
CGAGTCCATCGCAAACGCGT	588
TCAGTTGTTCCCCTTCGACG	340
CGGCACGCCCATCCCCCACG	155
CAGTGGCTTCCTACTCCGCA	852
CCCGCTCCGTCATACCCTCA	236
GAGTGGCACACCATTGAGCC	2200
CTGGACTCCCCCCTCCCCTG	167
GCCGAGGTGCCCAATCCCAC	932
CTGCCACTGTCAACCACTTT	73
CCCTCGTATCTTCCCTCAAT	995
CCCACCGCCCCCACCCGGCG	1024
TCTAGCTCCCCCGCCCCAAC	633
TCGCTTTGCCCCCGTACAGC	1186
TCTTTGTTACCTGCAGCCCA	433
AGCAATCAACTCCCCTTGTC	36
TGAATAACGAGCAGATGCCG	47
GACGCCCCCCGCTACATCAA	446
GACCCCCAGCAGTCTCCCAC	374
CAGCCCCAGTGCACCACTGA	148
TCAGCCACCCCCACAACGAA	137
CGACCACAACCCATGCGTAG	774
CGGGCCTAACTGGCGATTTG	773
ACCCCTCTCCCTGCCGGGAG	228
CGCGGTGCCTTACCATACGC	758
ACCCGCATGGCGCTTTATTA	1178
CGCCTCCCCTCCTCCCTGCC	1147
CCCGGCCCGCAATAACAAAG	482
TCGCTGTTGCCGGCCATCTA	300
CCCGGTCCCTACCGCGTAGC	389
CACACCCCACTCATCTCCGT	247
ATTGCGGCCTAAATATTCGA	842
CTCAACCGTGTCCCTACTGA	185
GTGACGCATTCTCCATCTCA	1
TAGACTCTAAGAACGCACAC	405
CCAGCCAAGTCTCATGATAT	385
CCACCGACAGTCCCAACCGG	146
ACCGCACAGCCAGACCCTGC	871
CGGCCTATTCCGCTAGAGAA	635
GCTAACAAGTCCAGTGCATC	213
GCCACCTCACGTGAATGCAA	387
CCGCTCCACCTCAATAGCGC	528
GGATCTTTGCCGAGCGTGCC	101
CTTGGCCCGTCGACTCATGA	625
ACACGACCCGCTCTAACGGG	411
ACAAGCCGGCAGGTGTCCAT	53
ACCAACCCGCCCACTCCCGA	162
ACCCAGGACCCCCCAGAACG	473
CCTGCCCAATCCCAGTCCCA	125
GCAACCATGCATGACAGCAC	380
TCACCCCCCCTAGACCCCCA	264
GCGCACAACACTATGCCTAG	713
AGAGGAGATCCTGAAATTAA	345
GCGCTTCACCCCCCCCCCAC	76
AGATCCGACTAAACCCACCA	22
CAGTTTCCCACCATGACACT	351
GTCGCAATACCCCTCGAATC	504
ACCTTCCTTGCATATCCCGG	723
AGCCGAAGGCACCCAGATCT	72
CCCTTTCCCGGAATCCACAC	445
ACCCTCATAACCGCTGTACA	43
AAAAGCCATGATCCCTGGGC	1367
CCGGTAAAAGGCTCCCCCCG	508
CCCCCCCACCACTCAATCCA	121
TATAATGCGCTCACGTAAGA	266
ACCCTCCCCTCCCATCTTTG	41
CCCTTCATGCCCGCCCCACT	233
ACCCACACCCGTCCTCACCG	646
CTTCCACGACCCGGATCATC	286
CAATTCCAACAAAGCCCAGG	461
GCAGACCCCGTAATACAGCT	527
TCCAACCCCAACCCCCCCCG	79
CCCTGCCATCTCCACGTAAA	432
ACCGACCTCCCAAATAGTCC	527
GGCTGTACCGGACCTCCATC	68
GTCCCTCCACGTACATGCTA	633
AAATATTCAAGATCGCCCCG	346
CCAGCCCCCTATACTCTCGA	484
TCCCTTGCCCCAACTTAGCA	290
ACTACAACCGGAACAGAACG	386
GTCGCCACCTAATTGGTATG	2
CCTGCCCTCACCCTACACGT	502
ACCGCAATATCACAAGCTCC	712
TTCTTCAGGCCACCCCTAAA	130
GGCGACTTCTAGCGACGTCC	86
AATCTAGATACTCCACTCAC	1
CCCGGCAAAAGCAGAAAGCA	603
ACGCGATACGATGTCCTTGA	145
AGCGAGCCTTTCCCACAAAT	1221
CGCCCGCATGCCGTCCGCCA	274
CCGATTCTAGTCGCCGCTCA	597
ACCAGAGAGCAAAAATTTCC	530
GTGTCGCTCCGACCCTCGAT	2052
GCCTAACCGGGGATTTCCGC	410
GCCAACCTGAGCCCTCCAGA	632
TACCATTTTTTCCGCTCTAT	467
AACATCCCGCACCCCTAAGT	2113
ATTTTCGACCTCCCTCCTCG	1066
TCCACGCCCCCCGTTTACGG	403
ACGGCCGAACTACACCTATC	39
CGCAGCAGACAGCGTATAGC	418
AGTTCCCCCTTCCTATACAG	350
CTGCGACTATCCAGTAACTC	325
CTAAGTTTCCCACCACGCAT	140
ATCTACGTTTCCGCCTACCT	623
CCCGGGCCATACGATCGTTA	300
GATGACTGCCCGGAACCCGG	138
GTCACCGCATCCTTACGATC	253
CCGGCCACGCGAGGACCAGG	978
CTTTCTACTCCGCATACCCT	147
CACACTTGCGCATGCGCACA	2186
CCCTAGCCGCCCCCCAATTC	599
CCGCAGATTCCCAACCGACG	402
CCAATTTCCGTCCATACCCT	556
GACCCCCTAATGCCCCCCCA	73
CGCCGTTATTAGGACACTCC	392
TATCACACCCCAAGTCAGAG	328
CTCACCCCCGCTTTCATTAC	703
TCCACGCATGAGTCCCCCTC	210
TAGCCCTACCCGATCCCCCA	393
ACCTAACTGCCTGTCCGCTA	571
TCCCTGCCCACGTCATTTAC	787
GCACACTTGACCTTATGAGA	106
CTGGAGTCAGACCCCCCACG	347
CCGGCCCTGCCCCTGGTCCG	494
CCTACGCCCCTGAAGGATTG	48
GCAAACGTCACTCCGAAAAT	612
GTCTCTTTAAGGCAAGCTGT	33
CGGACCACCACAGGAAATCA	231
CCGCACCCATTATCTATGCT	459
CATCGACCATATCCAATCGA	328
CGGTGGAATCCAGGAGCTTC	208
CAGCCCGCTCATTCGCGGAG	104
GTCATGCCAGTCAGTACCAC	786
GGTTCACTCCAACGCCCCCA	189
CCTAACTTGCGCCACCCGTC	485
ATTGACCCCCCCCTCTCCTA	737
TTTAACACCCCTCACCAGGG	235
CCAATCGAGCAGACGTCCCC	270
CACAGACGTGTCGTCTCAGG	288
ACCAAGCCCGCTGCCAGCCA	29
CATCCCGATATGCCCGCAGC	341
CCACTGAGCCCTAACAACGC	474
CATGCAAATCTCCCAGTAAC	719
CTCCTAATATCCGCTAACTG	635
GCACATACTCTCCCAGTTAG	296
TGAGACCTGGCCACCTGATA	532
CCTCAGCTACATCCCAACGC	95
AATACAGGGGTAATCACCTC	322
CCGAAGACCAGCGTCGCAGG	144
GCACGGACACTCCTTCACGC	299
CCCGGACGTCCCCAAGAACG	126
TCTCCTCGCTCCAGGCCCGA	795
ACAGCCTCAATGAGGCCCCT	227
ACGTTGAGTCATATCAGCCG	909
TTGTATACGCCCACGCCTGC	537
CAGACCGCCACCCCCTGGGC	333
CCTTCCTCCCCCGTCTACAG	269
GCTACGTGCAGACAACAACA	113
TTCGATTTCCTAGTACCACG	81
CTGCGCCCGACCCTTATGCG	439
CTCCCCCCAGCCCCCCCCAC	330
CACTCTGTACGAGGGCCGAT	2444
GGCCCTACTATTCTCCCCCA	158
GTGCACCAGCGCTTTCCGAA	675
CTACCTAAGCTAATTGAAAG	157
CGTTCACCTCTCGCGCCCAA	638
TCCCGCCAACCCGCCCTCAA	669
GCCACTTTACGCACAGCCCT	635
ACCGCGTGACGTTCCTCTGG	1063
ACCCAACCTAACTAGTTGCG	39
ACCCGCACGCTCATGTCTCT	295
CCGTCCAAATCGGCCCAAAC	426
CCCGACTGCGCTTGCTACGC	387
CCCATCGAACCACCACGCAT	554
CCAACGAGTCTTCACTGACC	1333
AACTCTGAGGTTGATACCAG	404
TGATTGCCTGCCACATACCA	280
GCGTCTCCGCATTAAAACAG	457
GCCACCCAATGACCCGTCCA	607
TCCCCGTACACACGATACAA	40
GAGGAGCAATCCACCTTATT	846
GCCGCAAAGTGCGCGAAACT	97
CCCTTACTTTACGCAGACAG	132
CCAGTTGCTCTCCCTGTTTG	400
CCTAAACAACGCACATCGAA	348
ACCTACACCCTCTTTACCCC	1346
ATATACTCATGCTGAGGACT	92
CGCCGTCGCTACGCCACTTA	312
GCTTCCCTCCCGTCTTCGTC	1122
TCGCCCCCCCTTTCCCCACC	1472
GCCGCGGGCAACCAAACCCA	853
CCAAATCGCGCACCTCTAGT	26
CCTCCCTCATTGCCCGGGAA	521
CGACTACAACTAACCCCCAC	367
GCCCTCTCTGGCCTCTCCAC	243
CTGGACCCACCCCCCACCCA	1
CCACCCCTTCCAGTTACCCC	221
GTATTACCAATAACCCGCAG	31
ACCGAATAGACCCTTGAGCG	716
CGTCTGACCCCTAGTCACCC	466
TGCCGCTACGCAAGCCTGCA	1237
ACTCGATAGCCTCCACAAGC	796
CTCACGCCTCACGTGCCTAC	74
CCCCGCGTAGTCCACCCCCG	433
CTCCCCCCAGCCAACCTAAG	131
CGAGCCTAACTCCACCACCG	128
GCCGTGGAAGCCAGACCAAG	379
CACTCATCTGTCCAGCACGA	985
CCCCCAAAATCTTGCCCCCG	158
GCCGCGCAACCAATCAACAA	403
CCTGAGTGACCCGGCTTCTT	116
CTGCATCGCTGCGTGGGACA	360
ATGACTTATCCGGAACACTG	933
TGAGCGAAGCCACTTTGACC	254
GCCAGTAACTCCCACACCAG	1501
GCCGCCCACACTCACACTCG	360
GGACAACCCCCCCAGCTTAT	276
GTGCACCCCATACCTTAGAC	399
AATGACTCAACCACCCCAAG	199
CTCGGGTATCTCCTTGGAAC	26
ACTGCCTTACCGCGACCACC	40
ATCCATGCTCTCCACCGTAT	385
CAAATGCGATCTCACTCATC	922
CCTACCGCTCAACCCACCCA	847
GTACCCCCACGCGGCAACCC	431
AAAGAGCAGACCCGGCGAGT	1273
CCTTGCCACACTGACCCTTT	818
GGTGCAGTTCCCACCAACGG	392
AGATTCACGCCCCCACCTAC	459
CCGGGCCCGCCGATACCCCA	291
GTGTCTCTACTGCTCACAAA	116
TTGCGACCGACCGACCATAG	200
ACACGCCCACCCTAGGCCAT	349
CGCACCCTCTCACCCCACCT	515
TGCTGCCAAGAACAAACACA	56
ATCTCACCACGAGACCCCCT	352
CCCGCGACTCCACTTAACGC	1345
CCGTCCATAACTCTTTACAT	1014
CCACTCCTTCATTACCCGCA	161
TAACCACGTCGCCTCAACAG	340
CGCTAAAGATGCTGTACCAA	471
ACGTAGGCCTGCATCTTTGA	59
GACCTCCCCGCCTCCCCCCG	362
GACATCCCTCCCTGCCAATG	159
CCCCAACCAATAGCACCTGA	238
GACTTCCGCCCCAATGAGCC	85
CAACTCTCCTCCCCTTCTTA	178
ACGGGGCATCTAACCCCACG	1821
ATTACCCTCCACGCCTGACG	1470
CATACGCCTGGCTGCCATAC	888
GCCTATGCAGATGAACGTGC	995
ACCGTTATGCTGACCTCCAG	147
ATCCCTACTCCGACCCGTTG	580
CACGCCGGCCGTCTGAAACG	709
CTCCGGCTAACAGTCCACCC	136
CACACTAAACGCCACTATCT	950
CTCGCTGCAGCTGTCCATCC	1380
TCCGCTCGCAGCGACTGATG	310
ATCGACCACTCTTCCTAGCT	253
GCACCTCAAGATCACTCAGG	540
CACCTACGAACAATCACTCA	488
CCCACCTGTACCCATACCGG	149
CCTCGCTCCCCAGTCAGCAT	701
CACACAGTACCCGCCGCTGA	294
ACCGCACCACGCAACTACAG	694
TGTGCGAGACCCCACGAGAA	1155
ACGGCGCCGATACCCTCCTG	206
AGGGCGGTGTTCAACCCAAC	515
GGCGGGAACCCCATGGACAC	459
CCTGTTCACTACACCTTATC	916
CCCGCTCGAAATTCACCTCA	145
ACCACTCCAAGCAACCTCTA	804
CGCAGGCCCTACTCGCATTC	482
TTGGCCTGCAATCCCTCAGA	436
GACGCCCCCCCGCCGCGAAA	3
ACCACCCTGCACTCCCCCGA	936
CTCGCAAATCACCCTTCCGA	117
ACCCCCAAGCTCCCGACCGA	909
ACTCGGGTTCCCGTGTACCC	377
ACGCTGCTCCCTCCCAGCAA	1052
CCGTTGACCTCTATCCCGCA	667
CTGAGCCCACATCAACACCC	884
CCCACAAACCCACCCCGCAT	590
CTGGCCCCCTCCGCCACTCG	241
CCCTGCGCCCGCGGCTCGCG	202
AGGCCCACTCCCTTCTACGG	1468
CGCCTTGTCCGATGCGGTCG	335
CATGTCGCGCCCGCCTTCTA	267
CGTTACGCGCCCCCCCTTTA	253
ACGGCGATCCCCCGACAATA	588
CACACCCCTCCGACCACAGA	749
GACCCCTTTCCAAGAGGGCA	38
CTAGTCAGCATCCCCAAAAT	1328
GTGTACCTCCTCACTACGAG	327
CCCACACACCCCCCACCCGC	1
ACATACCGACCCACTCGAGC	530
CCCCCCTCGAGCCAGCTTGA	133
CCGGCCCCCCCTTACCGGTC	170
TCCCGCGAAACCATAGAACT	1432
GTTACCCCCCCCAGTCGCCG	203
CCCCTAGGCTTTCCTAGCAC	306
CCCACCCTCCAGGACCGGGG	367
GCGGCTACCTACTCGTCTGG	4
GGTGTGTCCAAACCTCCAAG	130
CACATCCTGTCCACAACTGC	784
AATAGGCTATTACGCCCAAC	337
TCCAGGTCCTCTCTGGCGAG	141
GCAACCTCAAGTCCTGATCT	884
GCAGCCGACTTGCTAGATGG	165
CAAGTGACCCACACCACATC	1281
TCAACAATCTCGCTCTTAAT	439
ACCGCAACTGACATCCCGTG	1597
CCCGCTCCTGGAGAGTTAAA	117
CAACATGTAGCTCGATAGCC	327
TCCCCCCGATCATCAACCGA	458
ACGCAAAACCCAGACTCCCT	456
GCGAAGACACCACACCCACA	660
CAAGACACGACACACCCAAC	838
CCGGCAGTACCTACTTCTTA	1119
TCCCTCTAGCCTGCACCACA	1
CTCCACGTTACTGTCGTCAA	563
TTTGTCCTATTGTCCACACG	527
ACTGGCGATCGGGTCCAATG	340
ACCTCTCAGGTGCCTCAACC	36
ACACTGGTCCACCTCCAAGT	827
TTCCACCCCCCTAGGATTGC	1899
TCTTCACCGCTGCTTGATCC	1360
TACACCGTTACCAGATACCA	418
AGTTACAGGTACCCTTCACC	39
AATGAGGGAAACGCTTCCCC	1604
AACTACGTCCACTGAAATCG	508
AGCAAGATAACTTACGAATT	903
TCGCACCCACCCCTTATCAC	503
ACGATCATGACCGGCAAAAA	50
GAGTTCTGCTACGCTGGCCC	563
ACCCCGCAGCGCCACTCCCT	258
GCCTCTCACCCCTCTTTCTC	248
CTCCACGCTCTTTCCCCACA	93
CCCATCCTTGCGGCTCGATG	32
CCCTCAACATCCGGTATCGA	566
GTCGCGACAGTGTGGACCCC	134
TATACTCAATCCCGAGGAAC	156
TAACTCCGTCTGCTTCTATA	106
CCCGGATAGCCCCATTCCGG	50
CAGCAACACCCCGTCACATC	455
GGCAGAACACCACACACCCA	771
CCGTCACCATACATTCCCGA	595
CGTTGTTCCCCCATTCTCCT	164
GCCACTTACGCTGATCACAA	710
GCCAGACCAGCCCTAACTGC	96
TCCGTCGTCTCGATCCTGTA	762
TGCCTTTAACCTGTCCGAAC	1434
GATCCGCTACCCGATGACCC	788
CCGGTCGTACCATTAATCAT	287
CACGGACCATCCTATTGAAA	198
CAAGAGGCATCTCCCAATGC	620
TAACAACTAACCCCACGCAC	692
TTGCGGTTTCCGGCCACGAT	340
GTTCACATCACACCCCCAGC	81
GGCGAGGTCCTTTGAACACA	272
TCCGGGACGTCGGGGATTTG	235
CCGCTCACTTACAAGTGGCA	1083
GGAATTCCACCTGCCAATAA	52
CACGCCCAAACCCAGACGAG	1093
GTCCACCTGCTCTCCACGCT	721
ACCGGTCCTTCCTGACCACG	2067
GATCCTAAACCTCCCCTCTG	190
CCATTCACGAACGCCCCCAA	104
AACCGCCTCCCTCGCATCAT	156
AACGTACAAGACTGATCCGA	395
AGCCGCTCTAGACCCTCCCT	718
CCCCGTGCCCGCCAATATAA	48
CTCACCCACGGCCCATACGA	372
GGTCCCCTATCCTCACCCTA	210
GCTCTCCCGCTGTCAGTTGC	579
CACATCATAGTCATCCGAGG	1
GATCTTGTACGCATCTCCCG	314
ACTGGTGCACCGGCCTCGAG	1589
AACGCCTCATACCTTTAGTC	507
CCAGCCCGGCCAGGTCGAAA	580
CGCTCACTCCGTTAAGCGCG	1373
GCCCCCGATGACTCCTGCCC	730
CTCATTTTCCGTTCCCTTAA	265
CACCGCGAGAATACCGAGCC	210
CCCCACCGCCCAACCCACCG	590
CCGTGTACAACTGTCCCCAC	175
ACCCCGCTGCCTATTCACTA	631
ACACCAGCCCCCGTCTACGG	75
CGCGTCCACACCATGAAAAT	223
CCCTTCACCCCCTCTCTTGT	699
CCTTTCTGCCCGCTCTGAAT	496
CCCGCCGATTCAACAAACCC	201
CGCGCACGACTATACGACCG	606
CCCGCGGATCGTAAACGTTT	552
CCGGTCACCTTTAAAGACCA	715
ATCAGACTGCCTATGTCACA	601
AACAGCTCCGCCGCGTTTGT	850
ACCGCCAAGCAGCCTTACCA	225
GACCGCTGAGGCTTACGAAA	641
ACACGCCCCATGGTTTCAAC	268
CCGGCCGCCCTCCTGAGCGT	13
ACCCGCCCAGCGGAACATAT	705
TAGCACCCACCATGTCTCCG	426
ACCTGAGCACCCATCTTACG	463
GTTAGGCTTATCAGTTAACC	1338
CCCCAGGTGGACCCCCTCAT	518
TGCCTCCCAAATACGCACCC	174
ATAATCGAACCCCAACCCCG	191
CCCCAATAACCTATATCCTG	235
CCGCCTTCGCCTCTTACGTG	470
GCAAGCCTAACCCCACAGAC	42
CTCCCAACGCATGCTCTACC	177
ACGGAACTAAACACACCCGC	89
GTAGTACCATTTTCTTACGA	123
CCGCTACGACTTTTCTAGGA	1283
TCCCCGCTGCTAGACAATGT	2164
GCACATCCACTAACACCTTG	451
CTCCGTCCACGCCCCCTACA	736
GCGCAGACACGCTCCCGCCT	338
GTACGCCCGTTGATGAATCC	103
ACTGCCCTGCCCTTGTGCTT	1069
CCCCCTGCACCTGCCACTGA	503
AGACTTTCCCCACTAACAGC	442
CCTTACGGGCCTAATCTAGC	204
CGAAAAAATCAGCCCCTCCC	156
GCGACCCAACCCCGCCCCTG	139
ATGCTGCAATCCTCACCGAG	1169
CGCCCCCCACGTACCGCGTA	163
GCCGATCCCCCGTAAATCCT	406
CGAGCCACACCGGCACCAAG	1039
GCGTCGGCCCCGAAACAACC	285
TTTTTCCCGCCCCTAACGTC	1444
CCCTCCGCCTCTCTAACCCG	270
CCACATTACTCCACCACGCT	170
CCAACCCTCTTGGCTACGTG	1218
TTTAGTACTTCTGAGGGCGC	567
CCCGCCCTAACAACTAGAAC	80
ACACTCGTTTCTCCACCGAA	797
AGCCGAGCCTCATGTATCCA	160
TCCCGCATCCCCTATAGACC	495
GTCGGCATTGCAACTGATTA	374
TTCGGAAGTACCCACCCAGC	107
CCGCCCGTGAGCATCTTCCG	466
GACCCCTTCTGGTTTCGGGC	40
AATTCACCGCTTAACCCGGG	266
CTGATCCATGCCAGCACACA	1092
ATACCCCCATCACGAACTAA	255
GCTACCGACCGTGCAGACCA	352
AGCCGGCTCCGTATCCTGGC	346
CCAATGCCTCTCCCCTCCCG	1429
TCTAATCAACCCAGAGCCGA	646
GTGCGTGCCCCCCCATGTAA	443
TCCACTCTGACAAATTAGGG	464
CCTTAGCGCAAACCCCTGAA	889
TCTTCGCCACCAACGACACC	846
ACACAATGACCCCCTCGCAT	1309
CTTGACGCTCCTATCGCCGG	169
CCATGAGCGCGTCCCAAGCC	907
TCCGACGAACACTCACGGAA	573
GGGCCCTAGCAATTGCCGCA	48
TAGGGTTCAGTCCCCCGCTG	514
GTGACGACATCCAATTACGC	596
GCCGCGTGATTGCCCACAAT	529
GCCTTCGCGACAGATGGCAA	924
GGGGGCACATACCACCGCCA	628
CGCGCTCTATGCCCAGCACT	603
ACGCCAACTCCAGTGTCCTT	361
CCCCCGCCCGACTTCCCCTC	58
CCCCAGCATCACCCCTCGGC	32
CTCCCCTCCGCGACCAGGCC	279
CCACCTCTAGTTTCCCTCCA	178
CCACTTGGGCTTTCCACCCC	486
GCCCGACCGCTAGCCGACCC	335
TCGGCCTGTCCCTATCACAA	34
CCACCCCAACCCACCTAGTC	890
ATGCCCCTCCGATGAGTGGC	710
ATCACCGCATGTAAATAGCC	711
CCACGCCCCTTCCTCTATCG	186
CCCAGAAAGTCTCCTCCCTA	391
CCAGCCCCTGCCACCACATT	1891
CCCCCCTAGTCGCCCCACTA	848
ACGAAGCCACCACCGACATC	136
ACATCCTCACACCTTCCAAC	232
ATCCGCACACACCGTATTGA	166
AGCCCTCCCCCCATGCCTTC	128
CAAAGCCCTAATCCCCCATG	431
AATTTACTGAACCGCCACGG	35
GAACGCCCCATTGCCTTGCC	246
GCTAACAGACATCTGGAAGT	931
GCGCTCGAACCATAACCAGG	558
TCTCACCGACGAATAACAAC	1176
CGCCTCCCAATGTCGACGAC	379
CTTGACCCAATACTGCCAGT	534
TCTCATCCAGTCGTACCCCA	703
AACACGGCGACAGGCGGGCG	793
CGAGATCACGCATTCCCTGA	488
ACCACCCTATTTCACATCGC	1626
TGGCATGCTTCCATCCCCTC	1
CCACCTAAATCCTCCAACAA	79
GTTCAGGCCCACACACCACG	682
GCTCCTCCCGATTCCTCCCT	207
ACGAAGCGCCGCAACAGGCG	397
CGCACAACTCTTGCGTCTTG	1689
CCCCTGCCATCCAGAACACT	260
CAGCTCTTTTCGTCGTCTGA	461
ATACCGAGCCGAATCGACTG	143
TACGCCATCCCTCCCAGCCT	99
CACCCCCCCGTACAACACCG	1224
CACCATTTAGCCCAAGACCG	117
CTCCACAGCCCGCCGCAATA	52
CCGCTGTTCCTCGCCTACAA	2338
TCCACACTTAAGTCCATCTC	649
GAGCGCTAATTAACCCCCGA	133
CCCCCCTTCCACCAGTGCTG	107
AACCCATAAATCCCTCCTCT	7
CCTGTTATGCTACTATACCT	114
ATCCGTTTCTGCCTCCCGGA	425
GGGCGCTCCCCCCCACCCAA	63
GCCCTGATGCCCCATATTTG	138
CCCGCCCTGGTCCACATGAT	1344
ACCCCACACCTCAACAATGT	1827
CCCTTCATCTACAGCCGCAC	192
GCATGCTCAGTAACGCATAG	1030
ACCAGGGAGCCTTCGACTCG	210
CCCCCCGGGCCATCTGAACC	327
TGCCAGCCGATCGCTAGCAC	255
ACCGCGCCCAAATATCCGGC	253
CAGCACATACCAGCCCTGGT	312
CAGTGGGCCCCCCTCACAGA	603
CTCCCCTCTCTACCCAATCG	173
CCTGGCGCACCATCAGCGAG	442
ATCAGCCTCACGACCGGGCG	150
TGCTTGCGAAGTACCCCAGC	288
ATTAGCCGCCTAAATGCGCG	51
CCAAACTCGCATCCTCCCCT	526
CTCCGATCCCATGTCCGCAA	1267
GCTGCTTAGAGCGCCCCCGA	159
CTCACGCAACACCCGTCATC	2
TCCAACTTTGGCAAGACAAC	194
CAGCACATCACTTTCCAACA	931
TCAATTCCCTCACCTGCACC	1249
CCATCCAGACCTTCCATCCG	333
GCAATACCCCCGCCTTCCCC	471
GCTGGTACGCAGATGGGCAG	646
GATGACACACACGTCGAGTC	2401
AATTAGGCTCAGAGCGAATG	649
GCGCAGCCTCACTACTTAGC	696
GCGAGTTCATTTAGCTGTCG	305
CCCGGGCCGTCGGGACAAAA	419
TTGCGAACAATCATCTAGTC	1199
CTCACTATCACATCTCCACA	181
CTCGTACTCCGACACCGGTT	231
TCATTCACACCCCTGTCCCG	548
ACACCCAAACCCGAAGCACA	529
CGAGACATCCTTGCTTAAAC	733
CTCGACTTCCCCCCGCACCA	810
GCCATAACCGCACCCTAGCG	608
GCGCCGGCACCTGCAAACGG	195
CACCTAGCACCAACACCCTG	24
CTTTCCACCCCCGCGCAGCA	1934
CCCGGATCGCCCTCCACATC	804
TCAACGTTATTCTGACGAAC	939
GTCCCTCGAACCGTGAACCA	642
GCGCTCGTCTCCATCTCCAT	737
AACCTCGACCCCTAGCCGCA	441
ATAGGCGGAGACCTCCCCAG	10
AGCACTCAAATTACCGCCGC	265
TTCAGCACCTTAATCTAAAC	1034
TCGCCTAGATTACGCCCCGC	219
ACGTCGAACCCCGACACACT	121
TAGACACGACTCACAACCGC	58
AATAGTCCCGCCGCTTATCT	183
CCAAGTCCCTCTTCCTTGGG	101
ACTGGCTGTCCTACACACTC	550
CCACTACCCCGTCCTTCGCA	376
TCTAATGCCGCAGTCACGGA	1695
CCCCCCCTACGCCCTGACAC	114
TAAGCCAACCCCACACAGAC	133
CACTGCCCACCCCCTAGGAC	111
CCGCCTCAACGTCTCCCCGC	42
CCTACCCAAGCTGAGCAAGG	210
TCCCGGTCACCCTGTGCGAA	98
ACCTGGCCGCCCCTAGGTCC	529
CGTCGTCTACCGGGACTCGG	598
CACACCCCCGGTTCTCTAGC	388
CCAACCGTCCCCGTGACTAA	1077
GTCGCACCACCCCCGCACGA	287
CCTACTGCCCTCCCACGTCC	885
TAGACTGCGCTCGCCTACCG	161
GGCGGCTCTCTCCCATCCGT	178
ACCATCATAGCCCCCAGTAC	35
CGCCACCCACTCTTCTAGCC	377
CCCTACGCGCCCCCGACCCG	224
GCGCCCATCCAACTTCACCA	262
CACTCCTCGCCCCTGATACA	387
CGTGTATCCGCACCACAAAG	230
ATCGCCCCCCCTCCGCATCC	915
GCCTCCCCGTCTTCCACCAT	788
ACCCTACTCCGCAGATCCAA	283
ACTGTTCCCCGCACTACTAA	332
TCCAGCGCACGCACCACAGG	764
CCCCACGCGACCATACTAGA	528
TTCCCACTACTGCCCTACCG	105
CACGCACGCGCTCTGCGCCT	1338
TGACTTTTCAACTGTCGGAG	313
GACGACCTGCACCACTCGGA	209
ACCGGCCAACCTCCCACCCC	724
TCCATGCTGCGCGCTAGCTC	81
GCTACCCACCCATCCAAGTC	124
CACGTCTCACCCCTCTACAG	524
TTCCGCATAGTGTTACGGAC	705
TTCACCCCTGGCCGGCGCAT	1197
ACCCTACAATCCGTCCACCA	290
CTCTATCTACCCGTCGTACG	571
ATAGGGACCCGCCCAGGTGA	9
CGCAATCCAGCTCTCCACGA	591
GTGAACACCTCCCACGACAC	628
CAGGTTTACACCCCATCCAC	717
GGGACTCCTAGCGTCCCCTT	86
CAGCCGCAGGGCCGATCGAC	1581
GAACCAAAGAAGACCCCAAC	148
CCCGCCCCACCTAAATTGCC	152
CTCGCTTCGCTTGGCACCCA	598
GTCCCGACTACGCTGTCCGA	121
ATCACACGAAGCTCCCCCAC	346
CTAGTCGCCGTGGGTCTCGG	596
CTTCCCCCCGCCCGCCCCCG	58
TTCTACAAAATACAATTAAT	242
ACCACTGCCTCCATACCCCG	342
TCCACCGCCGCGTCCAAACC	686
AACCATCCCCACTGACAGCA	46
ATCCGACCAGTTTCGGTCCC	522
ATCATCCGAACCCCCCCAGA	100
CTACCCCACCTCTGCACCGA	142
GGTGCTCACCCCACCAAGGA	159
GCCACTAGATTCCGCTCCCA	183
CTATTCGTTCTCGTGCCCTG	335
CTCGCAGACCCGCCCGTTCT	447
ATGCCCGAACGAATTAACAA	317
GTTAATAGCCCATCCCTTAC	394
GATGCTAGCACAGTTCCCTG	625
CCACCCAATACCCCGAACTC	527
CTCAGTCCCCCTCGCGCTGT	190
TCTCGCCCCCTTTTGGACCC	348
AAGCTACAACTCACCGATAG	225
AAGATCGCCCCTCTCCCCGC	56
GCCCGATGTCGACCGCTACA	177
TCGCTCTCCCCACTAACTCG	234
AAGCGGACCCCCTACTGGGA	358
CCATGCTTCAGAAATCCAAG	459
GGAACCGGCCAGGCGTGACG	108
GGGCATCTCCACCAACTTCT	258
CCTGAGCTCCTTCTCCCGAC	1
ACGGCAACAGCGAGTACTTA	1556
CAACGTAACGCCAGAGATCC	810
CCCTGACCGCTCCCAACCCT	261
TCATACCGCCCCACACCCAG	165
CTGCCCACCTCGCCCTTTTT	279
CCCGGCATGCCGTACCCCCA	695
GCCGTACCTCGCGAACCACA	369
GCCGCACCAGCCAGAAGACC	775
GTCGTGTTTCGGACCCGACT	121
GTCCAATACGGGGCTCGCAC	915
GCCAAAACGGTCCCCGATCG	860
CCCGGATTAATCATTCGAGA	164
CCTCCCTCGCCTCTGCAAAG	329
AGCGAACCACAAAGCGTCGC	2018
TTTCTCCTTGTACCTTTCCG	335
CACGCCCTCTTCACACGAGC	701
CCCACCGTGCGCGGGCCAAA	226
GTGCCGCACCCTCCTCCATA	277
AGCACCAAAACTGCCGCCCG	744
ACCTCTCTTACTCACTCTCG	258
GCATATGAAACACATGCAAC	1149
CTGATCCTATGAGCCGTGTG	127
CCTGTGTTCTCCTGCTTGGC	734
ATCCCGTTTTAGCACTCGGG	357
AAGACCTCCGCGCTTCCCCA	273
CCATTACTCCCATCCCGACC	63
AAGACTCTCGCCCCCTAAAA	327
CCCCCCACGTAACACCAGGT	31
ATACCCTCGTCCCCCTAGAA	200
CCACGTCTCCTTCCAGCATG	353
CCCTCTGGTTCCCTGCCCTG	761
TCGCCCCTTCTTATCGTTAC	547
ACAACCGTACGCCCCTTCAA	494
CAACTCCCCTCAGCACTCGC	796
ATAATGCACGCCGGCCGTAA	360
GCCATTACCGTCCCCCAGTC	868
CTCGCCCTCATACAACGCAG	253
GTAGTATGTCGAAGCCCATA	697
CCCCGGTTCCCTGGCTAGGG	420
CCACCGAGCACGGGCCCATA	512
CCCCCCCTCTGCATGACCAG	299
CTTGGTGCGCTTGGCACTTG	839
CATACTGCCAACCCCTTAGT	254
GACATCCCCATTATCCTCCA	552
GACTAACCTCACCTTGCCAA	28
ACGACCCACCGCGCACTCAG	1084
ATACAACACCCTGTGCCCGG	158
CCCTCTTACCGCCGGCACCA	515
CCCTCTCCCGGTTACCCCCA	260
CATGCACGACCGCCTAAACG	325
TTGGCCTTTACGCTCTCCCG	720
ATCCTCACATTAGCAAACCT	565
CCCGCCAAACGTGACGCCAG	328
AAGTTGCTCACCGCTGGCCG	1170
CCGTCAGTACCCCCTCCCAC	914
CCCTGCTACTCCCACCCCAT	267
CCAGGCACAGCGATGCTCTC	210
GTCCCCCCACTCCTGTAACC	55
GTGTACTGCGATCGCCCAAG	257
TTAGGCAAAGACCACTGCAC	312
CACGCTACGAACTGCACGGT	525
CCGATCCCTCATGCTCCCGA	163
ATGCCAACCCCCCCACCCCA	434
GCTCACCTTACCCCGACCTA	195
CACGGCACTTAATACCCAAA	298
CCCGTGAACACTGTCGAGAA	188
ATCCTCTCCACCGGCCGCCA	201
ATGCGACACTATGCCCCGTC	298
GCTCCAGAAGAAGGACCCTG	11
ACTACCCGACAACGCCCGCC	304
CCCCCGCCCCTCTGACGGAC	644
GTATGGACCATCCTCCAATC	1127
GCACGCCCATTTTATCCGGC	310
GCGACTTCTCCTGCCACCCC	1637
GTCATGACTGACCTTTCCTC	256
GGGCGTACCCAAACCCCATT	115
CGCACTATCCCTGCTGCCAC	773
CCTGCAACGCCAGTCCCCAC	327
GCGTACTAACCACTTCCCAA	336
CCTCTAGCCATTGCCTCCAA	523
AATCTAGCCACAGACACCCA	349
TGTAACACTGGCCCGTACCG	313
CAATTTACGACTTCGTGGAA	280
CCCCCGTTCGCCACCGACGG	183
CCTCGGTCGTCTAGCCGAGC	397
ACAGCATCGTCCAAGTCTTA	1418
CCCACTCTCACCTCAGTGCA	333
CCATCCTCGTCTACTACCGC	792
CCGCTCCCCTTCACCCCGCT	426
AACCCGCCCCCACCCGCTTG	25
ACGCGAATACTCGCGTCAAC	712
TTGAACGGCAGCCCCATACA	297
ACTTCAATGCGGCTACAAGA	292
GCGCATACGCAACCCCGCAG	141
GCTCCATCAATGACAACACC	410
GCCACCGCCCACTCCAAACA	210
CGCTGAGTTCCGTTGCCCCA	804
GAGCCACTACCAGCCAGCGC	707
CAAGCTACTTCCCTCCACGG	224
ACGCATCCTCAACTTGCAGC	631
CCAGCTTCTACTCCGCCTGC	697
ACCGGTAATCCCTGAGAGAA	66
GCGTCACTTTTTGAGGCAAA	61
ACACGTCCACTTCCCCGCGC	1108
GTCCAAATATACCTATCAAG	125
GCGCCCTCCCACGTCTAAGC	469
GCTCTCCCATACCCTCTCTA	959
CCGAACACGCAAGAGGCCAA	518
AGCCCTACCGCTACCACCCA	1022
CGGCCTTTCCATCCAATCCA	256
CACTAGGGCTATCACCGCAG	613
ACGGGATTGCCCAAACCAAA	193
CTCCGAACCTCAGACTCCCC	302
TCTCCGCTGCTGCAGACAAA	322
CGTATAACGCCCTAATCAAT	785
CAGGCACTGTCCCACCCTTC	43
CACTTCGCACCTCCAACTCT	661
TCAACCCCTCCCTCCTCCAG	130
CGTCTTCCACGCACCACCAC	1201
CAAGCTCCAACCTAAACGAA	349
ACCGCGCCTATCAATTCCCT	901
CCATTGTCCCTAATCCCCGA	353
TCCCACTCGCTCCATCTCCC	389
ACGCTTCATGGATGCGATGC	1524
GGGTCGCAATTACGTTCCAT	146
ACGCTTCCCCCCCTGCCACC	171
CCAGGACCCCCCACCCTCGG	55
CCCCGTATTCATCTTGACCA	352
ATTCTCGCACCTGATCAAAC	543
CAAGCTCCCATTCTTGCCTA	756
GACCCAGCGCCTCTACCTAA	385
ACACCCGTAACCCATACTGG	694
TCTTCCCTCCGTCTTCAATC	515
TGCCGCCCCTTGACATGGCC	655
CCTAAGCTATCCCAGGCAAA	130
CGTCCGCTACCCTCCGACGA	357
CGGACCACTCGTGAAGCCCA	452
TCCCCCCGCCGCCCAATCAA	288
GCCACGTCGACCAAAACCCC	621
CAGCATAGGTTTACCCCATC	248
TCAGCTCCCTCTCACACGAC	357
ACGATCGCCCACGCAACGGT	267
TTTGTACTAAATCCCCAGCA	147
CGATGGCCGTTACCCCACCG	56
CCCTCCTGCCCCATAAGCCT	642
ACCCACACCGCTACTGAACT	131
GACACTTCGCGCGTAAAGAA	1097
GATCATCATCTCCAGCAGAC	2312
ATTCGCCCTCCCACCCATTG	68
CCCACCGTCGTGTCCAGCCA	488
ACTCGCACCCGTCCCATGAA	754
TACGGGCTTGCTACCTGCCG	276
ACAGGTCCGCCTGCCCAACC	531
GAGCAGCCATCATGTCCTCG	312
GCAACGGCCATGCCAATGAA	720
TCGTCGCTCCCCGCCATCTA	382
TCACTCCGACCCTCCAAGCG	51
CCCTTCGCCGTGAACCCGAC	171
ATCACCCAATCCCCCCACAA	159
CTGCTTTCATGACGCTTCAC	315
ATCGTTGCACTCCCACTCAA	5633
AGTTGATCCGCCGTTTGGGA	45
CGTCTCTGATGAGACCACGG	322
ATGCACCCGGCATCAGGGCA	509
TAAGCCTCTCCCCACGCGCA	1572
TCCGCCGCCACCCGGGAGGA	267
AACTGACCCAACGCTCCCCG	250
CCCCAAATTCCCCTGCGACT	25
CCCGCCCATACACATAAGTG	146
CCGAACCTTCCCAGCCCTTT	1068
TAGCAACCCTTCCAACCCAC	35
GCACGCATTAACAGAAGAAC	464
GTTCAGGCCCCCAATTTACT	357
CATGGCCCACGATTTAAGGG	123
CATGCTCTGTGCCTCCTATC	460
CCCTGTTCGGCTAGGAGCAA	96
ACGTTGACTCCAGCGAGCCG	442
ACCCTTGCGATCCACACGAA	996
TTAGCTACGTCACTCCGCCA	377
CGTACCAGCCCCATGTCGGT	252
CCAGGCAACCCATTTGTCCT	982
CTGGTTCGGTCCCTCCATCC	668
CCCCCTGAGCCGCCACACCC	1041
ACCCCTCCAATGGCCCAACT	398
CTAACCGTTCATCGCTAACA	45
TTTCCCGTCGAACCGCCCTT	427
CCATCGGCCCACACACCCCT	206
CCCGCCCCCGCCCCCGACTG	212
CAACCTCTAACCTGCAACCG	2345
GTCCCTCCCACGCTCCAAAC	283
CGTGCCCCACAACGAACGTT	145
TGCGCCCATTAGTGCACACG	342
ACCACGACCCCCCCTATCCG	240
GTCAGATCACCCCTCATCCT	321
CGACCCCCCGCTCGTCAGCA	1230
CCCACCTCCGCGGACACAGG	264
CGCCCTACAAGTATACGTGG	797
GTTCGTTGCATCCTACTCCC	886
CTGTCAGCCATCGTGATCTG	430
TCTGTGATTTCCTACCCCAC	578
CCTACTCCCCCCAACACAAT	354
GGCATACCGCCTCCCCTTGA	583
AGCATCCCACCCCTTCTAGC	402
CCTGCCCTTTCGTCCCCCTC	95
ATCGATCCAACCGTCACACA	266
ACCCGCGATATCTGACTTGG	1218
ATCGTTCCCCAATCCCCGCT	556
GCCCGCGCAAAAGCAACCCA	790
GAACCCCCGTTCTCACCCCC	513
AGCCGTTCACAATTAACCCT	145
GCTTTCACCAGCAGCCTTTC	245
CCATTCCTGCCCCACGCCTG	190
CCGCATCATGCAGCACACAC	397
CAAGGCCACTTGGGTATAGC	459
TTGCGCACCCTCGTCGACGC	70
AAGAGGCCCGCAACCCCCAT	353
CCGAGCATGCGGGTAACCCC	868
CCGCGTCAACCACTTAGCCT	1505
GCGGCGATGCACGTCAACGA	1032
CCCATGCCAATCGAACAGCG	797
CCCTCTACGCGCTGATTCCG	394
CAACCCTCCCCTTCAACAAT	381
CCGCCCAACCATTACAAAGC	127
CTCCCGCTGCGTACAACCCG	220
CCGGCATCCAACCTAGCAAA	353
TCCAGCCGACACCTCTCATA	483
CCACCATCCATCGACCACAG	300
CTGGTCTAGGAACTACCCAT	258
CCCGCATCCCATCTCTAGCA	490
GCCACCCGTCTCCCCACTCC	895
CGACTTATCCCTATCTTGCG	122
CATGCTCGAACGGACCTCTG	950
TTAGCCCCGTTCTCAAAAGC	1174
CTACCCCCGCCTATTGCAAT	180
GGAACTACCATCCGCACTGA	20
AATGTCCCATCCAAAGCTCT	559
ACATACCTTCCTCTTCAACA	1140
CTCTCGTATGCAATCCCGGG	333
CCCAGACCCCCCGCCCCGGA	145
TCCGAGGAGCAGCCTGCCGA	159
TCCGCGCCCTAATTCCCCCC	36
GCCTTCACTACCTAAAGGGG	586
GGCCCGCAGCCCCTCTGAGA	26
CAAGACCCGCACACTCCATC	149
CCTCACCTTGCCAGGCCACT	1113
CAATCACCACGCACCTATCC	576
CGTACTCATCAACACCTGCG	433
ACACATCCCCCTGTAGCGCG	41
CCAAGAACTCCTGCCCAAAC	35
AGCCGCCTCACAGCCCCCAA	592
TCTACCCCCCTGATCCCGTC	84
ACACCCTTGCTTGACCCTAC	465
CACAATTTCCCAGGCTACCA	453
AGCTGTGCGATCCCCCACAC	86
TGCGCCATAGTGAAAAACTC	742
AGCATTTCGTCCGCGCGCAG	250
GCCCACCCTCCCCTTCCGAC	264
CCGCGTACCTCCTCGCGTCA	656
GCCGAATGTGGCATACCGTC	205
GCCCACACTCCGGTGCCACC	1542
TATCAACCACAAGCTACCCA	244
CCCAACGACTGCTCCCACCG	616
ACAAGCTCCCCGCCCCAACG	395
TGGACGTCCATCCCCTCAAA	51
CCCCGCACATACAAGCCAAG	602
GCCACACTGACCGCCCGTGC	20
GCCCGACCTTCCTACCGTAC	2
GCGACTCGGCCACACAGTGA	451
ACTTAGCTACACCCACCCCA	285
GGCCGGTGCTGAGCCCACCC	256
CCTGGCCCCCGCCCAACCCA	153
CAGTCCCTCCAATGTAACTT	820
AACCGCATGCTACTATGCTG	1090
CATCTCCACACTCCTGCCAT	408
CCCCGGAGCTTCAGACCCGA	502
ACGGAGTGAGTCGTTCACGA	91
CCATCAATACTCTCGCCTCC	1046
CATCTGCGCGTTGATCCCGT	38
CAGGGCCAGCCTCCGGCGAC	1097
ATGGTCACCACCACCTAGAA	54
CGCCTCTCCACCGACCACTA	313
ACATCGGTCCGCTCGTGCGC	1022
ATCCGACGACTTAGAAGGCT	340
CCGCCCTCACGACTCTCTAT	697
TTACCTTCGCCTCTCGCACG	164
CCGCTTCTCCTCCCCATACG	381
CCCCCAACACTGGTAACAGC	265
CCGGGCCGCCTTGCAGCAAA	347
TGCGCCCTTATCAGTAACTC	737
CCTTCCACACTCAAGAACCC	362
TCCCAGCCAACCATTTCTCG	154
GACGCGTAGCGCACTAGCAA	438
CGCAACCACAACCCCATACA	461
[truncated: 9,923 more rows]
