# Supplementary material for: Heritable tumor cell division rate heterogeneity induces clonal dominance
Source: PLoS Comput Biol. 2018 Feb 12;14(2):e1005954. doi: 10.1371/journal.pcbi.1005954 (PMC5825147; doi:10.1371/journal.pcbi.1005954)
Supplement: S5 File — This code can also be found at https://github.com/lacdr-tox/ClonalGrowthSimulator_ABM. (ZIP) [file pcbi.1005954.s010.zip]

Archive with 31 entries (27 files):
- ClonalGrowthSimulator_ABM/
- ClonalGrowthSimulator_ABM/CMakeLists.txt
- ClonalGrowthSimulator_ABM/Dockerfile
- ClonalGrowthSimulator_ABM/Doxyfile.in
- ClonalGrowthSimulator_ABM/examples/
- ClonalGrowthSimulator_ABM/examples/con_abm.xml
- ClonalGrowthSimulator_ABM/examples/it_abm.xml
- ClonalGrowthSimulator_ABM/examples/it_abm_docker.xml
- ClonalGrowthSimulator_ABM/init/
- ClonalGrowthSimulator_ABM/init/clonalK562_noclustering_q=56.txt
- ClonalGrowthSimulator_ABM/init/HeLa_noclustering_q=56.txt
- ClonalGrowthSimulator_ABM/init/K562_noclustering_q=56.txt
- ClonalGrowthSimulator_ABM/LICENSE
- ClonalGrowthSimulator_ABM/README.md
- ClonalGrowthSimulator_ABM/src/
- ClonalGrowthSimulator_ABM/src/ABM_v2.cpp
- ClonalGrowthSimulator_ABM/src/Cell.cpp
- ClonalGrowthSimulator_ABM/src/Cell.h
- ClonalGrowthSimulator_ABM/src/Experiment.cpp
- ClonalGrowthSimulator_ABM/src/Experiment.h
- ClonalGrowthSimulator_ABM/src/ExperimentConstantGrowth.cpp
- ClonalGrowthSimulator_ABM/src/ExperimentConstantGrowth.h
- ClonalGrowthSimulator_ABM/src/ExperimentIteratedGrowth.cpp
- ClonalGrowthSimulator_ABM/src/ExperimentIteratedGrowth.h
- ClonalGrowthSimulator_ABM/src/GrowthModel.cpp
- ClonalGrowthSimulator_ABM/src/GrowthModel.h
- ClonalGrowthSimulator_ABM/src/main.cpp
- ClonalGrowthSimulator_ABM/src/SimulationBuilder.cpp
- ClonalGrowthSimulator_ABM/src/SimulationBuilder.h
- ClonalGrowthSimulator_ABM/src/tinyxml2.cpp
- ClonalGrowthSimulator_ABM/src/tinyxml2.h
