# Supplementary material for: Heritable tumor cell division rate heterogeneity induces clonal dominance
Source: PLoS Comput Biol. 2018 Feb 12;14(2):e1005954. doi: 10.1371/journal.pcbi.1005954 (PMC5825147; doi:10.1371/journal.pcbi.1005954)
Supplement: S5 File — This code can also be found at https://github.com/lacdr-tox/ClonalGrowthSimulator_ABM. (ZIP) [file pcbi.1005954.s010.zip › ClonalGrowthSimulator_ABM/examples/con_abm.xml]

<Simulation>
  <Model type="Simple">
    <DivisionRate>1</DivisionRate>
  </Model>
  <Experiment type="ConstantGrowth">
    <SimulationTime>1</SimulationTime>
    <InitialPopulationSize>300000</InitialPopulationSize>
    <!--InitUniform>100</InitUniform-->
    <InitFile>init/K562_noclustering_q=56.txt</InitFile>
    <InitSeed>100</InitSeed>
    <Seed>1</Seed>
    <Name>con_abm</Name>
    <SaveInterval>0.1</SaveInterval>
    <OutPath>data/</OutPath>
    <UseSimDir/>
    <gzip/>
    <SaveXML/>
  </Experiment>
</Simulation>
