# Supplementary material for: Heritable tumor cell division rate heterogeneity induces clonal dominance
Source: PLoS Comput Biol. 2018 Feb 12;14(2):e1005954. doi: 10.1371/journal.pcbi.1005954 (PMC5825147; doi:10.1371/journal.pcbi.1005954)
Supplement: S5 File — This code can also be found at https://github.com/lacdr-tox/ClonalGrowthSimulator_ABM. (ZIP) [file pcbi.1005954.s010.zip › ClonalGrowthSimulator_ABM/examples/it_abm_docker.xml]

<Simulation>
  <Model type="Simple">
    <DivisionRate>1</DivisionRate>
    <DivisionRateSD>.05</DivisionRateSD>
  </Model>
  <Experiment type="IteratedGrowth">
    <NumberOfPassages>0</NumberOfPassages>
    <CriticalPopulationSize>10</CriticalPopulationSize>
    <NumberOfCellsToKeep>10</NumberOfCellsToKeep>
    <InitialPopulationSize>15</InitialPopulationSize>
    <InitUniform>10</InitUniform>
    <!--InitFile>test_init.txt</InitFile-->
    <InitSeedDistr>100</InitSeedDistr>
    <InitSeed>100</InitSeed>
    <Seed>1</Seed>
    <Name>it_abm_0001</Name>
    <OutPath>/data/out/</OutPath>
    <UseSimDir/>
    <TrackDivTime/>
  </Experiment>
</Simulation>
