# Supplementary material for: Heritable tumor cell division rate heterogeneity induces clonal dominance
Source: PLoS Comput Biol. 2018 Feb 12;14(2):e1005954. doi: 10.1371/journal.pcbi.1005954 (PMC5825147; doi:10.1371/journal.pcbi.1005954)
Supplement: S5 File — This code can also be found at https://github.com/lacdr-tox/ClonalGrowthSimulator_ABM. (ZIP) [file pcbi.1005954.s010.zip › ClonalGrowthSimulator_ABM/init/clonalK562_noclustering_q=56.txt]

CACTCGCCACTAGGCTTGCT	412
CGCACCCCGGCGTCCAATAG	1410
GTCATAGCATCCTATCACCA	1085
CCATTCCGTCCACAAACTAA	511
GGGACACTGCCGTTCCAACA	84
ACAACGCTCCCCCACCATCT	119
CTGAACGTGTGCCCTCAACG	724
AGGTGCCCCTCCGCCTGGCG	43
CGCGCATCACTTAATTGCAC	48
CCCACCCCCACCAAACCAGG	1652
AACCCCCACCTCACCCCCGC	27
ATGCCTACCTCCCCTGCACT	593
CCGACCTAACCCCACTCAGT	43
GAGGTAACCAGCGAATCCCA	262
TATACACCAACACCGCATCC	509
TGCGCCGGACCAAACCATCA	176
CAACAGCCCCTAAGAACAAC	190
ACACGCAAGCCCCCCCACCA	187
CAATTCATGCCGTCCACGCA	322
ACCCTTCCTCCACACACCGT	649
ATCGCAATCAGCCTCGACAA	132
ACTCTGCGCCTCTTCAAACG	397
GCATCTATCCTGATAACTCC	1073
CCCCATCTCACCCGAATACT	285
AGGCCAAATCCGCTTAACCA	114
TGCTTTCGGATCTTCTCCAA	758
CCGGGCCAGGGCACATAACC	679
GCCATGCCCATACACATAGC	345
CTATTGCGCACCACCCACCT	184
ACCCGACCCCGGGGTCCACC	188
CATCGACCTTCGCCAAACAT	932
ACCTCCCCACTCCTGCCTTA	240
AAGAGTCTGAAGTTTACGGG	263
GGCCTGCCCAGCTCCACCAT	17
ACCCTTACGCTCCTTGTCAA	141
CCATCCGCTCACTTCCCTTG	1161
CCCACTGCGCCGAACGTGTC	846
CCCAGCCTGCACAGCTGCGA	404
CCAGGACCTTCCCCCTACCA	232
CATGCCCAACCGCATTACGG	468
GTCTCTCAACCCAGTACGAC	531
CCCGGCCTGCACCGAGTTGG	355
CCTGCCCACGAGCAATATTG	38
CCAGTCATCAATCCCTGTTC	59
CCGTATCCAATAGCTTATCC	528
CTCCGCCCGCAGTTCCCGTC	409
ACGCAGGACCTCACTGGGAA	203
GCTGCCCCTCTGCTCTTCCA	79
CCTGCCTACGCCGCTAATGT	18
CCTAGTCTGTGTCCTCCGAA	273
ACGACCCTAGAGAGCCTCCT	5
CGTGCGTCGTCCCCAAACAC	290
TACCCCCCCAATAACACCTG	703
ACTACCGCCCTTCCCCCTAA	899
TCGTAGACGACACCCTTTCG	404
CGGCCACAATCGTTCAAGGG	152
ACCATTCTGACTCCACCGAG	716
GGCGTCGGGCCCTGCCCAGG	537
ATCGCCACAGCCTCCTCTAG	244
TCAACCAATCCCCGTCCCCA	82
CACGCACCACTCAGACCGCA	18
AACCCCATTGCCACCGGGCG	1003
CCAGAACTCCCCCTGCTACG	198
CGCTTCCACCCACCTATCTC	444
CACCATACGCCCCTTGGAGT	775
GTCCCCTCGCCCTTATCAAG	150
GCATGCCTCGCCAAAACTAG	249
CCGCGTGCACCGCCGGCAAA	408
GTGCGTACGCACACTTCCGC	327
CCCGATCCGGTCCCCCCCCC	408
GCGACTAGCACCCTCTCACG	326
CAGAGTCCACCCCGCTTCTG	847
CCACTCCCCTTTTCAACCAG	384
CCGCCCTCCCCCTACCATAT	372
ATCAACCCCTGCATCCCCCG	212
GACGAAACCCCCGCTCTATA	2
CCCTCCCACTCCATCGCAAC	102
TCGCCAGCTCATCTCCGAGA	89
TCTCGACCATTCCCACCCAC	735
CCCCAGCCACCCGCCCACAG	220
CACCCTCTACTCACACTCCT	169
CCTCCCCCTCCTGGAAACTG	536
GGGCGCCAAACTCCTCCCTG	1958
CTCCCCTTGTCCCCCGGCCG	1
CGGCCCACCTACTATTCTCC	67
GTTGCAAGCCCAAATCCCTG	301
GCTGACGTAGTCAGGCCGCA	52
CCCTTAATCACTCCCCATTA	231
GAAACTACTGTTAAAACGGA	7
CATACACCGTCCAACCACAC	296
AGCCAATCTCCTCACAACCA	113
CCCACCAACGCGTAAAATAG	381
ACGCCAGCTCTCACATGCAG	28
GATCCACCCAATGATCGAGC	289
CCTCCTCCTCATCCAGCCTA	148
ACCTGCGTTATGGCCTAGGT	1516
GGCAGCGTCCGCACCTACGC	102
CCACATTGTCCCCGCTGGGA	516
ATGACACTCTCGCACCAACT	92
AACACTCTCCCCATCCCGGC	52
CACGGCACAATTCTGCTCCG	293
ACGGATCTACTACTCCCAGA	68
ACCTCCCCCCGTCTACCAGC	325
ACGTCGCTCGCTACTACCCA	479
CTCCCCCAGACCAGCAATAA	40
GTACGACAGTTCCACTCCCA	94
ACCCGCCTCTTGATCAACCC	363
TCCATGGCCGAACACTTCGA	204
GTGCGACTACCTCATCATTA	333
ACCCTCCTCTCGACCGACAG	293
GAGCCCATGCCTGCCTATGC	326
GATCTCGATGCTCCCCTCAA	182
CTTTCTCGCGTATTTACACG	203
ACCGGAAACTACCTTAGAAC	267
CCCAAGGTGAGCCCCGAGAC	35
CCTCATCCACGCTCCTTCCA	60
CCCTTCATGACCCTTCTACG	504
CCTCCTCATTTATGCCATAA	270
ACGGTTATTAACCACCCCCG	240
GGCAACGCCCCGCCCTACGA	435
ATCTTCACGCACCTAGCCCT	174
CTGCCCTATCGCCTCCTAGG	40
CCCCGCCAGCTAACACCACA	253
CCAAACCATTTCGCCCTACC	15
ACCCCAGTGCACGACAATTT	325
CCAGACGACGCAGCTACAGG	807
AGCGGTTTTTCAGCCTCCAT	689
CCCCCCCCTACTCCATCAGC	19
CCCCCACACCCCGGTCCAAA	550
CGCCTCACCCCCACACTCGA	83
CCACCTACTCCGCGGGGAAG	124
AAACCCATCACCCCCATATA	528
GAACCCACATGCGAAACGTC	303
TGTACTCCTAACCCCGGGTG	78
GCCCGCATTTACCCCTGCCA	535
CCCGCTCATCCGAGACGCAG	106
CCAGCACTGCACAGACAACC	194
ATCACTCCGTTATCCCATGT	586
CCGGACGCACCATCCCAAAA	358
GGCAACATAGCAAGACACCT	64
AAAGTCTCACGTAGAGCCTA	361
ACCATCCCGCCCTCTCCCCT	232
AGTACATCCGTCGACTCACG	63
ACCCACCGGAAGGCAGTGAC	484
AACCACATGCCCCCTCCCAA	180
CCTAACCGCTACGTTACACA	47
CCGGCGGCCCGCCTCTCCCA	106
CAAGCTATCCCCCCCCACTC	283
AATAAACTGTCCTAGCCCCG	493
CCGGACCCCCCACCCTTCGA	904
GTGTACATGCGACACCAAAT	601
GATCGTCCTCCCTCGAGGGT	592
GCACCCGCCCTTCGCTGAAT	128
GCTGCACATCACGAAACCCA	269
CCTAGCCCTCCTGGCTCCGG	135
GTCCATAATCCCGCCCCGCG	242
CTGGACCCACTACCTTCCCG	414
ACAGTAGACCCTTCCTCTAA	26
ACCCGGGACTTATTACCCAC	71
CCAGCGCGAAGCCTACGTAG	363
CCCCACCACCCTCACCTTCG	642
AGGACCGCGACCTATTGAGC	11
TTCACCCTCACTTAGCCCCC	493
CCGTTCCTAGTCGAGCCGGA	41
TTGGCTCAGCTAAATAGCAG	444
ATTATACCACATGACTCACT	353
CGCTCCACCCTATTCCTCAA	201
CCCGCCGTACCTACCCCCAC	445
GAATCATAGCCACCCTCCGC	430
CCCAGTGGTGGCTCTCGACA	91
CCCACCACGACCAACAAACA	5453
CCACTCTTTCGCTACTCACG	343
CCTGGACATGCAATGAGCAC	123
CCGCAATACGCCTCTCCATC	578
GGCACGCACCTACATCAGGG	312
CAAGGAATCCACGCAGACCA	519
ACGCTCATATCAATTTCAAA	1046
AGCTCGTACCCTCCCACAGT	1
CTTGATACAGCGGCCTAGGG	244
CCCAAGCTGCCCCATACCGG	378
CTTCGTGCACATTCGCCGCT	221
TCCAGCCTTCTGTGGCCTCG	459
CCACTTATACCCAGTAAAGC	52
TTAAGCCCCAGCCACCCGCC	755
ACACCCGGGCCCGACCCAAA	172
TCGTCCCCACACCCCTCCGT	459
CCATTCAAGACCTACCCCAG	995
AACACCCGCCCACTTAGTAA	218
AACAATCCACCTCCATGCGA	718
CAAGCGAGACACGAGCAAGC	592
CCCACATACCTCGAGTCTAG	995
CCGCTCCCTTCCTCCTGGTA	520
CGCGATCCACAACCCAGACC	957
ACACCTCCACCTCGCCCCCA	66
TGTAGCAAATTAGCGCCAGA	227
ATGCCTAAACGCCCCCTGTA	17
ACCAGGGTTAGCTTTGGCCC	130
CATCCATCTTGCACGGCCGA	411
CTTCGACGGCCCACACCACG	32
CACAATAACCCCGCACCCGC	568
ATTGCTATGGCCCCATCCCA	280
CACTGCCACTCTGCTTTCCA	46
CCCTACCATAAAAGCGCCAT	1303
ACTAAATTCATACGCTCCGG	217
GGGACCCTACGATGATGGAC	73
GAACTGCTGCCCGACTCCCT	114
CCGAGGTTAGTCGGCCCCCG	113
ATTCAACTGTCCCCCGTGCA	315
GACTTGACACGCGATCCCTA	56
CTTTACCCTCTCACCTCATC	141
TCCGTACCCCCAAAGCGGAC	171
CGCTGCATACCACCCTCGAC	697
GTGACGCAACCCGCGCACAG	348
GGACAGCCACGTATCCCGAG	1141
CGCATACCACGCTCTCCGCT	317
CCCCCCCTGCTTTGCCCTCA	680
AAGAACCTGACCGGCTGAAC	1210
GAAGGCCCATCTGCCATGAC	531
ACCGACCCCCCATGCAACTA	1652
TCACACCCCCAAACTCCCTA	173
GCCGACAGCCCCGCTACCCC	207
ATCGCCCCGCGCCATCGATA	261
GCCCACGCTCGCCTCGCGAA	514
GTACAGATCCCCCCCGACAG	575
ACCCTGCCTATAGGCGACAA	104
TACCACCAACCATACCAGCC	259
GCAGCCTCCCCCCACCAAGC	95
AGTAACCCTCGTGACCACCT	342
CTCAGCCCCTCGCCCCGAAT	973
CTGCCACGTCTCCACAAGCG	208
CCCAACATCGGCTCCACCAG	355
CCAATCATCTCCACCCGCAG	59
ACCACTTGCCCGGACACACA	6
ACGTCTCTTCGATGACGCGT	636
ACGTTACCTCTAAAGATCCC	23
GCGCGATGATCGGGCTCTAT	460
AGTCACATCCACGGGCACCA	142
ACCCAAACATCCGTCTACAA	261
AGCATTCTGCCTCGAGACGG	259
TCATCAATAGACCCACACCT	446
GCTGGCCCGTTCCCCATGCA	679
TTTGATGAACCCGTGCCAAA	262
ACCCTATGCCCTCAACAACT	181
ACGCCTTTGACCCCTCCAAC	83
CCGTCGCCGGTCAACTACTC	206
ATCAGTCCCTCCGTTCCCCA	25
GCGCTACCGCCCCCCCACTG	284
GACCACCCCCCCTACCTGAA	474
GGATGCAACCGTCAGCGTTG	338
AGCTTGTCTATACTACAATA	753
ATGTCCCCTCCCCGCCTGGG	81
GTTCCTCTAAGCGCTCCACA	423
CTCCTCCCTGCCCTGCGGTG	1531
CTCGGCATGCATTGCCCTAA	437
CCGCCCCCACACCCTCACCT	394
CCGGGCTATTCCCACCTCTA	356
ACCCCCAACGACTGTGCGAG	830
CCTAATCACCCCCAGGAAGA	132
CGAACTCAGGCCACGCACGG	230
CACCGCACATCACCTCGGAA	291
ACACCCTCTCCAGTTTTCGA	173
TGGCTCTCCCCAAACCCACT	606
ATTTTACGACACTGTGCTCG	1176
CCGCCAAATCGGTACCAACC	34
CCCCCCTTGGTCCAATGCAT	470
CCAGACCAGCCAGGCCCCCA	727
CCCGCCACTCCCTTCTGGAT	147
CCACCGACATCGATTCATCG	236
CCCAGTCTCTCGGCTACAAG	393
CACCTCCCGCGAGCCGATCC	338
CCGGGTTCTCAATTACTACA	196
TCAGCGCGCCCGCCCCGAGA	5
TTGGCCCACACCCTTACTTC	264
ATCGATCCCGTAGTCCCAAC	789
TCTTTTATCCCGCCCCCGGG	72
GCCTAACTCACGCTCCACCA	69
CCGCACGAATAGTCCAACAC	176
ACCAGGATGGGCGCTCCCTG	127
CCGTTGCCAGTCGCGCCGGA	1334
CATTTCACTAATCCCCGGAC	208
CCTCTACCTTCCACCCCCAA	210
CGTTCCTTCGTCGACTTCGA	394
GCTGACTGCCATATACTCCT	66
GACTCCCAACCAACGTAAAG	571
ACGAAAACGCGTACTCCCAG	1019
TACAATATCCCTTCCGTCCC	404
GCCCCAGCTATCGAGCTTCT	726
AGTTTTCCACACCTGCACAT	120
TCACAGCAACGCCAGGACAC	106
CAGACACATGCACCCAGGCA	1747
CCCATCACGCGACCGTCCGT	1597
CAGCTCCCTTTCCATCCCGA	812
GCCAACGACGACACTATGCG	58
GATCGTTCAATCCCACATCC	548
ACGTAGAGTCCCGCCTAAAC	861
ATAACAACCAACGATTTGTC	1
AATCTTCACCACACCTGCAA	736
TCCGCGAAAAAACTCCCCAG	165
AACGAACACCCCTCCACCGA	636
AACACGATGACATCCCACCA	11
TTTCCTTCCGCGGCCAGCGG	447
GATCTGAAGAGTATGTGTAC	527
CTCTATACCCTTCTCGCTGC	237
CCCCCTTCACACACCACGAC	329
CCGTCTGCCGCATTCAAGGT	208
TCACGGCATCAACGCCCACC	1192
ACGGCCATCAAACCCTTGAA	50
GATGAGCTAGACCCCGAAAC	266
CCCACCCTAGAAACTCTGGG	241
CCCCATCCCAAGACTACTAG	149
AACCGCCAACTGATTCCTCA	48
GCGACCCGACGCACCATAGC	71
TCCCGTGCCCTAGCTCACCA	449
ACGTCCACCGGACTCCACAG	85
ACCGCTTCCACTTTCCCCCA	284
CATGCAATCTCTGCGTCGAG	28
GTCTTTGTATTAACCGCCCT	364
GTGCACTATGTCACCTACTT	761
ACAATGCCCCACCTCAGATA	56
GTAGCCCACCCAGATACATC	1718
ACCTGGATCCACTACCACCA	13
CGGAACGCGCCTGCGAAAAA	9
ACCGCCCAGCAGGATTATCA	803
GTCGCCTGCCGGGCACCCTT	161
GCGAACGCATACCAAACCGA	603
CCAACAACCCTCCGCGGGAG	132
ACAATCACTAACTTCACCCG	972
CGAACGCAGCTTGCTACTCA	254
CCGACTCTGTTTCACTACCA	327
GACTGCTGACTTCCACTGAC	276
GCCCCGCAAAATAGCGTGAG	306
CTGACGCCCGCCCCTCACAC	125
GCCCCCACACCCGTCCAACC	327
GGGCTGGGCCACCCCTTCCT	769
ACTGACCCACGCAAAGGCCC	135
GTACCTCCTTCCAGCGACCA	65
CGAGCTGCGGTAACCCCTAC	1402
CCAAACTAACTACACTATCG	254
GTGTAGCAAGGCGACGCTGC	824
CCCTGGAACTCCCGCCTACA	44
TGGTCGGATCGGCCCTTCCC	41
CCTGGCCACCCTAAAAGCCG	303
CAGACAACGCGTCTCTACGC	956
AGAGGGACCCGCCTAGGTGA	2
GCCCTACCGCTTTCCCACTA	538
AAACGCCACATCTTACTGAA	6
TTTCCCTGCGTTCTCTCAGA	197
GTGGGCAGGGCACTAGGACG	336
GAGATATACTACCCACACCT	1627
CAGATCCGACATCGCACCAA	219
CACGTGATTCCTACCTAGAA	214
CTTATCTCCCCCAGCAACGT	388
ATTCATAGAGTGGAATCAAC	740
GCGCTGGCAGATCTCACCAC	186
ATGCTTCGGATCCTCCTCGC	534
CATATGCGACCCTCGAGCGA	404
CTCAAACGCCCCTTTAGGCT	337
ACTCCCCTACTCGACCACTT	535
GGGTCTGCGCCCTGCACATG	193
GTGAACTACCCCCGCTAGGC	321
ACGCAATCAGGATACCCACC	212
CGCTACTCGCCCATATGATC	664
ACCGCCAAACTTACCTAACT	24
ATCACTCAAGGCTTCGCCGA	501
CTAGCGTTCTGTACCCCCGC	4215
ATCCTGATGTTGCCCGCCAA	242
CCAAGCATCTAGCCTCCACC	417
GTCCCCATCCTACAAATATC	1011
GCAAACCTCAACCCCGTACA	561
GCAACCCCGCCCCTCGAGCG	128
CTCCCTACCACCGTTCCGGC	646
GACGAGGCACCAACCGTGCG	687
TCCTGACCCAGCTCACCCAA	6
TCCCATGAGCAAGCTCATCA	4
CTCCACGCCCCGGCCTGCGG	413
GTTCCGAACGGTCTCCTCCA	237
CCTCGGCACATTCGTCGATA	342
ACGTTCCCTGCGGCCTCCGG	499
CTCACGAATAACCCTGCACG	5
ACCGGCTATTCCCCCTTAGT	37
CCCTGTCTACCAAATAAGTC	200
CCCGAAGCACCACCACGAAC	267
GACCTGAACGCCTACCACTG	527
CCGCTACCAACCGCCGAACT	99
CATCCCTCCGGCCCCTACCA	557
CTGCCACCTTCCTCCATAGT	453
CTAAACCATTCGTCCCCCTC	93
TATACCGTTACCGCTTGGTC	460
ACGGACCTTCTCTGCCCACA	191
CATAGGCACCGACACTGCGA	499
GTACTGAACCAGGGGATGAT	826
ATTGTCCAGCGCACGACCTG	863
CTGATTTCTTTGCTCTTATC	144
CCACGCCCCCTTCTCCGAGA	118
ACTGAGGCGTAAAGCCTCTC	138
GACACCTTAACATCTCATCC	509
TCCCTCCGACTAACTAACCC	71
TACCGCTGCTGTCCATGAAA	354
TAGCTCTCCCCGGTACCAGC	1608
GCCGCCGTTCCAAGCGCCGC	718
CCGCCCAGACGTCCATTACA	507
CCATACGTTCTTCGACCGAT	388
ATCATGACCCTCGTCCGGTA	914
GATCTACAGTTTCACGACTA	98
GGCCACCTACACGCCCCCAA	211
TCCCACCTCCCCACACGCTT	180
ATAGCCTTTCTCGCAGCATC	10
ACCGCCAATCTCTCTCCCCA	224
GTGCAAACACCCTGTCAAGA	79
AGGGGCTTGCCCGGAAACAC	421
CACCGCTTCCCCTAGACGAA	209
GCCGCGCTCGTGTACCCCCT	1396
ACATACCAATGAACCCCGGG	68
CCGACAGTTAGTCACAGCGA	1060
TGGCCCCCACCCATTCCACT	137
CCACTCGCCCGAATTGCGCA	143
CCTTGGTCACCACGTAGCAA	574
GTAGCCAAAACCAAACGCGA	662
GCGCACTGGCAACAGTTCAA	276
CATGACCTCGCCGTTCTAGT	543
GCTTTAAAACCCCACCCCTT	304
GCCAACTACGCCGACCACAG	3841
CACCCCCGACCCGGTCATCG	114
TGATCCCAACACCCCCCTTC	456
TCTGCTCCATTTCCGCTCTG	609
GAAGAACAAAGTGCTCAAAT	53
CCCGTTTTCAGACTGAACAC	197
GGCCCCCCTGCCACCCCGCG	441
CCTCCTGAGGATAGCACTTT	22
CACCTCGGACGCATTCCACG	284
ACGCTCCAACTCCTCCCAAC	811
ACAGACGCGACCACCCCGCG	696
CCTACCGCACGACGCAACAC	277
GCGAGGGACGCAACTCACCA	244
GGCGCGTTCATTCCCCCAGA	1795
GGCGGAAAACCTCACATGTA	246
CACGCAACTCCTCCTCCCTA	74
CCTTGTCATCGCAATAGCGA	1092
CGCACTCAGTTTGACGACCA	234
ACCCGACGCCTTGCCAAGCT	212
CGGAGCAGCCCCCCACAGTT	555
TTTATCGTCCGCCAACCACC	245
TTCGTGCCCATATGCCGGAA	222
TTGGGCCTCGTTGCATTGCT	190
AGTTTTACCTCCGTACCTCG	238
GCATTCCCCCCGACCACCCA	83
CCCGCTAACAGTCTCCTCCC	280
ATGGTTATCAGTCACTGACT	254
AGTGCGTCCCTCCCCGTTTG	787
CCTTCCTCCTCAGAACCACA	182
GAAGCCCAGCGCGACTACGA	207
TACCGCTCCATACAGTGATC	589
TCGTCATCTTGTAGCCCCTT	240
CCGCGTCCACACCAACATGC	468
AGAATATCGCGATACTTCGG	146
CGATCACTGGCCTCTCAGAT	159
CTCTCTGGCGTTCCCGGGGG	107
CTGCACCTGGCAAACAAATC	176
CCCACTAACTCCCCCAACTT	89
CCGTGCCGCCATACGTAACT	175
CTCCCCCAACCCCCTCGTGC	16
AGCCCCCCTCCCATCCCGCA	435
TTCCCCTGTCCGCCCCACCA	215
TCGTGTTCCTCGATGCTGAC	17
CACGTGACCTGGCCGCCCAT	23
CGCGGAACCAACTTCTGAAG	152
AACGGCTTACCTGCATGCAG	2110
AGTCCCTAGACCCCCCTGCA	381
CCCCTCAGCGCCTAAGCCAC	45
TCAGAGCAACCGGTGCTAAG	220
CCCGCCCCCCCCCATCCGCT	258
GCCACACCTACCCATCATCG	541
ACCCGCCCTTCCCCTTGTTT	454
ACCGGTCTATACGGCCATAA	241
ACATAAGCGATCTATCCAAA	417
TTCCGCCCCGGAAACAATAA	26
CCCCAGCAACCACTGCACCT	436
CGTGCTACATCCCGAACCCA	179
CCAGTACCTCACAGACACGG	520
ATTGTCCCGCACTGACCTTA	87
CATGCCAGCATCTCACCTGC	4
CCCCCTTCACTGTCATCAAC	211
CCTACAGCCCGCCGCGTGCG	113
TAGGAATGTACACTTCCCGG	687
AACCCCCTACCCCTTCCCGA	251
TCAACCTCCGCCGCGTGTAC	68
TCCCGGTCTCATCAACAACG	255
CCGCAGTTCATCGCCCCCAG	149
CTTAATGATCCGAACCGGCC	112
TCCCACCAGTAATTTGGGGA	9
TCGACGTGTCCCGTCCACCA	116
CACGCCCCCGAAGTCATTCG	262
CACAACCCACCCGTCCCGCT	1039
CGTTCTGCAGCTCGCCGACC	864
CCCAGCGTAGCGACATCCAA	384
CAGAATGCTCCCAGTCCACA	828
ACCCCGCCAATGAACCCTAA	1835
ACGACCCTAAACCCGCTCCG	908
GTTCGCGTCAACTACCACAA	2425
AATCTTCGCGTCCGCAGCTA	390
ACACCGCGCGCGGCAGACCG	104
AGGAACGACACGGGAACCAA	108
AGCGCCCCCTCCCGCCGGCC	383
CCAGCGCGGCCCCCCCAATC	718
CGACAATGTTATGTGCTCCG	15
CACACCCCTACTAAACCTCA	211
CGAAAGCTCCCTATCCATAC	382
TCTCCCCCCTTCGGAATCCA	109
CTGAGTGGCCACCGCAAGCT	3
ACTGTGCCCACTACCCCCGA	603
TCAACATGACCCGCAAACCT	170
TACAATCTGCGTCCTTATTC	590
AGCTTTACACTGTCCGATCA	404
TTCACTTCATCCGCACCCGG	221
ATGAATGAATTTGATGCGCG	91
CCCCGGCCCCCCAGCCGCAC	83
CCCCGGCCCCATTACAGCCA	134
CCCCCCCTCTACCTCGAGGC	272
CCCATCAACGTCCGTCGCGA	59
GACGGCGAGCCCGCCGCTAC	739
ATACGATTATCCCGGCCAGG	318
ATCGCACGACCCTCCACCCT	265
TGTATGCTAACCACGCTACC	970
CCGCTCCCGACTCGCACCCG	313
GTCCTGTCCCCCAAACGCGA	1503
CCAATCTATGCCCTTCCCGG	200
ACGACGCTGCCTGCAGAAGA	110
AAACCCACGACACCTCACGA	107
CCGCGCGGCCCGAGCCCCGG	113
CTCTCTCCTGCGACTAAACT	1
ACCACGCCTTGCACACCCGA	240
AACGTAGACCACCACTCACA	463
CGGGTTAGTATGAACCCCTC	324
GACACAGTTGCTGACATAGC	597
CCTGTCATAACGATTACACA	1910
GTCCCCTCACTCGCCCGCAA	129
CACGGGAACACCCTGGACAC	129
ATCGACCTTGGTAGTTACAG	214
CTGCCCCCAGCCCGTCCCAG	734
CCATCTCGCCAACCCCTTGT	814
CCTGTCCTCCGCATAAACAA	319
CCCCACTCCCGTACCTACCG	424
GCCCTAAAGCCTTCAAAGAC	338
GCGAGTTGCCTCGCCGTCCA	734
AGGGCCCCGAACCTGCCCCA	833
GGACTCACCCTTACCCCCGG	575
GTCCTCACCACCAACACAAC	371
GGAGCGGTGCCTGACCTGGC	405
ACACTCTAGCGCGTCCCCCA	684
TCACTCTCCCACCGTCCAGT	309
GAGCACCCCAAAGTGTCCAA	192
GTGGACGCATTCTCCTCTGT	260
ACAACCTTGTACCCCCACGT	339
ATGCCCCCCCTCGCCCGGCT	624
CCAACTCCGTGCGTTGGCAC	533
ACTACGTCCCGTCTGGTCGT	321
CATGCACTCCCCCAACAGGT	20
CGCGTCACATCGAGAGAAGT	215
TAGGGCTCCCCCACCCCCGC	253
CCAATTCAGCACAGTGTCCG	1798
ACTGCTTGGTCCAACTCCCG	21
GCCGATATAGCTCCACTCGA	1805
ATGGGGTCCGCAGCTTACGA	579
TGCGAGCCGAGTATACCTCC	270
GCGCCCGCACTGCCCTCCCC	41
CGGGCCCCAGAGCGCCCTTG	261
GTCACCAACCATTTTTCACC	694
CGACTGAAGATGATTCCTGC	96
ACCCTCACCCCACACTGTAA	878
CTTGCCCAAATACGACCGGA	6
TCCTTCCTACAACGCCGACC	110
AATGTGTCACCACCACTCCT	631
GTGACTGACCCGCTGCTGCG	594
ATCCCCCCCTATACTAGGTC	18
CCCCACGCCACAGCCTGTCA	111
GGAAACCTCTTGGCTACAAT	471
TATGCCATTCTCTTGCATAA	648
CCAGCAACATACCGCCTAGG	253
GCCGGGGCACCCCCTTCTTG	833
TTAGTCCTTAGCCTGACCAC	69
CCCCCCCGGTAACGCGCAAT	189
TAGATCCATTCCTGATCCGC	192
GGTGTCCCAGTAATTCACCA	575
ATCACCCCACACTTACCTCA	243
CCAGTCACACCCACCCAGTA	47
AGCGGTCACGACCTTGCAAA	1447
TCCGTCCCTCGCAGTTACAT	54
GCATAAATGCCTGTGCCGGT	893
CTCCTCAAACGCGCTTCCGA	54
ACGGCCCGTTTAGTTCTACG	622
GACTCCCTAACCACCCCTCT	10
GCCGCTGCTAACGCCAAATT	171
GCCACCGAACCTCTACCATC	81
ACAAGTCCGCCTGCCTCCCG	269
CTGGTCACAGCATCATTCTA	240
GGTCGGGTACCACTTCCCCC	532
CACCGTCCGCTCTACCACCA	221
CGCAGCTCAGGTCCCCCGAG	8
CCTCCCAGATTAGGCACGCA	717
CCCCTTTTCCTTACCCTTGC	182
CTCCCTGTTGTTCACTCAGC	263
CCAGCACACCCGCTACCCTT	31
CTCACTAACTTTAGCTCCGC	23
GCTCGCCCTCGCTGACGAAC	866
CGCCTATGATTAGCTCATTT	62
CCGAGAGCACCCACGCCCCG	544
ATCGGCCAGTGCCTCTCCAA	899
CTAGCCGCACCTCCATCAAT	72
GCTGCTCCCCTCCCAGACCG	144
GCCATCCTAGCTACATACTC	499
GTCTAAACACGCACCGACTC	13
GGCAATCCCACCTTTAATTT	180
GCCTTGCCACCCCTCGATCC	368
GCCCCCCCGCGCGATCAACC	576
CTGCCCCGATCTTGCAGCAC	528
TTCATGCCAACAGTTCATCT	201
TTGCTGGAAAAGACCCGAAG	237
ACTCTTTCCCTCATACGCAG	94
ACCACAATCTGAACCCCAGC	419
CGCTGCCCCCGCACCCCCAC	593
TCGGCCGACTGAGTCGCGTG	13
CAAACGACGCCTGCTCGGCT	630
AGACGACTCCCGGAATACGT	72
ACACCTGGACCCCCCTCCCA	96
ACTACTCATCCTACCAATGT	160
CCTCTCAACCTGCCCAGTAG	345
GCCACTATTGTTCCGGAGAC	278
AATCTCCAAAAGGCCGCGTA	6
GCCAGCCTCTCCTACGCATA	4186
TATGCAACCGCTAGAACCGT	481
CCCGCTGCACTCTTAAAGTA	1
ACGCTGCTATCTGGCCACCG	338
ATTGGCACTCCTAATGTTCC	786
GCAATAATGCGCGTGACCTG	596
ACTACGACCCCAACTGACGC	513
ACCCTCAAGCACTACGCCCG	131
ATGACGTGCTAGGGCCCGCG	619
ACCACACCACGCCACCTCTC	638
CTTGACCGACGTCACCCGCG	188
ACGCTTCGGCCGCCGCCGCG	410
GGACTCGACTTTGGTCCAGG	98
GCCCGACCTGAGCCTGATGC	1642
ACCCCATGATTGGCACAAAC	407
CTTCGCCGGTAAGAAAATCC	3
ACACACTTCGGTGCCTGAAA	129
ACCTCGCTGCTCTCAAGGAC	22
ATACCCTTTCGGATAGCCAA	522
CGACGGGCTGAACGATGCAA	175
CGTTCCCTAGCCTCTGGAGC	241
CGTTCGGCACACTAGTCCCG	208
GAAACCCTACGTACGGCAAG	1315
AACCCGGCGGATCCCCGCCA	496
ACGTATAATTAACATGTGCA	571
CATACCAAGTCTCGACTGAC	1047
CTCACAACCCTAGCCGAAGT	3
TTATTGCTCCCGCCAGCATA	331
ATTCTACTCAATCGTTGTCT	149
GTCACACCATCACCAGGATC	270
ATCCCAATGCCCTAGGTTCC	721
TTTAACCTCCCGATTCACGT	936
CAGTACCCCCCCAATACCAG	3
CACTCTGAATGGGCACTACA	394
TAAGCCCTGCTCGCGAGCCT	259
CACCCCCGATTCTCCTAGCG	531
TTGCTACCAAGAACACACTG	408
CTCGATCCCGCTAAATGTAT	64
GACTCCCCTTTAACATGTTC	445
CTTATAGTCCTGTTCAATGA	745
CGAGACTCCGAAAATGGGTA	87
GTCATGACCCAATTCACCAG	346
TCTCGCGCCGACACCCCCGA	497
CTCGCGCTCATTGCAACAAG	762
GTAGGGGCAACAACCAACCC	40548
GTACCGACATCCCTATCCTT	617
ACCAGTACCCCCTCACATAC	224
AAGCATCTCCCACTGCAAGC	312
TCTCCATGCCCGGTCCGACA	53
ACCCCTCCCTCCTACTGTCC	783
CAACTTGCCCAACACCGTGC	393
GATGCCAGCGCAGCCGTCGG	324
GGCCTCATACCCCTCCTGCA	609
TATACACGACCAGCGTCGCA	22
CATCGTCCCACCGTCCCCTC	466
CCTCTCCGACCGACCTACCG	251
ACCGTACGGAAGCTTGCCGC	71
GTCATACCCCGCACGACAGA	997
GCTTGCGCCAGACCCCACCC	222
GGCCCTTATCCCGATTGGAA	1962
CCTTGTTCCGCCTCCCTCTT	154
CTGATGCTGTCTCTCGCGGC	523
TACATGGCTCCCACCCACCT	99
AAAAGCTTTATCTATAACCG	543
GTACTCCACCCTAGCCGCGG	222
CACCTCATGCTTCTTTGATT	730
CTGCCATTACTCCATTCAAT	434
GTCGCACTTGGCACCCCACA	240
AACGGAACTAGTCTACAGCA	1059
TGCCTCCTAACCCCGCTGGA	259
GTTTCGCTGCCTCAATAGAC	868
CTATTCGTGCCAGCCTCCGA	678
CCCTCATCCCTCATACTTGA	340
ACTCACAACTGCTCTTAGAC	365
CAATCTCTAACGCATTGACA	476
ACACAGATGCCCACTTCGCA	567
CCTTATCCCCCATGCTTCAG	800
ACCTTTACCACCCTCCCTGA	40
CCAACTGAGCCATCCTACCG	508
GACAACGAGCTGGCACATCA	185
CAATTCGCTCGTTTTGCCCC	170
CCACCCCACCAGATCTCAAT	364
TTTTGCCACCCTTCCAACGT	459
CTGGTCACTCTCCCTCCACA	464
GGACGAACAATAATCTATTG	359
CCGACGTCCAATGCCCCGGC	130
ATGAACACCCATGGTCCTTG	231
ACCTACGCACCCACTTCCAA	3
GACACCCACCACGCTTCGCG	661
ATAAACCACCGCAGCCTCCT	599
CCTTAGCATGATGGCTGTGT	918
ATCGGCCCCTCCACTTCCTC	587
CACTCCAACAGCGTAGCCCT	169
CCGGGTCACCCCTCTAGGCG	383
CGTGTCGTCTCACTTACACA	299
ACCCAGTCACTGCCTTACTG	1181
ACCCAGTCATTACACGAAGC	66
CATCACTCCCCAAGCCGCAC	55
CCCCTCCTTTTGACCCAGCA	169
GCTCCCTGAGACAGCTACGA	567
GCTCAGGTCCGGAAATCCCG	552
CTGCGACAAATTCCCCAGAA	31
CCACCAGCGTGTCACTACTG	91
GTCTTCCTAACGCACGACAC	66
CCCGATCGACCCCGCTCCAC	16
ACGTGAGCACGGAAAGTTCA	536
CCGGGCTCCCCAGCCACGAA	262
ACCACCTTCCCTGCAAGTAA	23
CCACCCCCCTGTGCCCTGAC	1123
GCCCCATATCTCGGGCCTAA	436
GAAACCATCCCGCTCCCCCC	192
CAGACGCAACCTCTTAGCCC	114
CCACGTATACCGGCCCCGAC	59
CCGACCCTCACACCCCACCC	450
ACGCCCTTACAGCATTACGA	1
TCGATCCCTAAACAGCAACA	15
CTGCGCCAACCGAGTCTACG	77
TCCCGCGTTCATCATCGGGA	525
CCGCACTCCTACTCAAGCGA	888
CTTCTCATGACACCAAGAGA	351
GTCCCTCTAGCCCAGTAGGA	66
ACTCTCTAGGCTCAGAATCT	140
CATGGCCCCCTCCCCATGGC	362
AACACCGAGCCCCCCCTAGA	389
CACGGTGGCTCGACCTCGAA	402
GAAACAAACCTGTATCCGCT	213
TTCCTCGAAACTCATACGGA	28
ACGGCCATCCCCACATCCCG	310
GAGATAAGTCGGTCCAGCGG	51
CCAATCCCCCTTGCCACTAC	12
CCTAAAATCTGCAGCGACCC	203
CCCTCGGCCGTTCGAGAACC	728
CAACAAGATCTCCCACGCAT	356
GCCGCGAAACAGACTCCCCC	36
GCTCCACGTAAGCGCACAGC	74
CCGCGATTTCTCATATACGG	350
CCGGACTCACTTACCCAGGA	274
AAAACCTAGTCATCCTAGTC	901
GTAAGCACCTCTGCACGATT	279
CCCACACCGCTCCCTGTCCT	95
GCCCCTTCCCCATTGACCAC	389
AACTGACACTCCGTCCCAAC	161
CGCAATCAGGCACAAATCAA	410
ATCCCGCGCGTTAAACCCCA	617
ACCAAGCCTCCCCTGCAGCC	251
TCCAGCCAGTAACTCAACTA	2
GTCGTTCTACCCCCGTGATT	35
CCTTTCCTGAGCACAGCTCG	533
CACCCCCTAGACTCCCACTG	95
CCAACTCGACTCGAAATAAG	366
ACACACCCGACACTGTGGAG	137
GAAGCCCTGCCTCAGCTGTG	375
ACCCCACCGCCGCCTGACGG	52
CATCTGCCCGACCCCTGCCG	484
CTGTTCGTTGGCCGTACGTC	53
GTTGAAACCGTATCCTGACA	116
ATAGCCACTCCGCCTCCCAA	190
ACCACCCTTCCCCCCGAGCA	202
AGGCCCCCACATGCCGACCT	283
CGCTAGTTCGGACCATGCTG	348
ATCGCTATTCCTACCCCCCG	611
CCCCCATCCAACACCTCAGC	146
TAGGACGCACGCTTTGGCTG	131
CAGGCACCTGCTCTTAGTTC	10
CTCGCCCAACTACACTCCCC	661
CTTTCTCCGGCCTCCTGGAA	20
ACACGTCCGCTTACTTCGCG	269
GGACCACTCCCAACGGTACA	55
CCAACGCTACCACCCCCAAA	135
TCCCAACCCGCCATTGACCC	994
CGCAAAGGAGTCCCCCACTC	267
GCAACGCCCCACGCTCTCAT	872
GATGGCCCGCCCCTTGTATA	337
CTAGCCAGCAGAACTACCGG	28
CAACGGCTCATCACGTTCCA	232
AGCACCCGCCTTGCCCAAGC	250
GCCCAATTACTTTCACACAG	335
GGCACCCGGTACACGAACAC	143
ACCCCTGGACCTCCCTGCAT	68
ACCGACTTACCCGCGGATAC	279
GCTCCAGCCAAAACCCGAAT	253
TACCCCAACCACCGATGCCA	142
CAGCACCACACTTGCCGCGG	643
CCCGACAGCAAGGAGTAAGA	27
TCCATGGATTTTCCCCAATC	34
GCTCTTCCACCAGCCCCCAA	49
TCGTGCCAGCGCCCCACGTT	766
AACGAGTCCCTGCCTTTAAC	243
ACAACGTCCCACTGACCCCA	5
TCCAACACACCCCCTTACAA	174
ACCCGCACATTTCCTCTCTG	421
AACCCTACGCACCCGCCACA	1139
AAAACAACATGGCGCCCAGG	73
ACAACCTACTCCCCCCGGCG	17
GCTTCCCTAGTCCCAGTCCC	399
AATGCCGTGCCACCCGGAGA	523
GGATTCTCGACTTCCCCAAC	645
CTCGTCGCTTTCCCCAGAGC	498
AGCAAACTGTACCCCTCACA	233
CACGTACCCCGCCCTCCCCG	72
GCCTTAATACCCACTAAGAT	181
AACCGCACCCCAGGGCCGCA	597
ACCACGCCTCGCCATTCCAA	596
GGTGCGTTCCATGCATGGTC	1034
TCGCCCCCAGTTCTCAAATC	113
CAACCGTGACTTGGCTAACG	334
GTAGACTGCTTGCCCGATGA	445
CCCTGCACGACCGCTCAGGT	522
GGATCCCTCACTCTTCCCGA	505
TCGCCCCAAGCCTCGTGGCA	498
GTACGACCTACCAACGCACG	421
ACGCCCCCTTCACACCCAGC	412
AAAGCCGTTCGGCATCTCAC	9
CCTCGCTGCTCCCGTCGTCG	232
ATGAACTTGCGGGCTTTTCA	614
GACGTGCCAGCCCCCTCGAT	265
TTCCCTCCCGCCTCTCGCTG	572
CACTGCTCGCCCCCGACTGG	569
CTGACCCTAGTTTTCCCGTC	790
CGTGCTGCCCGCCCTAACCG	150
CCCATGACCGCTGTGCAGCA	375
CAGGCCTCACGGATACCCGT	218
ACTACTACGCCTCCGAGGAC	325
AGACACCCAACTCAGCACGC	472
CTACTACCACCCACCAACGC	70
ATCGGCCCCCCAAATCCCGA	1253
ACGCCATCCCCATCCTCGCG	332
CGCACGCGACCGGACCCACA	503
ACCCGTACAACCGTCCGACA	21
CCTCCGCGGACATTCCCTTC	133
GGCGAACCCCACCAAACGCA	267
CCTCCTCCCGCCCCCTCACG	1122
CCCAACCTCCCTTTCAAGCA	336
ATTGCTCTTCACCCTCGAGA	1676
CTGACTCTAGCCCCCATATT	613
CTGGCCTAACCTGTATCGGC	59
CACTCGCTTCCCGCTACTCA	412
CCAGCCCCGACCGTCGCCAA	1128
CCAATCGCGCACAGGTCCCA	1
CCTGCCCTTTCAACCCCTAA	341
GATTCGGGATCGGACAATAC	157
GCATTTGCACCATCCCCCCC	404
ACCACCCCCCGTACAACAGG	382
ACCGTGAAGATCCATCCCCA	88
CTGCTAACCCCCGCACTCAA	158
GCCGTGGCTCCCAGCACCAA	478
CACGCCCCGCCCTCCCGGCG	103
AGCCACACACTCCTTTTAAC	125
CCCCCCGCCCTCCTGCGGAG	69
AACCCCAGCCCTCCCCCCCG	28
ACGCACAAGCCATACAGCGT	784
CCCGACGCGATACCCCCCAC	882
TCTCGCACCCCGCCCCCCAT	247
CCGCTCCGCCGCTACCGAGC	595
CACCCACGCCCCGACACCGA	966
ACAGCCCGACATACCCCAAT	54
ACCCGCCCCAGTACCGCGTA	855
ATCCTTAAACCTTTAGCTCA	113
GCCGTAACCCAGCCCCTCAA	3
TATCCGCTACAGCAGCATAG	574
AATACATGCTGCATCACCAG	471
ATCCAGTCACCCCCATAACA	13
CGAGCTCCGCTCGCGCCGAA	139
ATCAGTCACGTTGACTCGAA	119
CAAGCCCACATCTGCACGAC	125
ACTGCTCGGTAACGCAGTGG	413
ATCGCCCATCAACTGAGAGG	831
GCTACTAGGCTTTCATCCAC	371
GACCGCTTTCCAACCGCCAG	486
AGCACCGCAACCAAACACAT	28
CCGAAGGCCCTCTATCCATC	106
ACCTCCCTACGGAATCTCGA	118
TTTGCTAACGTTTACCCCAG	244
GGCACTCCGTCTACCCCGCA	179
CGCACTCCAACGCTCCATCG	29
CTGCCCTGCCCAACAAATAT	317
CACCCGTCAACCCTTGATCA	1059
CCAGCCCCCGTCACCTGTCA	424
GTCACCCCCGCCAACGCAGA	547
CCCATGCCCCCTGCACCCCA	440
ATCTACACTCTGCCCAACAC	55
AGTCAGCCCTACGAACCCCA	716
CAGCCACACACCCTTCCCCT	1924
TCAAAGCATGAACCCAGACT	156
CCAACGACATCCCCCCGAGA	52
CCGCAACCGTACCCATACAA	210
CCGGCCCCCCCCCGACTGGC	351
CCCCGTAACAAATCCTTCCA	514
TCCCCCACATATCTGAGCCC	128
CCCCCACTCCCAACCTCCTG	335
ACTTTGCTTTCCCACCACCC	530
ATTATCCCCTGCCAGCCCTA	166
CCCATGCCCCTCCCCTAGCT	162
CCCCAGGGCCCTGCGGCTAA	101
ACACCTCGTGTCCACCGTTG	337
TGCCATAACATAGATCCGAG	203
CCACTCCCGTCACGCAGTCA	156
AGCGTTGGCCACCGCCTGGA	230
CTAAATATCGCTCAGGTACT	24
CCCTACCCAATCTACGCATT	494
CGCGAACGCCGCCGCAGAAT	70
GTTGCACCTATGGCCTAGGC	3
CCCATGGTGCTTACGCTGCC	1142
CCCCCCGCTGCAACTGCGCA	712
AGGCCACCACTTTTCTCGCA	934
GTCGGCGGTACCGCTTTACC	90
TCCCCGCTACGCGTCTCGTC	156
CCCACGCACGCCATCATCCC	1400
GCCCGCGAACACTTCATCGC	176
ACCCGCAGATTGGCCAGACG	242
CCCACCCAGCCTTCTACCCG	266
CCACGACACGCCCCAACTCG	245
AAATACCCTCAGTTTCCCAC	504
CGGGCACAGCTCGCTCACAC	454
AATCTTCCAACCGTTAAGGA	108
CCCGCGTCCCTCGTATACAG	181
CCACGCAAAACAGTTCATGG	362
CATTTTACACCCCCCCGGCA	341
CCGACACCTTCTCCTAGCCT	1150
CCCACGCAACCCGCTCTAAC	804
GGCACCTCCACCCTACCGCG	86
AACGACATCCTCCTACGACG	241
CCTCTAGCCAACACTTACTT	1158
ACCGATGGAGGTCCTCAAGG	5
CATACTGCCCCTCCCGCATC	1438
GCCTCAACCCCTCACCACCA	103
TCCCCACCACCCTCCTTGCA	30
ATCGGACCTTACAGGTCTCG	389
ACCATCCAACCCTAAAATGG	242
ATTTTGACTACCAGCCACTG	621
GTGCACGTTGCCTCTTCCGC	1334
GTACCCGTGAGCGTACCGCA	52
CCTCTACCCCGACTAACCAC	246
CCCATACTCCCCTCAGTGAG	199
ACACCGCACCCATGCACCCA	798
AGCACTGCGGCAAGCTACAG	308
GCAATCATGTCACCCGCCCT	250
GGCGGACACCAGTTCGGAGC	114
CTCCTTGCCCCCTTCAGACC	136
GGAGGGACCCGCCCAGGTGA	2
TGCCCTGGATCGTACGTAAG	326
GATAAAGTCCCCCTCTCCGC	71
ATCTCCCCCCCTCAACGCTA	11
AGCACCGTACGTCCCTGCCA	747
TTTCGAGCCTCCCTGTCCCA	273
CCGACCTCTATTATGCACTT	177
GTTGTCTAATCGTATGACCC	1229
CTTCCGACATTTCCACTACG	260
TATCTCCCATCTCCGTTCCG	73
AATTGTCCTATTGCCAGCCC	517
GCCTGACTCTCACCCACCAT	448
GCCTTCACTGACTTCCCGCG	271
CAGACCTTTTGCGCCTACGA	320
CTGAGCCGGATAAAAGACCA	14
ACGCCACACACATCCCGCGG	131
GAAGCCAGATGATGTAACAG	574
TCACCCCCTCTCCCCCTCAG	122
AGTCCGGCCCCTTACCCCAG	868
CTTTATCCGCCACACGGACA	673
AACACCTCTCTCACCGAGGC	603
AACCCCTTTGATGCCACATA	68
TGGTGTTTCCTTGCCGAGCT	204
TCCATCCCCGCGCCGTTGTT	1177
CACCTGGCGCTCCTCCTCTC	5
GCTCCAGCCCCGAAGAAACA	229
CTCCCTGCTCCCACTTGACA	130
CCCACAGTTGTCCACCTCCC	328
GTGCACCCTTCCCTCAAACC	478
CATCCCACGCTACCCTGACC	201
TTATCGCCACCCATAGGGAG	784
ACAGTCTACGACACTTGAGG	1018
ATCGTTGAACTATCCCCCTT	728
CTCGCGCTTATGCAATTCTC	191
GAGCCCCCCCGTCAGGCCCG	290
GCTCCACTTGGTTCCCCACC	200
ACCCTCCTGACAGGATGCAC	431
AAGCTCGTCGCTACCCTCAT	551
CCGGCCCTCCACCTCACTAA	579
CTCCCCCCGCCTCAAACCAA	1154
CCGCGCTCTTCCGACTAATT	1559
CTTTCACTCTCTCCGCCCAA	444
CAGGCACCCAATATGGCCCG	198
CACCTTACACATTGCGTCTG	417
GCGCTCGTGCCCAGGGCGAA	106
AGGGGCTTTCCAGACTTGGC	171
TCTCCCTCTGGCGTCCACTG	221
ATACTCCCAGCACAACCCCG	25
CCACCAAACCAGAAAACTAA	65
CTACCCGTCCCCCTCCCAAG	1758
GCGCGCATGCATCACTATGC	338
CGACCACTTCGCATGATGTC	291
TCCCTCCCACCCCCACCATA	297
CGCCCAACATCCCCTCCGCC	127
CTACAGGCACCCGAAAACGG	284
TCAGTCCGCACTTTCCTTCG	1711
CCCCTCCCCCGACCTCTCCA	107
ACACCACATTGGGCTCGCCG	509
ACTCATAAGTAGTCCATCTC	404
CCCCTGTTCCCAACGGATGC	791
CTCATCCACCAAACCAGGGA	178
GCCGCCGTTCCATCTTCCTC	228
ACTTCCTGTCCCTCCCCACA	411
GTGCCAATACATGCGTGGTA	882
ACCGCCATCCACCCGAATAC	24
ATGCAGTAGATACACTTATA	722
CAGGGTACCCTCAAACCTAT	8
GCTACCTTCCTCAACTAACA	149
CCATTGCCTCATATACACGA	2202
CACCCGTACGGCCATATACT	244
TCCGACGCGGTCCCGTCAGA	88
ATACGCGGGCCCTATTCGCG	1085
ACCGAGGTCCTATCTGTACA	1177
CCGAAGTCGTGCCAAGAAAT	1223
CAGGTATTTGCCGGCTTTAC	6
GGCGTACCATTATCCATCCC	647
CGTTCGCCACCCTCCTGAAA	63
TCAGGCAATCCCAACACCCA	1285
CAGCCCGAACCATAATGCCA	214
GCAAACTCCCCTATAATTAT	6
CCCGGTGACAGCTCCCCAAA	1001
AGGCCTCTTCCCTCATACCA	72
ACCACTACGGCCCCTGACGC	637
CGGCCAATGAGCCCACACAA	160
ACGAGCCACCCCATCTACAC	735
TGATGCTCCCACATCTCGGC	123
AGCAAGCCAACCCAGTCGTG	238
ACATCGCTGCGAGCCTTAGA	95
ACGCCTTTCCTCTGCAACCC	122
CGCAAAGCTTCTTCTAGCCA	452
TCCCTTACACCTCGCTCTGA	507
ACGGTTTCTCGACACACGAG	241
TATCCCCCCCCTATCTCGGA	5
CATCCGTCCGACCATGCGGA	313
GACCCGCCATCCACACTAAG	869
CCCAGAGCTCACCCACAAAG	914
CGTTGCGCTCCTCTCTTCCC	2811
CCCGATCTACCCGACTACAT	259
GCCCATTCCGGTGCCACGAG	820
CCAGTAATCCCCACCATCCA	588
CCATGCGAATAATAAGGGTA	2
CCTGACCCTGATTTCTATTA	92
CCATCGATTCCGTATGCCAG	158
GCGCTTAAAAGTACCGCTAC	29
CGCAAGCCTAACGACAGGAG	484
CAGGGGCAGCCCCCCGCTAC	506
CCAAATAAGTGTCCTGTCAC	184
AAGGCCGCTACCTTTAAGCG	490
TCATGTCGTAGCTAACATAC	14
TCACCCACCCCAGAGACAAT	260
CCGTCCTATCATCCTCCACC	249
CCCCGCTCTACCTTTATCAG	89
CGCACACCACCCTACCCAAC	353
AGGCATAGCACTCCTGCACC	394
CGTTCCTGCCTCATTGCTGA	29
CCCGCCGCACCCATTCACAG	998
AACAGCATCTCATAAACAGC	124
AACGGAACAACTACGTCCCT	732
ACCTCTCGCGTGCCCTCCCA	293
CGTACCATCCATCCGCCTTA	1317
GGTACGATCACACCACCCAA	3
CTGCCATGTCTTCCGCCCCC	61
CCCCCCTTCCCCCGATACTC	185
GTCGTACCCAACGGCGGAAA	680
GACGCCCCCCCCTTGTCACC	90
GGAGCGCTGGGCGCCGATGG	1519
CCTGGCAAACATGTCTCCCG	1139
CCTGATTCTCGTTCAGTAGC	1320
AACCCATTCGAGCAACACGG	715
CCGCCCCGACTTCCCAACGA	784
ATAGCTGTCCGCACCACTCA	36
AGTACGCCGCATAATCTTCA	354
CCCATGCCCCTGCGAAACGG	396
GTCTGTCACTCAGGCCTCTG	859
CGTCCCAACTCGGACTCTAC	24
TATTATAGGCCCATACAGCG	822
AGCTCCCAACCCCACCCCGC	114
GCAATCATGAGAAACCTCCC	184
AGGCGCGTTCCCCAACGCAG	701
GAGACCATGCCAACACTCGA	179
CTCGCTGGCGCCCATGGTAT	421
CACACCTCGAGGAGCTCGCA	1
AACGCGCCCACGATTGACGC	332
CTGTCCACAAATAAATTTGC	270
CGAGGCATCACACTTGACAG	1647
TCCAGGGTCTCATTCAACGC	192
CATGAACCATCACACCCGCA	403
TCCCACCAGCCAATTCCAGG	52
GCACAGCCACCCAGATCAAC	167
CCCACCCCACCCGCCGCACC	643
GCAGCTGTGATCTCGTCCAG	9
GTTGTCGCCCACATCGCCTG	183
TCCACCATAACCGCGCAAGA	256
CCGATCCGCGCCTCCCTTAG	698
CGAGTCCATCGCAAACGCGT	344
TCAGTTGTTCCCCTTCGACG	706
CGGCACGCCCATCCCCCACG	234
CAGTGGCTTCCTACTCCGCA	1171
CCCGCTCCGTCATACCCTCA	389
GAGTGGCACACCATTGAGCC	875
CTGGACTCCCCCCTCCCCTG	177
GCCGAGGTGCCCAATCCCAC	513
CTGCCACTGTCAACCACTTT	12
CCCTCGTATCTTCCCTCAAT	678
CCCACCGCCCCCACCCGGCG	264
TCTAGCTCCCCCGCCCCAAC	877
TCGCTTTGCCCCCGTACAGC	467
TCTTTGTTACCTGCAGCCCA	462
AGCAATCAACTCCCCTTGTC	40
TGAATAACGAGCAGATGCCG	151
GACGCCCCCCGCTACATCAA	744
GACCCCCAGCAGTCTCCCAC	85
CAGCCCCAGTGCACCACTGA	215
TCAGCCACCCCCACAACGAA	150
CGACCACAACCCATGCGTAG	372
CGGGCCTAACTGGCGATTTG	487
ACCCCTCTCCCTGCCGGGAG	111
CGCGGTGCCTTACCATACGC	347
AACAACATACCCGAGACCTA	6
ACCCGCATGGCGCTTTATTA	346
CGCCTCCCCTCCTCCCTGCC	686
CCCGGCCCGCAATAACAAAG	356
GGTGACGGATGGACCACACT	18
TCGCTGTTGCCGGCCATCTA	446
CCCGGTCCCTACCGCGTAGC	235
CACACCCCACTCATCTCCGT	519
GATGTCCACCGCCCATCGGA	434
ATTGCGGCCTAAATATTCGA	810
CTCAACCGTGTCCCTACTGA	141
GTGACGCATTCTCCATCTCA	329
TAGACTCTAAGAACGCACAC	176
CCAGCCAAGTCTCATGATAT	296
CCACCGACAGTCCCAACCGG	218
ACCGCACAGCCAGACCCTGC	94
CGGCCTATTCCGCTAGAGAA	290
GCTAACAAGTCCAGTGCATC	280
GCCACCTCACGTGAATGCAA	412
CCGCTCCACCTCAATAGCGC	317
GGATCTTTGCCGAGCGTGCC	536
CTTGGCCCGTCGACTCATGA	592
ACACGACCCGCTCTAACGGG	104
ACAAGCCGGCAGGTGTCCAT	2
ACCAACCCGCCCACTCCCGA	1
ACCCAGGACCCCCCAGAACG	180
CCTGCCCAATCCCAGTCCCA	736
GCAACCATGCATGACAGCAC	255
TCACCCCCCCTAGACCCCCA	497
GCGCACAACACTATGCCTAG	672
AGAGGAGATCCTGAAATTAA	756
GCGCTTCACCCCCCCCCCAC	216
AGATCCGACTAAACCCACCA	98
CAGTTTCCCACCATGACACT	606
GTCGCAATACCCCTCGAATC	452
ACCTTCCTTGCATATCCCGG	851
ACCGCCCCCCCGGTGCGACG	172
AGCCGAAGGCACCCAGATCT	69
CCCTTTCCCGGAATCCACAC	202
ACCCTCATAACCGCTGTACA	46
AAAAGCCATGATCCCTGGGC	1277
CCGGTAAAAGGCTCCCCCCG	545
CCCCCCCACCACTCAATCCA	491
TATAATGCGCTCACGTAAGA	156
ACCCTCCCCTCCCATCTTTG	210
CCCTTCATGCCCGCCCCACT	83
ACCCACACCCGTCCTCACCG	454
CTTCCACGACCCGGATCATC	59
CAATTCCAACAAAGCCCAGG	152
GCAGACCCCGTAATACAGCT	473
TCCAACCCCAACCCCCCCCG	498
CCCTGCCATCTCCACGTAAA	196
ACCGACCTCCCAAATAGTCC	486
GGCTGTACCGGACCTCCATC	187
GTCCCTCCACGTACATGCTA	585
AAATATTCAAGATCGCCCCG	631
CCAGCCCCCTATACTCTCGA	1436
TCCCTTGCCCCAACTTAGCA	245
ACTACAACCGGAACAGAACG	108
GTCGCCACCTAATTGGTATG	112
CCTGCCCTCACCCTACACGT	607
ACCGCAATATCACAAGCTCC	169
TTCTTCAGGCCACCCCTAAA	42
GGCGACTTCTAGCGACGTCC	73
AATCTAGATACTCCACTCAC	261
CCCGGCAAAAGCAGAAAGCA	75
ACGCGATACGATGTCCTTGA	66
AGCGAGCCTTTCCCACAAAT	327
CGCCCGCATGCCGTCCGCCA	462
CCGATTCTAGTCGCCGCTCA	1047
ACCAGAGAGCAAAAATTTCC	167
GTGTCGCTCCGACCCTCGAT	1708
GCCTAACCGGGGATTTCCGC	289
GCCAACCTGAGCCCTCCAGA	315
TACCATTTTTTCCGCTCTAT	136
ACTCCTCACTCCCCAGGCCG	15
AACATCCCGCACCCCTAAGT	790
ATTTTCGACCTCCCTCCTCG	522
TCCACGCCCCCCGTTTACGG	147
ACGGCCGAACTACACCTATC	212
CGCAGCAGACAGCGTATAGC	26
AGTTCCCCCTTCCTATACAG	418
CTGCGACTATCCAGTAACTC	302
CTAAGTTTCCCACCACGCAT	166
ATCTACGTTTCCGCCTACCT	186
CCCGGGCCATACGATCGTTA	35
GATGACTGCCCGGAACCCGG	89
GTCACCGCATCCTTACGATC	2856
CCGGCCACGCGAGGACCAGG	390
CTTTCTACTCCGCATACCCT	138
CACACTTGCGCATGCGCACA	1101
CCCTAGCCGCCCCCCAATTC	533
CCGCAGATTCCCAACCGACG	219
CCAATTTCCGTCCATACCCT	449
GAACTTACCCTAGTCGCTCA	4
GACCCCCTAATGCCCCCCCA	142
CGCCGTTATTAGGACACTCC	536
TATCACACCCCAAGTCAGAG	90
CTCACCCCCGCTTTCATTAC	211
TCCACGCATGAGTCCCCCTC	68
TAGCCCTACCCGATCCCCCA	509
ACCTAACTGCCTGTCCGCTA	425
TCCCTGCCCACGTCATTTAC	412
GCACACTTGACCTTATGAGA	597
CTGGAGTCAGACCCCCCACG	928
CCGGCCCTGCCCCTGGTCCG	321
CCTACGCCCCTGAAGGATTG	8
GCAAACGTCACTCCGAAAAT	434
GTCTCTTTAAGGCAAGCTGT	24
CGGACCACCACAGGAAATCA	30
CCGCACCCATTATCTATGCT	121
CATCGACCATATCCAATCGA	373
CGGTGGAATCCAGGAGCTTC	74
CAGCCCGCTCATTCGCGGAG	42
GTCATGCCAGTCAGTACCAC	1293
GGTTCACTCCAACGCCCCCA	1402
CAAGGTATCCGCCCCTGACT	18
CCTAACTTGCGCCACCCGTC	241
ATTGACCCCCCCCTCTCCTA	847
TTTAACACCCCTCACCAGGG	104
GTAGTACCACCCTACCCGAC	8
CCAATCGAGCAGACGTCCCC	787
CACAGACGTGTCGTCTCAGG	178
ACCAAGCCCGCTGCCAGCCA	76
CATCCCGATATGCCCGCAGC	1906
CCACTGAGCCCTAACAACGC	303
CATGCAAATCTCCCAGTAAC	188
CTCCTAATATCCGCTAACTG	156
GCACATACTCTCCCAGTTAG	287
TGAGACCTGGCCACCTGATA	535
CCTCAGCTACATCCCAACGC	33
AATACAGGGGTAATCACCTC	209
CCGAAGACCAGCGTCGCAGG	563
GCACGGACACTCCTTCACGC	87
CCCGGACGTCCCCAAGAACG	24
TCTCCTCGCTCCAGGCCCGA	217
ACAGCCTCAATGAGGCCCCT	119
ACGTTGAGTCATATCAGCCG	330
TTGTATACGCCCACGCCTGC	786
CAGACCGCCACCCCCTGGGC	68
CTACGGAGACCACCTGCCCG	19
CCTTCCTCCCCCGTCTACAG	197
GCTACGTGCAGACAACAACA	90
TTCGATTTCCTAGTACCACG	79
CTGCGCCCGACCCTTATGCG	110
CTCCCCCCAGCCCCCCCCAC	172
CACTCTGTACGAGGGCCGAT	1806
GGCCCTACTATTCTCCCCCA	356
GCCCATCGACGCGCCTACCG	250
GTGCACCAGCGCTTTCCGAA	537
CTACCTAAGCTAATTGAAAG	37
CGTTCACCTCTCGCGCCCAA	489
TCCCGCCAACCCGCCCTCAA	1467
GCCACTTTACGCACAGCCCT	116
ACCGCGTGACGTTCCTCTGG	309
CTCCGCAGACTTCACCTCCT	321
ACCCAACCTAACTAGTTGCG	26
ACCCGCACGCTCATGTCTCT	256
CCGTCCAAATCGGCCCAAAC	730
CCCGACTGCGCTTGCTACGC	358
CCCATCGAACCACCACGCAT	252
CCAACGAGTCTTCACTGACC	1446
AACTCTGAGGTTGATACCAG	362
TGATTGCCTGCCACATACCA	388
GCGTCTCCGCATTAAAACAG	315
GCCACCCAATGACCCGTCCA	475
TCCCCGTACACACGATACAA	144
GAGGAGCAATCCACCTTATT	278
GCCGCAAAGTGCGCGAAACT	43
CCCTTACTTTACGCAGACAG	165
CCAGTTGCTCTCCCTGTTTG	1723
CCTAAACAACGCACATCGAA	150
ACCTACACCCTCTTTACCCC	1199
ATATACTCATGCTGAGGACT	182
CGCCGTCGCTACGCCACTTA	101
GCTTCCCTCCCGTCTTCGTC	3074
ACGGTAACACGCTCCACCCC	13
TCGCCCCCCCTTTCCCCACC	674
GCCGCGGGCAACCAAACCCA	294
CCTCCCTCATTGCCCGGGAA	260
CGACTACAACTAACCCCCAC	98
GCCCTCTCTGGCCTCTCCAC	413
CTGGACCCACCCCCCACCCA	126
CCACCCCTTCCAGTTACCCC	96
GTATTACCAATAACCCGCAG	527
ACCGAATAGACCCTTGAGCG	569
CGTCTGACCCCTAGTCACCC	242
TGCCGCTACGCAAGCCTGCA	520
ACTCGATAGCCTCCACAAGC	545
CTCACGCCTCACGTGCCTAC	35
CCCCGCGTAGTCCACCCCCG	523
CTCCCCCCAGCCAACCTAAG	207
CGAGCCTAACTCCACCACCG	49
GCCGTGGAAGCCAGACCAAG	280
CACTCATCTGTCCAGCACGA	833
CCCCCAAAATCTTGCCCCCG	429
GCCGCGCAACCAATCAACAA	245
CCTGAGTGACCCGGCTTCTT	336
CTGCATCGCTGCGTGGGACA	84
ATGACTTATCCGGAACACTG	405
TGAGCGAAGCCACTTTGACC	136
GCCAGTAACTCCCACACCAG	1179
GCCGCCCACACTCACACTCG	653
GGACAACCCCCCCAGCTTAT	74
GTGCACCCCATACCTTAGAC	64
AATGACTCAACCACCCCAAG	170
CTCGGGTATCTCCTTGGAAC	78
ATCCATGCTCTCCACCGTAT	333
CAAATGCGATCTCACTCATC	453
CCTACCGCTCAACCCACCCA	1616
GTACCCCCACGCGGCAACCC	474
AAAGAGCAGACCCGGCGAGT	697
CCTTGCCACACTGACCCTTT	470
GGTGCAGTTCCCACCAACGG	684
AGATTCACGCCCCCACCTAC	639
CCGGGCCCGCCGATACCCCA	160
GTGTCTCTACTGCTCACAAA	39
TTGCGACCGACCGACCATAG	110
ACACGCCCACCCTAGGCCAT	102
CGCACCCTCTCACCCCACCT	361
TGCTGCCAAGAACAAACACA	55
ATCTCACCACGAGACCCCCT	170
CCCGCGACTCCACTTAACGC	489
CCGTCCATAACTCTTTACAT	513
CCACTCCTTCATTACCCGCA	146
TAACCACGTCGCCTCAACAG	596
CGCTAAAGATGCTGTACCAA	266
GACCTCCCCGCCTCCCCCCG	1050
GACATCCCTCCCTGCCAATG	78
CCCCAACCAATAGCACCTGA	131
GACTTCCGCCCCAATGAGCC	214
CAACTCTCCTCCCCTTCTTA	196
ACGGGGCATCTAACCCCACG	1817
ATTACCCTCCACGCCTGACG	545
CATACGCCTGGCTGCCATAC	285
GCCTATGCAGATGAACGTGC	408
ACCGTTATGCTGACCTCCAG	57
CACGTACCCCAGCTAACAAA	35
CTCGCCCCCCCCCCGGCGTA	20
ATCCCTACTCCGACCCGTTG	661
CACGCCGGCCGTCTGAAACG	201
CTCCGGCTAACAGTCCACCC	21
CACACTAAACGCCACTATCT	169
CTCGCTGCAGCTGTCCATCC	606
TCCGCTCGCAGCGACTGATG	203
ATCGACCACTCTTCCTAGCT	323
GCACCTCAAGATCACTCAGG	288
CACCTACGAACAATCACTCA	824
CCCACCTGTACCCATACCGG	373
ACCCACCCCCCGGTTTGCTG	1792
CCTCGCTCCCCAGTCAGCAT	268
CACACAGTACCCGCCGCTGA	473
ACCGCACCACGCAACTACAG	264
TGTGCGAGACCCCACGAGAA	590
ACGGCGCCGATACCCTCCTG	332
AGGGCGGTGTTCAACCCAAC	577
GGCGGGAACCCCATGGACAC	272
CCTGTTCACTACACCTTATC	425
CCCGCTCGAAATTCACCTCA	136
ACCACTCCAAGCAACCTCTA	543
CGCAGGCCCTACTCGCATTC	469
TTGGCCTGCAATCCCTCAGA	651
GACGCCCCCCCGCCGCGAAA	280
ACCACCCTGCACTCCCCCGA	306
CTCGCAAATCACCCTTCCGA	79
ACCCCCAAGCTCCCGACCGA	473
ACTCGGGTTCCCGTGTACCC	153
ACGCTGCTCCCTCCCAGCAA	441
CCGTTGACCTCTATCCCGCA	414
CTGAGCCCACATCAACACCC	2416
CCCACAAACCCACCCCGCAT	465
CTGGCCCCCTCCGCCACTCG	242
CCCTGCGCCCGCGGCTCGCG	77
AGGCCCACTCCCTTCTACGG	1333
CGCCTTGTCCGATGCGGTCG	612
CATGTCGCGCCCGCCTTCTA	504
ATGTAAACAGCGGACCAAGC	466
CGTTACGCGCCCCCCCTTTA	270
ACGGCGATCCCCCGACAATA	278
CACACCCCTCCGACCACAGA	739
GACCCCTTTCCAAGAGGGCA	51
CTAGTCAGCATCCCCAAAAT	228
GTGTACCTCCTCACTACGAG	418
CCCACACACCCCCCACCCGC	682
ACATACCGACCCACTCGAGC	845
CCCCCCTCGAGCCAGCTTGA	76
CCGGCCCCCCCTTACCGGTC	116
TCCCGCGAAACCATAGAACT	584
GTTACCCCCCCCAGTCGCCG	771
CCCCTAGGCTTTCCTAGCAC	432
CCCACCCTCCAGGACCGGGG	281
GCGGCTACCTACTCGTCTGG	77
GGTGTGTCCAAACCTCCAAG	144
CACATCCTGTCCACAACTGC	864
AATAGGCTATTACGCCCAAC	568
TCCAGGTCCTCTCTGGCGAG	90
GCAACCTCAAGTCCTGATCT	229
GCAGCCGACTTGCTAGATGG	55
CAAGTGACCCACACCACATC	837
TCAACAATCTCGCTCTTAAT	787
ACCGCAACTGACATCCCGTG	1646
CAAGTCGTCCCTCTTTCCCG	1
ACAGCCATTTAACGCAATCG	11
CCCGCTCCTGGAGAGTTAAA	42
CAACATGTAGCTCGATAGCC	188
TCCCCCCGATCATCAACCGA	383
ACGCAAAACCCAGACTCCCT	174
GCGAAGACACCACACCCACA	219
CAAGACACGACACACCCAAC	772
CCGGCAGTACCTACTTCTTA	1014
TCCCTCTAGCCTGCACCACA	1
CTCCACGTTACTGTCGTCAA	429
TTTGTCCTATTGTCCACACG	1020
ACTGGCGATCGGGTCCAATG	285
ACACTGGTCCACCTCCAAGT	132
TTCCACCCCCCTAGGATTGC	1162
TCTTCACCGCTGCTTGATCC	769
TACACCGTTACCAGATACCA	346
AGTTACAGGTACCCTTCACC	111
AATGAGGGAAACGCTTCCCC	122
AACTACGTCCACTGAAATCG	444
AGCAAGATAACTTACGAATT	428
TCGCACCCACCCCTTATCAC	428
ACGATCATGACCGGCAAAAA	102
GAGTTCTGCTACGCTGGCCC	249
ACCCCGCAGCGCCACTCCCT	187
GCCTCTCACCCCTCTTTCTC	208
CTCCACGCTCTTTCCCCACA	272
CCCATCCTTGCGGCTCGATG	121
CCCTCAACATCCGGTATCGA	437
GTCGCGACAGTGTGGACCCC	198
TATACTCAATCCCGAGGAAC	109
TAACTCCGTCTGCTTCTATA	85
CCCGGATAGCCCCATTCCGG	405
CAGCAACACCCCGTCACATC	161
GGCAGAACACCACACACCCA	659
CCGTCACCATACATTCCCGA	687
CGTTGTTCCCCCATTCTCCT	222
GCCACTTACGCTGATCACAA	275
GCCAGACCAGCCCTAACTGC	151
TCCGTCGTCTCGATCCTGTA	336
TGCCTTTAACCTGTCCGAAC	593
GATCCGCTACCCGATGACCC	489
CCGGTCGTACCATTAATCAT	219
CACGGACCATCCTATTGAAA	268
CAAGAGGCATCTCCCAATGC	558
TAACAACTAACCCCACGCAC	745
TTGCGGTTTCCGGCCACGAT	268
GTTCACATCACACCCCCAGC	141
GGCGAGGTCCTTTGAACACA	405
TCCGGGACGTCGGGGATTTG	626
CCGCTCACTTACAAGTGGCA	495
GGAATTCCACCTGCCAATAA	251
GTTGCCCCCCGCTGTCATGA	163
CACGCCCAAACCCAGACGAG	1082
GTCCACCTGCTCTCCACGCT	692
ACCGGTCCTTCCTGACCACG	1812
CCTGCCCCTTCCCCATCAGC	27
GATCCTAAACCTCCCCTCTG	484
CCATTCACGAACGCCCCCAA	512
AACCGCCTCCCTCGCATCAT	95
AACGTACAAGACTGATCCGA	332
AGCCGCTCTAGACCCTCCCT	688
CCCCGTGCCCGCCAATATAA	224
CTCACCCACGGCCCATACGA	128
GGTCCCCTATCCTCACCCTA	89
GCTCTCCCGCTGTCAGTTGC	314
CACATCATAGTCATCCGAGG	465
GATCTTGTACGCATCTCCCG	1337
ACTGGTGCACCGGCCTCGAG	1652
GTCCTCCATCCCAATTGACG	152
AAAGTCGCTTTCTCCCGGCA	21
AACGCCTCATACCTTTAGTC	275
CCAGCCCGGCCAGGTCGAAA	346
CGCTCACTCCGTTAAGCGCG	562
TATCCGCCACCGGTCTCACC	221
GCCCCCGATGACTCCTGCCC	921
CTCATTTTCCGTTCCCTTAA	291
CACCGCGAGAATACCGAGCC	233
CCCCACCGCCCAACCCACCG	429
CCGTGTACAACTGTCCCCAC	83
ACCCCGCTGCCTATTCACTA	1159
ACACCAGCCCCCGTCTACGG	88
CGCGTCCACACCATGAAAAT	249
CCCTTCACCCCCTCTCTTGT	359
CCTTTCTGCCCGCTCTGAAT	486
CCCGCCGATTCAACAAACCC	4377
CGCGCACGACTATACGACCG	526
CCCGCGGATCGTAAACGTTT	255
CCGGTCACCTTTAAAGACCA	451
ATCAGACTGCCTATGTCACA	141
AACAGCTCCGCCGCGTTTGT	689
CCCGAGTCCCTCCCTTCCGC	339
ACCGCCAAGCAGCCTTACCA	501
GACCGCTGAGGCTTACGAAA	633
ACACGCCCCATGGTTTCAAC	342
CCGGCCGCCCTCCTGAGCGT	103
ACCCGCCCAGCGGAACATAT	162
TAGCACCCACCATGTCTCCG	522
AACACTCAAAACCCCCTGTG	50
ACCTGAGCACCCATCTTACG	299
GTTAGGCTTATCAGTTAACC	1060
CCCCAGGTGGACCCCCTCAT	1179
TGCCTCCCAAATACGCACCC	171
ATAATCGAACCCCAACCCCG	55
CCCCAATAACCTATATCCTG	352
CCGCCTTCGCCTCTTACGTG	427
GCAAGCCTAACCCCACAGAC	11
CTCCCAACGCATGCTCTACC	321
ACGGAACTAAACACACCCGC	80
GTAGTACCATTTTCTTACGA	242
CGGATTCGCACCCGACACGC	73
CCGCTACGACTTTTCTAGGA	408
TCCCCGCTGCTAGACAATGT	2743
GCACATCCACTAACACCTTG	188
CTCCGTCCACGCCCCCTACA	662
GCGCAGACACGCTCCCGCCT	154
GTACGCCCGTTGATGAATCC	63
ACTGCCCTGCCCTTGTGCTT	467
ACCGCATCACCAACTCCCCT	8
CCCCCTGCACCTGCCACTGA	356
AGACTTTCCCCACTAACAGC	92
CCTTACGGGCCTAATCTAGC	71
CGAAAAAATCAGCCCCTCCC	337
GCGACCCAACCCCGCCCCTG	302
CCAACCACACCCATAACGGC	150
ATGCTGCAATCCTCACCGAG	574
CGCCCCCCACGTACCGCGTA	512
GCCGATCCCCCGTAAATCCT	474
CGAGCCACACCGGCACCAAG	799
GCGTCGGCCCCGAAACAACC	234
TTTTTCCCGCCCCTAACGTC	770
CCCTCCGCCTCTCTAACCCG	438
CCACATTACTCCACCACGCT	99
CCAACCCTCTTGGCTACGTG	1423
TTTAGTACTTCTGAGGGCGC	249
CCCGCCCTAACAACTAGAAC	42
ACACTCGTTTCTCCACCGAA	644
AGCCGAGCCTCATGTATCCA	125
TCCCGCATCCCCTATAGACC	260
GTCGGCATTGCAACTGATTA	357
TTCGGAAGTACCCACCCAGC	62
CCGCCCGTGAGCATCTTCCG	303
GACCCCTTCTGGTTTCGGGC	155
AATTCACCGCTTAACCCGGG	674
CTGATCCATGCCAGCACACA	383
ATACCCCCATCACGAACTAA	38
GCTACCGACCGTGCAGACCA	143
AGCCGGCTCCGTATCCTGGC	75
CCAATGCCTCTCCCCTCCCG	1910
TCTAATCAACCCAGAGCCGA	335
GTGCGTGCCCCCCCATGTAA	689
TCCACTCTGACAAATTAGGG	429
CCTTAGCGCAAACCCCTGAA	730
GCGGGGATCCTCTGAAACGC	1
TCTTCGCCACCAACGACACC	648
ACACAATGACCCCCTCGCAT	762
CTTGACGCTCCTATCGCCGG	265
CCATGAGCGCGTCCCAAGCC	1506
TCCGACGAACACTCACGGAA	242
GGGCCCTAGCAATTGCCGCA	145
TAGGGTTCAGTCCCCCGCTG	820
GTGACGACATCCAATTACGC	397
GCCGCGTGATTGCCCACAAT	605
GCCTTCGCGACAGATGGCAA	866
GGGGGCACATACCACCGCCA	152
CGCGCTCTATGCCCAGCACT	80
ACGCCAACTCCAGTGTCCTT	76
CCCCCGCCCGACTTCCCCTC	38
CCCCAGCATCACCCCTCGGC	67
CTCCCCTCCGCGACCAGGCC	484
CCACCTCTAGTTTCCCTCCA	163
CCACTTGGGCTTTCCACCCC	472
GCCCGACCGCTAGCCGACCC	196
TCGGCCTGTCCCTATCACAA	498
CCACCCCAACCCACCTAGTC	922
ATGCCCCTCCGATGAGTGGC	391
ATCACCGCATGTAAATAGCC	1354
CCACGCCCCTTCCTCTATCG	52
CCCAGAAAGTCTCCTCCCTA	229
CCAGCCCCTGCCACCACATT	946
CCCCCCTAGTCGCCCCACTA	737
ACGAAGCCACCACCGACATC	57
ACATCCTCACACCTTCCAAC	301
ATCCGCACACACCGTATTGA	66
AGCCCTCCCCCCATGCCTTC	67
CAAAGCCCTAATCCCCCATG	204
AATTTACTGAACCGCCACGG	46
GAACGCCCCATTGCCTTGCC	360
GCTAACAGACATCTGGAAGT	577
GCGCTCGAACCATAACCAGG	60
TCTCACCGACGAATAACAAC	1099
CGCCTCCCAATGTCGACGAC	266
CTTGACCCAATACTGCCAGT	417
TCTCATCCAGTCGTACCCCA	242
AACACGGCGACAGGCGGGCG	159
CGAGATCACGCATTCCCTGA	681
ACATCCGAAAGCCCAAGCGT	6
ACCACCCTATTTCACATCGC	2700
TGGCATGCTTCCATCCCCTC	473
CCACCTAAATCCTCCAACAA	346
GTTCAGGCCCACACACCACG	821
GCTCCTCCCGATTCCTCCCT	70
ACGAAGCGCCGCAACAGGCG	351
CGCACAACTCTTGCGTCTTG	974
CCCCTGCCATCCAGAACACT	73
CAGCTCTTTTCGTCGTCTGA	412
ATACCGAGCCGAATCGACTG	96
TACGCCATCCCTCCCAGCCT	56
CACCCCCCCGTACAACACCG	469
CACCATTTAGCCCAAGACCG	62
CTCCACAGCCCGCCGCAATA	42
CCGCTGTTCCTCGCCTACAA	197
TCCACACTTAAGTCCATCTC	287
CTCATGTCCCTCTGCCCTTC	4
GAGCGCTAATTAACCCCCGA	347
CGACCCCTAACCCCGTCGCG	51
CCCCCCTTCCACCAGTGCTG	128
AACCCATAAATCCCTCCTCT	13
CCTGTTATGCTACTATACCT	329
ATCCGTTTCTGCCTCCCGGA	240
GGGCGCTCCCCCCCACCCAA	247
GCCCTGATGCCCCATATTTG	252
CCCGCCCTGGTCCACATGAT	714
ACCCCACACCTCAACAATGT	279
TTATCCGCCCCACGCCCGAT	6
CCCTTCATCTACAGCCGCAC	227
GCATGCTCAGTAACGCATAG	1673
ACCAGGGAGCCTTCGACTCG	380
CCCCCCGGGCCATCTGAACC	771
TGCCAGCCGATCGCTAGCAC	597
ACCGCGCCCAAATATCCGGC	370
CAGCACATACCAGCCCTGGT	147
CAGTGGGCCCCCCTCACAGA	375
CTCCCCTCTCTACCCAATCG	141
CCTGGCGCACCATCAGCGAG	271
ATCAGCCTCACGACCGGGCG	255
TGCTTGCGAAGTACCCCAGC	87
ATTAGCCGCCTAAATGCGCG	31
CCAAACTCGCATCCTCCCCT	40
CTCCGATCCCATGTCCGCAA	1116
GCTGCTTAGAGCGCCCCCGA	998
CTCACGCAACACCCGTCATC	1455
TCCAACTTTGGCAAGACAAC	116
CAGCACATCACTTTCCAACA	172
TCAATTCCCTCACCTGCACC	1621
CCATCCAGACCTTCCATCCG	679
GCAATACCCCCGCCTTCCCC	231
GCTGGTACGCAGATGGGCAG	219
GATGACACACACGTCGAGTC	1567
AATTAGGCTCAGAGCGAATG	155
GCGCAGCCTCACTACTTAGC	321
GCGAGTTCATTTAGCTGTCG	425
CCCGGGCCGTCGGGACAAAA	216
TTGCGAACAATCATCTAGTC	802
CTCACTATCACATCTCCACA	58
CTCGTACTCCGACACCGGTT	179
TCATTCACACCCCTGTCCCG	510
ACACCCAAACCCGAAGCACA	126
CGAGACATCCTTGCTTAAAC	260
CTCGACTTCCCCCCGCACCA	474
GCCATAACCGCACCCTAGCG	442
GCGCCGGCACCTGCAAACGG	558
CACCTAGCACCAACACCCTG	63
CCCACACTTACGAACCCCAT	15
CTTTCCACCCCCGCGCAGCA	3434
CCCGGATCGCCCTCCACATC	933
TCAACGTTATTCTGACGAAC	697
GTCCCTCGAACCGTGAACCA	141
GCGCTCGTCTCCATCTCCAT	256
AACCTCGACCCCTAGCCGCA	1016
ATAGGCGGAGACCTCCCCAG	6
AGCACTCAAATTACCGCCGC	533
TTCAGCACCTTAATCTAAAC	1937
GCGGCAACACCCCCCCCATA	11
TCGCCTAGATTACGCCCCGC	59
ACGTCGAACCCCGACACACT	20
TAGACACGACTCACAACCGC	160
AATAGTCCCGCCGCTTATCT	42
CCAAGTCCCTCTTCCTTGGG	329
ACTGGCTGTCCTACACACTC	835
CCACTACCCCGTCCTTCGCA	56286
TCTAATGCCGCAGTCACGGA	1023
CCCCCCCTACGCCCTGACAC	21
TAAGCCAACCCCACACAGAC	3
CACTGCCCACCCCCTAGGAC	112
CCGCCTCAACGTCTCCCCGC	72
CCTACCCAAGCTGAGCAAGG	182
TCCCGGTCACCCTGTGCGAA	16
ACCTGGCCGCCCCTAGGTCC	119
CGTCGTCTACCGGGACTCGG	467
CACACCCCCGGTTCTCTAGC	351
CCAACCGTCCCCGTGACTAA	284
GTCGCACCACCCCCGCACGA	808
CCTACTGCCCTCCCACGTCC	748
TAGACTGCGCTCGCCTACCG	186
GGCGGCTCTCTCCCATCCGT	144
ACCATCATAGCCCCCAGTAC	104
CCAACCAGAACGCTCCTTAA	1
CGCCACCCACTCTTCTAGCC	197
CCCTACGCGCCCCCGACCCG	261
ACATCTCCGCCCACCTACAC	2
GCGCCCATCCAACTTCACCA	95
CACTCCTCGCCCCTGATACA	347
CGTGTATCCGCACCACAAAG	366
ATCGCCCCCCCTCCGCATCC	464
GCCTCCCCGTCTTCCACCAT	315
ACCCTACTCCGCAGATCCAA	35
ACTGTTCCCCGCACTACTAA	244
TCCAGCGCACGCACCACAGG	273
CCCCACGCGACCATACTAGA	336
TTCCCACTACTGCCCTACCG	26
CACGCACGCGCTCTGCGCCT	667
TGACTTTTCAACTGTCGGAG	445
GACGACCTGCACCACTCGGA	175
ACCGGCCAACCTCCCACCCC	328
TCCATGCTGCGCGCTAGCTC	77
GCTACCCACCCATCCAAGTC	159
CACGTCTCACCCCTCTACAG	700
TTCCGCATAGTGTTACGGAC	336
TTCACCCCTGGCCGGCGCAT	876
ACCCTACAATCCGTCCACCA	492
CTCTATCTACCCGTCGTACG	191
CGCAATCCAGCTCTCCACGA	163
GTGAACACCTCCCACGACAC	396
CAGGTTTACACCCCATCCAC	408
GGGACTCCTAGCGTCCCCTT	172
CAGCCGCAGGGCCGATCGAC	1700
GAACCAAAGAAGACCCCAAC	206
CCCGCCCCACCTAAATTGCC	132
CTCGCTTCGCTTGGCACCCA	1036
GTCCCGACTACGCTGTCCGA	361
ATCACACGAAGCTCCCCCAC	340
CTAGTCGCCGTGGGTCTCGG	166
CTTCCCCCCGCCCGCCCCCG	185
TTCTACAAAATACAATTAAT	52
ACCACTGCCTCCATACCCCG	191
TCCACCGCCGCGTCCAAACC	468
AACCATCCCCACTGACAGCA	135
ATCCGACCAGTTTCGGTCCC	418
ATCATCCGAACCCCCCCAGA	73
CTACCCCACCTCTGCACCGA	206
GGTGCTCACCCCACCAAGGA	213
GCCACTAGATTCCGCTCCCA	313
CTATTCGTTCTCGTGCCCTG	361
CTCGCAGACCCGCCCGTTCT	65
ATGCCCGAACGAATTAACAA	209
GTTAATAGCCCATCCCTTAC	177
GACTCCGGCTCCTCTCCGGG	144
GATGCTAGCACAGTTCCCTG	608
CCACCCAATACCCCGAACTC	324
CTCAGTCCCCCTCGCGCTGT	5
TCTCGCCCCCTTTTGGACCC	118
AAGCTACAACTCACCGATAG	391
AAGATCGCCCCTCTCCCCGC	24
GCCCGATGTCGACCGCTACA	54
TCGCTCTCCCCACTAACTCG	52
AAGCGGACCCCCTACTGGGA	622
CCATGCTTCAGAAATCCAAG	339
GGAACCGGCCAGGCGTGACG	96
GGGCATCTCCACCAACTTCT	439
CCTGAGCTCCTTCTCCCGAC	503
ACGGCAACAGCGAGTACTTA	442
CAACGTAACGCCAGAGATCC	272
CCCTGACCGCTCCCAACCCT	70
TCATACCGCCCCACACCCAG	363
CTGCCCACCTCGCCCTTTTT	133
CCCGGCATGCCGTACCCCCA	455
CGACGGAATACACCCTTCCG	1
GCCGTACCTCGCGAACCACA	55
GCCGCACCAGCCAGAAGACC	339
GTCGTGTTTCGGACCCGACT	71
GTCCAATACGGGGCTCGCAC	692
GCCAAAACGGTCCCCGATCG	942
CCCGGATTAATCATTCGAGA	197
CCTCCCTCGCCTCTGCAAAG	227
AGCGAACCACAAAGCGTCGC	917
TTTCTCCTTGTACCTTTCCG	287
CCTGCCATCCTACAACCCCA	8
CACGCCCTCTTCACACGAGC	379
CCCACCGTGCGCGGGCCAAA	349
GTGCCGCACCCTCCTCCATA	220
AGCACCAAAACTGCCGCCCG	845
ACCTCTCTTACTCACTCTCG	103
GCATATGAAACACATGCAAC	926
CTGATCCTATGAGCCGTGTG	333
CCTGTGTTCTCCTGCTTGGC	507
ATCCCGTTTTAGCACTCGGG	219
AAGACCTCCGCGCTTCCCCA	199
CCATTACTCCCATCCCGACC	300
AAGACTCTCGCCCCCTAAAA	104
ATACCCTCGTCCCCCTAGAA	469
CCACGTCTCCTTCCAGCATG	528
CCCTCTGGTTCCCTGCCCTG	1533
TCGCCCCTTCTTATCGTTAC	242
ACAACCGTACGCCCCTTCAA	492
CAACTCCCCTCAGCACTCGC	381
ATAATGCACGCCGGCCGTAA	644
GCCATTACCGTCCCCCAGTC	754
CTCGCCCTCATACAACGCAG	164
GTAGTATGTCGAAGCCCATA	425
CCCCGGTTCCCTGGCTAGGG	412
CCTACAACGCCACCTCAAGT	6
CCACCGAGCACGGGCCCATA	137
CCCCCCCTCTGCATGACCAG	307
CTTGGTGCGCTTGGCACTTG	491
CATACTGCCAACCCCTTAGT	363
GACATCCCCATTATCCTCCA	416
GACTAACCTCACCTTGCCAA	7
ACGACCCACCGCGCACTCAG	530
ATACAACACCCTGTGCCCGG	144
CCCTCTTACCGCCGGCACCA	350
CCCTCTCCCGGTTACCCCCA	724
CATGCACGACCGCCTAAACG	144
TTGGCCTTTACGCTCTCCCG	1496
ATCCTCACATTAGCAAACCT	672
CCCGCCAAACGTGACGCCAG	32
AAGTTGCTCACCGCTGGCCG	982
CCGTCAGTACCCCCTCCCAC	752
TCCCCGATACTCGCGCGCAT	38
CCCTGCTACTCCCACCCCAT	1147
CCAGGCACAGCGATGCTCTC	141
GTCCCCCCACTCCTGTAACC	155
GTGTACTGCGATCGCCCAAG	424
TTAGGCAAAGACCACTGCAC	38
CACGCTACGAACTGCACGGT	185
CCGATCCCTCATGCTCCCGA	78
ATGCCAACCCCCCCACCCCA	521
GCTCACCTTACCCCGACCTA	7
CACGGCACTTAATACCCAAA	86
CCCGTGAACACTGTCGAGAA	374
ATCCTCTCCACCGGCCGCCA	237
ATGCGACACTATGCCCCGTC	131
GCCCCCTAGGTATCCATCAT	78
GCTCCAGAAGAAGGACCCTG	71
ACTACCCGACAACGCCCGCC	130
CCCCCGCCCCTCTGACGGAC	288
GTATGGACCATCCTCCAATC	3209
GCACGCCCATTTTATCCGGC	83
GCGACTTCTCCTGCCACCCC	272
GTCATGACTGACCTTTCCTC	69
GGGCGTACCCAAACCCCATT	539
CGCACTATCCCTGCTGCCAC	569
CCTGCAACGCCAGTCCCCAC	172
GCGTACTAACCACTTCCCAA	263
CCTCTAGCCATTGCCTCCAA	364
AATCTAGCCACAGACACCCA	45
ACCCGCCGGACTTCCCACCT	6
TGTAACACTGGCCCGTACCG	811
CAATTTACGACTTCGTGGAA	18
CCCCCGTTCGCCACCGACGG	96
CCTCGGTCGTCTAGCCGAGC	718
ACAGCATCGTCCAAGTCTTA	483
CCCACTCTCACCTCAGTGCA	117
CCATCCTCGTCTACTACCGC	876
CCGCTCCCCTTCACCCCGCT	202
CCCCAGATCCTTACAAAGGC	25
AACCCGCCCCCACCCGCTTG	30
ACGCGAATACTCGCGTCAAC	1330
TTGAACGGCAGCCCCATACA	146
ACTTCAATGCGGCTACAAGA	175
GCGCATACGCAACCCCGCAG	19
GCTCCATCAATGACAACACC	372
GCCACCGCCCACTCCAAACA	25
CGCTGAGTTCCGTTGCCCCA	422
GAGCCACTACCAGCCAGCGC	432
CAAGCTACTTCCCTCCACGG	212
ACGCATCCTCAACTTGCAGC	112
CCAGCTTCTACTCCGCCTGC	216
ACCGGTAATCCCTGAGAGAA	50
GCGTCACTTTTTGAGGCAAA	93
ACACGTCCACTTCCCCGCGC	738
GTCCAAATATACCTATCAAG	239
GCAGTTTCACCCTCCGCATG	16
GCGCCCTCCCACGTCTAAGC	596
GCTCTCCCATACCCTCTCTA	664
CCGAACACGCAAGAGGCCAA	177
AGCCCTACCGCTACCACCCA	469
CGGCCTTTCCATCCAATCCA	102
CACTAGGGCTATCACCGCAG	722
ACGGGATTGCCCAAACCAAA	30
CTCCGAACCTCAGACTCCCC	72
TCTCCGCTGCTGCAGACAAA	185
CGTATAACGCCCTAATCAAT	853
CACTTCGCACCTCCAACTCT	405
TCAACCCCTCCCTCCTCCAG	19
CGTCTTCCACGCACCACCAC	758
CAAGCTCCAACCTAAACGAA	98
ACCGCGCCTATCAATTCCCT	427
CCATTGTCCCTAATCCCCGA	208
TCCCACTCGCTCCATCTCCC	1208
ACGCTTCATGGATGCGATGC	787
GGGTCGCAATTACGTTCCAT	99
ACGCTTCCCCCCCTGCCACC	68
CCAGGACCCCCCACCCTCGG	351
CCCCGTATTCATCTTGACCA	398
ATTCTCGCACCTGATCAAAC	431
CAAGCTCCCATTCTTGCCTA	638
GACCCAGCGCCTCTACCTAA	157
ACACCCGTAACCCATACTGG	450
TCTTCCCTCCGTCTTCAATC	284
TGCCGCCCCTTGACATGGCC	1118
CCTAAGCTATCCCAGGCAAA	42
CGTCCGCTACCCTCCGACGA	303
CGGACCACTCGTGAAGCCCA	220
TCCCCCCGCCGCCCAATCAA	89
GCCACGTCGACCAAAACCCC	560
CAGCATAGGTTTACCCCATC	144
TCAGCTCCCTCTCACACGAC	170
CATGATCCCTGCCCGCCTTC	1
ACGATCGCCCACGCAACGGT	153
TTTGTACTAAATCCCCAGCA	173
CGATGGCCGTTACCCCACCG	47
CCCTCCTGCCCCATAAGCCT	911
ACCCACACCGCTACTGAACT	157
GACACTTCGCGCGTAAAGAA	1128
GATCATCATCTCCAGCAGAC	984
CCCACCGTCGTGTCCAGCCA	533
ACTCGCACCCGTCCCATGAA	1249
TACGGGCTTGCTACCTGCCG	485
ACAGGTCCGCCTGCCCAACC	354
GAGCAGCCATCATGTCCTCG	441
GCAACGGCCATGCCAATGAA	924
TCGTCGCTCCCCGCCATCTA	115
TCACTCCGACCCTCCAAGCG	52
CCCTTCGCCGTGAACCCGAC	206
ATCACCCAATCCCCCCACAA	46
CTGCTTTCATGACGCTTCAC	82
ACGAGTCCAACCGTCCTAAC	17
ATCGTTGCACTCCCACTCAA	3842
AGTTGATCCGCCGTTTGGGA	93
CGTCTCTGATGAGACCACGG	182
ATGCACCCGGCATCAGGGCA	477
TAAGCCTCTCCCCACGCGCA	1195
TCCGCCGCCACCCGGGAGGA	116
AACTGACCCAACGCTCCCCG	81
CCCCAAATTCCCCTGCGACT	94
CCCGCCCATACACATAAGTG	37
ATCGCAATCCCGAACCACCC	158
CCGAACCTTCCCAGCCCTTT	684
TAGCAACCCTTCCAACCCAC	19
GCACGCATTAACAGAAGAAC	284
GTTCAGGCCCCCAATTTACT	336
CATGGCCCACGATTTAAGGG	261
CATGCTCTGTGCCTCCTATC	520
CCCTGTTCGGCTAGGAGCAA	67
ACGTTGACTCCAGCGAGCCG	140
ACCCTTGCGATCCACACGAA	895
TTAGCTACGTCACTCCGCCA	255
TCGGACAGGTCCCCATCAGT	75
CGTACCAGCCCCATGTCGGT	375
CCAGGCAACCCATTTGTCCT	754
CTGGTTCGGTCCCTCCATCC	258
CCCCCTGAGCCGCCACACCC	1003
ACCCCTCCAATGGCCCAACT	209
[truncated: 10,719 more rows]
