# Supplementary material for: Heritable tumor cell division rate heterogeneity induces clonal dominance
Source: PLoS Comput Biol. 2018 Feb 12;14(2):e1005954. doi: 10.1371/journal.pcbi.1005954 (PMC5825147; doi:10.1371/journal.pcbi.1005954)
Supplement: S5 File — This code can also be found at https://github.com/lacdr-tox/ClonalGrowthSimulator_ABM. (ZIP) [file pcbi.1005954.s010.zip › ClonalGrowthSimulator_ABM/init/HeLa_noclustering_q=56.txt]

CACTCGCCACTAGGCTTGCT	306
CGCACCCCGGCGTCCAATAG	477
GTCATAGCATCCTATCACCA	459
CCATTCCGTCCACAAACTAA	253
GGGACACTGCCGTTCCAACA	207
ACAACGCTCCCCCACCATCT	72
CTGAACGTGTGCCCTCAACG	243
CGCGCATCACTTAATTGCAC	55
CCCACCCCCACCAAACCAGG	1004
ATGCCTACCTCCCCTGCACT	972
GAGGTAACCAGCGAATCCCA	150
TATACACCAACACCGCATCC	429
TGCGCCGGACCAAACCATCA	118
CAACAGCCCCTAAGAACAAC	717
ACACGCAAGCCCCCCCACCA	258
CAATTCATGCCGTCCACGCA	407
ACCCTTCCTCCACACACCGT	1094
ATCGCAATCAGCCTCGACAA	54
ACTCTGCGCCTCTTCAAACG	550
GCATCTATCCTGATAACTCC	685
CCCCATCTCACCCGAATACT	493
AGGCCAAATCCGCTTAACCA	58
TGCTTTCGGATCTTCTCCAA	1828
CCGGGCCAGGGCACATAACC	369
GCCATGCCCATACACATAGC	229
CTATTGCGCACCACCCACCT	377
ACCCGACCCCGGGGTCCACC	102
CATCGACCTTCGCCAAACAT	622
ACCTCCCCACTCCTGCCTTA	691
AAGAGTCTGAAGTTTACGGG	495
GGCCTGCCCAGCTCCACCAT	49
CCATCCGCTCACTTCCCTTG	305
CCCACTGCGCCGAACGTGTC	6
CCCAGCCTGCACAGCTGCGA	826
CCAGGACCTTCCCCCTACCA	53
CATGCCCAACCGCATTACGG	540
GTCTCTCAACCCAGTACGAC	460
CCCGGCCTGCACCGAGTTGG	959
CCTGCCCACGAGCAATATTG	31
CCAGTCATCAATCCCTGTTC	81
CCGTATCCAATAGCTTATCC	390
CTCCGCCCGCAGTTCCCGTC	644
ACGCAGGACCTCACTGGGAA	529
GCTGCCCCTCTGCTCTTCCA	160
CCTAGTCTGTGTCCTCCGAA	442
ACGACCCTAGAGAGCCTCCT	35
CGTGCGTCGTCCCCAAACAC	437
TACCCCCCCAATAACACCTG	894
ACTACCGCCCTTCCCCCTAA	867
TCGTAGACGACACCCTTTCG	487
CGGCCACAATCGTTCAAGGG	335
ACCATTCTGACTCCACCGAG	984
GGCGTCGGGCCCTGCCCAGG	116
ATCGCCACAGCCTCCTCTAG	91
TCAACCAATCCCCGTCCCCA	193
AACCCCATTGCCACCGGGCG	1033
CCAGAACTCCCCCTGCTACG	127
CGCTTCCACCCACCTATCTC	1294
CACCATACGCCCCTTGGAGT	632
GTCCCCTCGCCCTTATCAAG	298
GCATGCCTCGCCAAAACTAG	1284
CCGCGTGCACCGCCGGCAAA	295
GTGCGTACGCACACTTCCGC	125
CCCGATCCGGTCCCCCCCCC	307
GCGACTAGCACCCTCTCACG	132
CAGAGTCCACCCCGCTTCTG	446
CCACTCCCCTTTTCAACCAG	83
CCGCCCTCCCCCTACCATAT	284
ATCAACCCCTGCATCCCCCG	51
CCCTCCCACTCCATCGCAAC	415
TCGCCAGCTCATCTCCGAGA	47
TCTCGACCATTCCCACCCAC	280
CCCCAGCCACCCGCCCACAG	114
CACCCTCTACTCACACTCCT	665
CCTCCCCCTCCTGGAAACTG	761
GGGCGCCAAACTCCTCCCTG	622
CTCCCCTTGTCCCCCGGCCG	36
CGGCCCACCTACTATTCTCC	528
GTTGCAAGCCCAAATCCCTG	650
CCCTTAATCACTCCCCATTA	227
GAAACTACTGTTAAAACGGA	1
CATACACCGTCCAACCACAC	536
CCCACCAACGCGTAAAATAG	75
GATCCACCCAATGATCGAGC	200
CCTCCTCCTCATCCAGCCTA	45
ACCTGCGTTATGGCCTAGGT	1553
GGCAGCGTCCGCACCTACGC	150
CCACATTGTCCCCGCTGGGA	680
ATGACACTCTCGCACCAACT	285
AACACTCTCCCCATCCCGGC	279
CACGGCACAATTCTGCTCCG	211
ACGGATCTACTACTCCCAGA	293
ACCTCCCCCCGTCTACCAGC	191
ACGTCGCTCGCTACTACCCA	957
CTCCCCCAGACCAGCAATAA	104
GTACGACAGTTCCACTCCCA	188
ACCCGCCTCTTGATCAACCC	278
TCCATGGCCGAACACTTCGA	196
GTGCGACTACCTCATCATTA	470
ACCCTCCTCTCGACCGACAG	68
GAGCCCATGCCTGCCTATGC	1253
GATCTCGATGCTCCCCTCAA	104
CTTTCTCGCGTATTTACACG	35
ACCGGAAACTACCTTAGAAC	277
CCTCATCCACGCTCCTTCCA	68
CCCTTCATGACCCTTCTACG	49
CCTCCTCATTTATGCCATAA	170
ACGGTTATTAACCACCCCCG	449
GGCAACGCCCCGCCCTACGA	217
ATCTTCACGCACCTAGCCCT	383
CTGCCCTATCGCCTCCTAGG	131
CCCCGCCAGCTAACACCACA	600
ACCCCAGTGCACGACAATTT	570
CCAGACGACGCAGCTACAGG	912
AGCGGTTTTTCAGCCTCCAT	595
CCCCCCCCTACTCCATCAGC	58
CCCCCACACCCCGGTCCAAA	290
CGCCTCACCCCCACACTCGA	136
CCACCTACTCCGCGGGGAAG	205
AAACCCATCACCCCCATATA	294
GAACCCACATGCGAAACGTC	730
TGTACTCCTAACCCCGGGTG	53
GCCCGCATTTACCCCTGCCA	77
CCCGCTCATCCGAGACGCAG	172
CCAGCACTGCACAGACAACC	409
ATCACTCCGTTATCCCATGT	578
CCGGACGCACCATCCCAAAA	844
GGCAACATAGCAAGACACCT	15
AAAGTCTCACGTAGAGCCTA	776
ACCATCCCGCCCTCTCCCCT	729
AGTACATCCGTCGACTCACG	187
ACCCACCGGAAGGCAGTGAC	626
AACCACATGCCCCCTCCCAA	300
CCGGCGGCCCGCCTCTCCCA	91
CAAGCTATCCCCCCCCACTC	203
AATAAACTGTCCTAGCCCCG	822
CCGGACCCCCCACCCTTCGA	258
GTGTACATGCGACACCAAAT	1097
GATCGTCCTCCCTCGAGGGT	493
GCACCCGCCCTTCGCTGAAT	136
GCTGCACATCACGAAACCCA	129
CCTAGCCCTCCTGGCTCCGG	89
GTCCATAATCCCGCCCCGCG	142
CTGGACCCACTACCTTCCCG	950
ACAGTAGACCCTTCCTCTAA	84
ACCCGGGACTTATTACCCAC	114
CCAGCGCGAAGCCTACGTAG	439
CCCCACCACCCTCACCTTCG	864
TTCACCCTCACTTAGCCCCC	418
TTGGCTCAGCTAAATAGCAG	726
ATTATACCACATGACTCACT	175
CGCTCCACCCTATTCCTCAA	227
CCCGCCGTACCTACCCCCAC	487
GAATCATAGCCACCCTCCGC	328
CCCAGTGGTGGCTCTCGACA	49
CCCACCACGACCAACAAACA	401
CCACTCTTTCGCTACTCACG	245
CCTGGACATGCAATGAGCAC	176
CCGCAATACGCCTCTCCATC	450
GGCACGCACCTACATCAGGG	73
CAAGGAATCCACGCAGACCA	312
ACGCTCATATCAATTTCAAA	225
CTTGATACAGCGGCCTAGGG	143
CCCAAGCTGCCCCATACCGG	209
CTTCGTGCACATTCGCCGCT	589
TCCAGCCTTCTGTGGCCTCG	578
CCACTTATACCCAGTAAAGC	228
TTAAGCCCCAGCCACCCGCC	1107
ACACCCGGGCCCGACCCAAA	430
TCGTCCCCACACCCCTCCGT	207
CCATTCAAGACCTACCCCAG	1568
AACACCCGCCCACTTAGTAA	187
AACAATCCACCTCCATGCGA	267
CAAGCGAGACACGAGCAAGC	881
CCCACATACCTCGAGTCTAG	704
CCGCTCCCTTCCTCCTGGTA	497
CGCGATCCACAACCCAGACC	569
ACACCTCCACCTCGCCCCCA	46
TGTAGCAAATTAGCGCCAGA	697
ATGCCTAAACGCCCCCTGTA	25
CATCCATCTTGCACGGCCGA	858
CTTCGACGGCCCACACCACG	19
CACAATAACCCCGCACCCGC	785
ATTGCTATGGCCCCATCCCA	91
CACTGCCACTCTGCTTTCCA	217
CCCTACCATAAAAGCGCCAT	934
ACTAAATTCATACGCTCCGG	426
GGGACCCTACGATGATGGAC	19
GAACTGCTGCCCGACTCCCT	106
CCGAGGTTAGTCGGCCCCCG	38
ATTCAACTGTCCCCCGTGCA	419
GACTTGACACGCGATCCCTA	222
CTTTACCCTCTCACCTCATC	231
TCCGTACCCCCAAAGCGGAC	255
CGCTGCATACCACCCTCGAC	1140
GTGACGCAACCCGCGCACAG	270
GGACAGCCACGTATCCCGAG	238
CGCATACCACGCTCTCCGCT	266
CCCCCCCTGCTTTGCCCTCA	619
GAAGGCCCATCTGCCATGAC	347
ACCGACCCCCCATGCAACTA	1052
TCACACCCCCAAACTCCCTA	550
GCCGACAGCCCCGCTACCCC	180
ATCGCCCCGCGCCATCGATA	456
GCCCACGCTCGCCTCGCGAA	528
GTACAGATCCCCCCCGACAG	405
ACCCTGCCTATAGGCGACAA	222
TACCACCAACCATACCAGCC	406
GCAGCCTCCCCCCACCAAGC	141
AGTAACCCTCGTGACCACCT	258
CTCAGCCCCTCGCCCCGAAT	700
CTGCCACGTCTCCACAAGCG	136
CCCAACATCGGCTCCACCAG	723
CCAATCATCTCCACCCGCAG	71
ACCACTTGCCCGGACACACA	17
ACGTCTCTTCGATGACGCGT	740
ACGTTACCTCTAAAGATCCC	160
GCGCGATGATCGGGCTCTAT	217
AGTCACATCCACGGGCACCA	293
ACCCAAACATCCGTCTACAA	725
AGCATTCTGCCTCGAGACGG	40
TCATCAATAGACCCACACCT	305
GCTGGCCCGTTCCCCATGCA	653
TTTGATGAACCCGTGCCAAA	91
ACCCTATGCCCTCAACAACT	421
ACGCCTTTGACCCCTCCAAC	226
CCGTCGCCGGTCAACTACTC	58
ATCAGTCCCTCCGTTCCCCA	280
GCGCTACCGCCCCCCCACTG	117
GACCACCCCCCCTACCTGAA	622
GGATGCAACCGTCAGCGTTG	207
AGCTTGTCTATACTACAATA	154
ATGTCCCCTCCCCGCCTGGG	123
GTTCCTCTAAGCGCTCCACA	504
CTCCTCCCTGCCCTGCGGTG	1391
CTCGGCATGCATTGCCCTAA	278
CCGCCCCCACACCCTCACCT	335
CCGGGCTATTCCCACCTCTA	386
ACCCCCAACGACTGTGCGAG	788
CCTAATCACCCCCAGGAAGA	263
CGAACTCAGGCCACGCACGG	304
CACCGCACATCACCTCGGAA	538
ACACCCTCTCCAGTTTTCGA	637
TGGCTCTCCCCAAACCCACT	644
ATTTTACGACACTGTGCTCG	636
CCCCCCTTGGTCCAATGCAT	700
CCCGCCACTCCCTTCTGGAT	60
CCACCGACATCGATTCATCG	137
CCCAGTCTCTCGGCTACAAG	318
CACCTCCCGCGAGCCGATCC	571
CCGGGTTCTCAATTACTACA	99
TTGGCCCACACCCTTACTTC	215
ATCGATCCCGTAGTCCCAAC	216
TCTTTTATCCCGCCCCCGGG	11
GCCTAACTCACGCTCCACCA	97
CCGCACGAATAGTCCAACAC	274
ACCAGGATGGGCGCTCCCTG	391
CCGTTGCCAGTCGCGCCGGA	757
CATTTCACTAATCCCCGGAC	522
CCTCTACCTTCCACCCCCAA	230
CGTTCCTTCGTCGACTTCGA	419
GCTGACTGCCATATACTCCT	329
GACTCCCAACCAACGTAAAG	863
TACAATATCCCTTCCGTCCC	284
GCCCCAGCTATCGAGCTTCT	503
AGTTTTCCACACCTGCACAT	375
TCGCACTGAGTCGACCTAGC	60
TCACAGCAACGCCAGGACAC	187
CAGACACATGCACCCAGGCA	630
CCCATCACGCGACCGTCCGT	429
CAGCTCCCTTTCCATCCCGA	999
GCCAACGACGACACTATGCG	195
GATCGTTCAATCCCACATCC	95
ACGTAGAGTCCCGCCTAAAC	117
AATCTTCACCACACCTGCAA	437
TCCGCGAAAAAACTCCCCAG	324
AACGAACACCCCTCCACCGA	1136
TTTCCTTCCGCGGCCAGCGG	437
GATCTGAAGAGTATGTGTAC	204
CTCTATACCCTTCTCGCTGC	159
CCCCCTTCACACACCACGAC	205
TCACGGCATCAACGCCCACC	854
ACGGCCATCAAACCCTTGAA	208
GCAGCTGCCAAAATTCCCCA	20
GATGAGCTAGACCCCGAAAC	128
CCCACCCTAGAAACTCTGGG	506
CCCCATCCCAAGACTACTAG	285
AACCGCCAACTGATTCCTCA	240
GCGACCCGACGCACCATAGC	1
TCCCGTGCCCTAGCTCACCA	309
ACGTCCACCGGACTCCACAG	49
ACCGCTTCCACTTTCCCCCA	325
GTCTTTGTATTAACCGCCCT	21
GTGCACTATGTCACCTACTT	674
ACAATGCCCCACCTCAGATA	420
GTAGCCCACCCAGATACATC	467
ACCTGGATCCACTACCACCA	20
CGGAACGCGCCTGCGAAAAA	14
ACCGCCCAGCAGGATTATCA	1200
GTCGCCTGCCGGGCACCCTT	61
GCGAACGCATACCAAACCGA	703
CCAACAACCCTCCGCGGGAG	276
ACAATCACTAACTTCACCCG	820
CGAACGCAGCTTGCTACTCA	289
CCGACTCTGTTTCACTACCA	803
GACTGCTGACTTCCACTGAC	537
GCCCCGCAAAATAGCGTGAG	308
CTGACGCCCGCCCCTCACAC	437
GCCCCCACACCCGTCCAACC	345
GGGCTGGGCCACCCCTTCCT	536
ACTGACCCACGCAAAGGCCC	467
GTACCTCCTTCCAGCGACCA	195
CGAGCTGCGGTAACCCCTAC	1650
TCCCGCATACAAGGTAACCG	53
CCAAACTAACTACACTATCG	277
GTGTAGCAAGGCGACGCTGC	404
TGGTCGGATCGGCCCTTCCC	95
CCTGGCCACCCTAAAAGCCG	244
CAGACAACGCGTCTCTACGC	708
GACGACGCCTCATGGTAAGC	31
GCCCTACCGCTTTCCCACTA	882
TTTCCCTGCGTTCTCTCAGA	155
GTGGGCAGGGCACTAGGACG	233
GAGATATACTACCCACACCT	1329
CAGATCCGACATCGCACCAA	122
CACGTGATTCCTACCTAGAA	357
CTTATCTCCCCCAGCAACGT	456
ATTCATAGAGTGGAATCAAC	1029
GCGCTGGCAGATCTCACCAC	416
ATGCTTCGGATCCTCCTCGC	710
CATATGCGACCCTCGAGCGA	1142
CTCAAACGCCCCTTTAGGCT	527
ACTCCCCTACTCGACCACTT	208
GGGTCTGCGCCCTGCACATG	103
GTGAACTACCCCCGCTAGGC	401
ACGCAATCAGGATACCCACC	531
CGCTACTCGCCCATATGATC	588
ACCGCCAAACTTACCTAACT	144
ATCACTCAAGGCTTCGCCGA	665
CTAGCGTTCTGTACCCCCGC	501
ATCCTGATGTTGCCCGCCAA	327
CCAAGCATCTAGCCTCCACC	74
GTCCCCATCCTACAAATATC	608
GCAAACCTCAACCCCGTACA	851
GCAACCCCGCCCCTCGAGCG	370
CTCCCTACCACCGTTCCGGC	459
GACGAGGCACCAACCGTGCG	982
TCCCATGAGCAAGCTCATCA	1
CTCCACGCCCCGGCCTGCGG	148
GTTCCGAACGGTCTCCTCCA	186
CCTCGGCACATTCGTCGATA	588
ACGTTCCCTGCGGCCTCCGG	80
ACCGGCTATTCCCCCTTAGT	18
CCCTGTCTACCAAATAAGTC	234
CCCGAAGCACCACCACGAAC	392
GACCTGAACGCCTACCACTG	579
CCGCTACCAACCGCCGAACT	392
CATCCCTCCGGCCCCTACCA	299
CTGCCACCTTCCTCCATAGT	764
CTAAACCATTCGTCCCCCTC	101
TATACCGTTACCGCTTGGTC	1035
ACGGACCTTCTCTGCCCACA	472
CATAGGCACCGACACTGCGA	879
GTACTGAACCAGGGGATGAT	699
ATTGTCCAGCGCACGACCTG	1195
CTGATTTCTTTGCTCTTATC	202
CCACGCCCCCTTCTCCGAGA	209
ACTGAGGCGTAAAGCCTCTC	318
GACACCTTAACATCTCATCC	719
TCCCTCCGACTAACTAACCC	100
TACCGCTGCTGTCCATGAAA	705
TAGCTCTCCCCGGTACCAGC	677
GCCGCCGTTCCAAGCGCCGC	702
CCGCCCAGACGTCCATTACA	1064
CCATACGTTCTTCGACCGAT	212
ATCATGACCCTCGTCCGGTA	275
GATCTACAGTTTCACGACTA	7
GGCCACCTACACGCCCCCAA	372
TCCCACCTCCCCACACGCTT	146
ATAGCCTTTCTCGCAGCATC	21
ACCGCCAATCTCTCTCCCCA	989
GTGCAAACACCCTGTCAAGA	103
AGGGGCTTGCCCGGAAACAC	1040
CACCGCTTCCCCTAGACGAA	249
GCCGCGCTCGTGTACCCCCT	149
ACATACCAATGAACCCCGGG	105
CCGACAGTTAGTCACAGCGA	181
TGGCCCCCACCCATTCCACT	213
CCACTCGCCCGAATTGCGCA	166
CCTTGGTCACCACGTAGCAA	481
GTAGCCAAAACCAAACGCGA	805
GCGCACTGGCAACAGTTCAA	376
CATGACCTCGCCGTTCTAGT	646
GCTTTAAAACCCCACCCCTT	391
GCCAACTACGCCGACCACAG	105
CACCCCCGACCCGGTCATCG	148
TGATCCCAACACCCCCCTTC	369
TCTGCTCCATTTCCGCTCTG	315
GAAGAACAAAGTGCTCAAAT	143
CCCGTTTTCAGACTGAACAC	447
GGCCCCCCTGCCACCCCGCG	323
CCTCCTGAGGATAGCACTTT	93
CACCTCGGACGCATTCCACG	665
ACGCTCCAACTCCTCCCAAC	1133
ACAGACGCGACCACCCCGCG	316
CCTACCGCACGACGCAACAC	467
GCGAGGGACGCAACTCACCA	280
GGCGCGTTCATTCCCCCAGA	156
GGCGGAAAACCTCACATGTA	464
CACGCAACTCCTCCTCCCTA	188
CCTTGTCATCGCAATAGCGA	182
CGCACTCAGTTTGACGACCA	83
ACCCGACGCCTTGCCAAGCT	375
CGGAGCAGCCCCCCACAGTT	1053
TTTATCGTCCGCCAACCACC	33
TTCGTGCCCATATGCCGGAA	479
TTGGGCCTCGTTGCATTGCT	290
AGTTTTACCTCCGTACCTCG	179
GCATTCCCCCCGACCACCCA	367
CCCGCTAACAGTCTCCTCCC	108
ATGGTTATCAGTCACTGACT	335
AGTGCGTCCCTCCCCGTTTG	1171
CCTTCCTCCTCAGAACCACA	92
GAAGCCCAGCGCGACTACGA	412
TACCGCTCCATACAGTGATC	591
TCGTCATCTTGTAGCCCCTT	382
CCGCGTCCACACCAACATGC	259
AGAATATCGCGATACTTCGG	250
CGATCACTGGCCTCTCAGAT	458
CTCTCTGGCGTTCCCGGGGG	30
CTGCACCTGGCAAACAAATC	371
CCCACTAACTCCCCCAACTT	254
CCGTGCCGCCATACGTAACT	318
CTCCCCCAACCCCCTCGTGC	120
AGCCCCCCTCCCATCCCGCA	93
TTCCCCTGTCCGCCCCACCA	276
TCGTGTTCCTCGATGCTGAC	4
CACGTGACCTGGCCGCCCAT	39
CGCGGAACCAACTTCTGAAG	149
AACGGCTTACCTGCATGCAG	1456
AGTCCCTAGACCCCCCTGCA	79
TCAGCCGCACCCATTTCATC	34
CCCCTCAGCGCCTAAGCCAC	118
TCAGAGCAACCGGTGCTAAG	131
CCCGCCCCCCCCCATCCGCT	30
GCCACACCTACCCATCATCG	325
ACCCGCCCTTCCCCTTGTTT	583
ACCGGTCTATACGGCCATAA	118
ACATAAGCGATCTATCCAAA	396
TTCCGCCCCGGAAACAATAA	124
CCCCAGCAACCACTGCACCT	521
CGTGCTACATCCCGAACCCA	263
CCAGTACCTCACAGACACGG	129
CATGCCAGCATCTCACCTGC	76
CCCCCTTCACTGTCATCAAC	98
CCTACAGCCCGCCGCGTGCG	93
TAGGAATGTACACTTCCCGG	297
AACCCCCTACCCCTTCCCGA	377
TCAACCTCCGCCGCGTGTAC	16
TCCCGGTCTCATCAACAACG	190
CCGCAGTTCATCGCCCCCAG	129
CTTAATGATCCGAACCGGCC	182
TCCCACCAGTAATTTGGGGA	83
TCGACGTGTCCCGTCCACCA	77
CACGCCCCCGAAGTCATTCG	254
CACAACCCACCCGTCCCGCT	1118
CGTTCTGCAGCTCGCCGACC	322
CCCAGCGTAGCGACATCCAA	681
CAGAATGCTCCCAGTCCACA	431
ACCCCGCCAATGAACCCTAA	394
ACGACCCTAAACCCGCTCCG	610
GTTCGCGTCAACTACCACAA	1083
AATCTTCGCGTCCGCAGCTA	469
ACACCGCGCGCGGCAGACCG	42
AGGAACGACACGGGAACCAA	286
AGCGCCCCCTCCCGCCGGCC	388
CCAGCGCGGCCCCCCCAATC	443
CACACCCCTACTAAACCTCA	961
CGAAAGCTCCCTATCCATAC	235
TCTCCCCCCTTCGGAATCCA	201
ACTGTGCCCACTACCCCCGA	1320
TCAACATGACCCGCAAACCT	164
TACAATCTGCGTCCTTATTC	303
AGCTTTACACTGTCCGATCA	525
TTCACTTCATCCGCACCCGG	238
ATGAATGAATTTGATGCGCG	173
CCCCGGCCCCCCAGCCGCAC	235
CCCCGGCCCCATTACAGCCA	73
CCCCCCCTCTACCTCGAGGC	348
CCCATCAACGTCCGTCGCGA	74
GACGGCGAGCCCGCCGCTAC	51
ATACGATTATCCCGGCCAGG	309
ATCGCACGACCCTCCACCCT	638
TGTATGCTAACCACGCTACC	278
CCGCTCCCGACTCGCACCCG	339
GTCCTGTCCCCCAAACGCGA	872
CCAATCTATGCCCTTCCCGG	495
ACGACGCTGCCTGCAGAAGA	229
AAACCCACGACACCTCACGA	240
CCGCGCGGCCCGAGCCCCGG	356
ACCACGCCTTGCACACCCGA	867
AACGTAGACCACCACTCACA	429
GACACAGTTGCTGACATAGC	494
CCTGTCATAACGATTACACA	579
CACGGGAACACCCTGGACAC	539
ATCGACCTTGGTAGTTACAG	283
CTGCCCCCAGCCCGTCCCAG	431
CCATCTCGCCAACCCCTTGT	880
CCTGTCCTCCGCATAAACAA	376
CCCCACTCCCGTACCTACCG	191
GCCCTAAAGCCTTCAAAGAC	679
GCGAGTTGCCTCGCCGTCCA	201
AGGGCCCCGAACCTGCCCCA	992
GGACTCACCCTTACCCCCGG	748
GTCCTCACCACCAACACAAC	449
GGAGCGGTGCCTGACCTGGC	366
ACACTCTAGCGCGTCCCCCA	609
TCACTCTCCCACCGTCCAGT	590
GAGCACCCCAAAGTGTCCAA	528
GTGGACGCATTCTCCTCTGT	130
ACAACCTTGTACCCCCACGT	160
ATGCCCCCCCTCGCCCGGCT	729
CCAACTCCGTGCGTTGGCAC	520
ACTACGTCCCGTCTGGTCGT	364
CGCGTCACATCGAGAGAAGT	695
TAGGGCTCCCCCACCCCCGC	161
CCAATTCAGCACAGTGTCCG	654
ACTGCTTGGTCCAACTCCCG	92
GCCGATATAGCTCCACTCGA	1553
ATGGGGTCCGCAGCTTACGA	325
TGCGAGCCGAGTATACCTCC	333
GCGCCCGCACTGCCCTCCCC	91
CGGGCCCCAGAGCGCCCTTG	324
GTCACCAACCATTTTTCACC	228
CGACTGAAGATGATTCCTGC	33
ACCCTCACCCCACACTGTAA	49
CTTGCCCAAATACGACCGGA	3
TCCTTCCTACAACGCCGACC	248
AATGTGTCACCACCACTCCT	739
GTGACTGACCCGCTGCTGCG	165
ATCCCCCCCTATACTAGGTC	64
CCCCACGCCACAGCCTGTCA	204
GGAAACCTCTTGGCTACAAT	1034
TATGCCATTCTCTTGCATAA	837
CCAGCAACATACCGCCTAGG	258
GCCGGGGCACCCCCTTCTTG	639
TTAGTCCTTAGCCTGACCAC	84
CCCCCCCGGTAACGCGCAAT	192
TAGATCCATTCCTGATCCGC	199
GGTGTCCCAGTAATTCACCA	283
ATCACCCCACACTTACCTCA	409
AGCGGTCACGACCTTGCAAA	444
TCCGTCCCTCGCAGTTACAT	98
GCATAAATGCCTGTGCCGGT	952
CTCCTCAAACGCGCTTCCGA	102
ACGGCCCGTTTAGTTCTACG	59
GACTCCCTAACCACCCCTCT	68
GCCGCTGCTAACGCCAAATT	603
GCCACCGAACCTCTACCATC	195
ACAAGTCCGCCTGCCTCCCG	721
CTGGTCACAGCATCATTCTA	205
GGTCGGGTACCACTTCCCCC	555
CACCGTCCGCTCTACCACCA	48
CGCAGCTCAGGTCCCCCGAG	91
CCTCCCAGATTAGGCACGCA	1076
CCCCTTTTCCTTACCCTTGC	258
CTCCCTGTTGTTCACTCAGC	272
CCAGCACACCCGCTACCCTT	93
CTCACTAACTTTAGCTCCGC	354
GCTCGCCCTCGCTGACGAAC	701
CGCCTATGATTAGCTCATTT	16
CCGAGAGCACCCACGCCCCG	437
ATCGGCCAGTGCCTCTCCAA	374
CTAGCCGCACCTCCATCAAT	59
GCTGCTCCCCTCCCAGACCG	107
AACTAGCGCCCGTTCTCACA	61
GCCATCCTAGCTACATACTC	308
GTCTAAACACGCACCGACTC	404
GGCAATCCCACCTTTAATTT	50
GCCTTGCCACCCCTCGATCC	333
GCCCCCCCGCGCGATCAACC	381
CTGCCCCGATCTTGCAGCAC	574
TTCATGCCAACAGTTCATCT	441
TTGCTGGAAAAGACCCGAAG	274
ACTCTTTCCCTCATACGCAG	254
ACCACAATCTGAACCCCAGC	318
CGCTGCCCCCGCACCCCCAC	382
TCGGCCGACTGAGTCGCGTG	213
CAAACGACGCCTGCTCGGCT	624
AGACGACTCCCGGAATACGT	146
ACACCTGGACCCCCCTCCCA	11
ACTACTCATCCTACCAATGT	546
CCTCTCAACCTGCCCAGTAG	98
GCCACTATTGTTCCGGAGAC	240
GCCAGCCTCTCCTACGCATA	1259
TATGCAACCGCTAGAACCGT	1370
CCCGCTGCACTCTTAAAGTA	1
ACGCTGCTATCTGGCCACCG	413
ATTGGCACTCCTAATGTTCC	427
GCAATAATGCGCGTGACCTG	717
ACTACGACCCCAACTGACGC	516
ACCCTCAAGCACTACGCCCG	289
ATGACGTGCTAGGGCCCGCG	1321
ACCACACCACGCCACCTCTC	505
CTTGACCGACGTCACCCGCG	218
ACGCTTCGGCCGCCGCCGCG	120
GGACTCGACTTTGGTCCAGG	40
GCCCGACCTGAGCCTGATGC	596
ACCCCATGATTGGCACAAAC	465
ACACACTTCGGTGCCTGAAA	429
ACCTCGCTGCTCTCAAGGAC	107
ATACCCTTTCGGATAGCCAA	451
CGACGGGCTGAACGATGCAA	217
CGTTCCCTAGCCTCTGGAGC	597
CGTTCGGCACACTAGTCCCG	622
ACGCCCGCGTCCAGGACCCC	5
GAAACCCTACGTACGGCAAG	1041
AACCCGGCGGATCCCCGCCA	47
ACGTATAATTAACATGTGCA	593
CATACCAAGTCTCGACTGAC	252
TTATTGCTCCCGCCAGCATA	410
ATTCTACTCAATCGTTGTCT	647
GTCACACCATCACCAGGATC	342
ATCCCAATGCCCTAGGTTCC	1718
TTTAACCTCCCGATTCACGT	185
CAGTACCCCCCCAATACCAG	2
CACTCTGAATGGGCACTACA	677
TAAGCCCTGCTCGCGAGCCT	366
CACCCCCGATTCTCCTAGCG	129
TTGCTACCAAGAACACACTG	93
CTCGATCCCGCTAAATGTAT	325
GACTCCCCTTTAACATGTTC	560
CTTATAGTCCTGTTCAATGA	342
CGAGACTCCGAAAATGGGTA	229
GTCATGACCCAATTCACCAG	213
TCTCGCGCCGACACCCCCGA	334
CTCGCGCTCATTGCAACAAG	558
GTAGGGGCAACAACCAACCC	151
GTACCGACATCCCTATCCTT	263
AAGCATCTCCCACTGCAAGC	385
ACCCCTCCCTCCTACTGTCC	679
CAACTTGCCCAACACCGTGC	513
GATGCCAGCGCAGCCGTCGG	234
GGCCTCATACCCCTCCTGCA	149
CATCGTCCCACCGTCCCCTC	802
CCTCTCCGACCGACCTACCG	375
ACCGTACGGAAGCTTGCCGC	299
GTCATACCCCGCACGACAGA	854
GCTTGCGCCAGACCCCACCC	170
GGCCCTTATCCCGATTGGAA	1569
CCTTGTTCCGCCTCCCTCTT	71
CTGATGCTGTCTCTCGCGGC	685
TACATGGCTCCCACCCACCT	271
AAAAGCTTTATCTATAACCG	1047
GTACTCCACCCTAGCCGCGG	26
CACCTCATGCTTCTTTGATT	135
CTGCCATTACTCCATTCAAT	417
GTCGCACTTGGCACCCCACA	679
AACGGAACTAGTCTACAGCA	149
TGCCTCCTAACCCCGCTGGA	839
GTTTCGCTGCCTCAATAGAC	1024
CTATTCGTGCCAGCCTCCGA	575
CCCTCATCCCTCATACTTGA	552
ACTCACAACTGCTCTTAGAC	743
CAATCTCTAACGCATTGACA	308
ACACAGATGCCCACTTCGCA	889
CCTTATCCCCCATGCTTCAG	555
ACCTTTACCACCCTCCCTGA	327
CCAACTGAGCCATCCTACCG	770
GACAACGAGCTGGCACATCA	641
CAATTCGCTCGTTTTGCCCC	26
CCACCCCACCAGATCTCAAT	227
TTTTGCCACCCTTCCAACGT	402
CTGGTCACTCTCCCTCCACA	439
GGACGAACAATAATCTATTG	230
CCGACGTCCAATGCCCCGGC	309
ATGAACACCCATGGTCCTTG	54
GACACCCACCACGCTTCGCG	627
ATAAACCACCGCAGCCTCCT	589
CCTTAGCATGATGGCTGTGT	539
ATCGGCCCCTCCACTTCCTC	907
CACTCCAACAGCGTAGCCCT	158
CCGGGTCACCCCTCTAGGCG	241
CGTGTCGTCTCACTTACACA	582
ACCCAGTCACTGCCTTACTG	338
ACCCAGTCATTACACGAAGC	362
CATCACTCCCCAAGCCGCAC	37
CCCCTCCTTTTGACCCAGCA	681
GCTCCCTGAGACAGCTACGA	1500
GCTCAGGTCCGGAAATCCCG	460
CTGCGACAAATTCCCCAGAA	11
GTCTTCCTAACGCACGACAC	542
CCCGATCGACCCCGCTCCAC	3
ACGTGAGCACGGAAAGTTCA	1418
CCGGGCTCCCCAGCCACGAA	159
CCACCCCCCTGTGCCCTGAC	1086
GCCCCATATCTCGGGCCTAA	451
GAAACCATCCCGCTCCCCCC	431
CAGACGCAACCTCTTAGCCC	175
CCACGTATACCGGCCCCGAC	238
CCGACCCTCACACCCCACCC	109
ACGCCCTTACAGCATTACGA	3
TCGATCCCTAAACAGCAACA	223
CTGCGCCAACCGAGTCTACG	71
TCCCGCGTTCATCATCGGGA	386
CCGCACTCCTACTCAAGCGA	946
CTTCTCATGACACCAAGAGA	992
GTCCCTCTAGCCCAGTAGGA	73
ACTCTCTAGGCTCAGAATCT	498
CATGGCCCCCTCCCCATGGC	250
TACTCCCCCTTGCGCGGCGA	17
AACACCGAGCCCCCCCTAGA	171
CACGGTGGCTCGACCTCGAA	432
GAAACAAACCTGTATCCGCT	184
TTCCTCGAAACTCATACGGA	47
ACGGCCATCCCCACATCCCG	1105
GAGATAAGTCGGTCCAGCGG	1
CCCCACACCCCAAATACCGC	68
CCTAAAATCTGCAGCGACCC	597
CCCTCGGCCGTTCGAGAACC	171
CAACAAGATCTCCCACGCAT	260
GCTCCACGTAAGCGCACAGC	105
CCGCGATTTCTCATATACGG	84
CCGGACTCACTTACCCAGGA	157
AAAACCTAGTCATCCTAGTC	492
GTAAGCACCTCTGCACGATT	702
CCCACACCGCTCCCTGTCCT	557
GCCCCTTCCCCATTGACCAC	1128
AACTGACACTCCGTCCCAAC	175
CGCAATCAGGCACAAATCAA	66
ATCCCGCGCGTTAAACCCCA	1000
ACCAAGCCTCCCCTGCAGCC	495
TCCAGCCAGTAACTCAACTA	7
GTCGTTCTACCCCCGTGATT	28
CCTTTCCTGAGCACAGCTCG	394
CACCCCCTAGACTCCCACTG	127
CCAACTCGACTCGAAATAAG	254
ACACACCCGACACTGTGGAG	227
GAAGCCCTGCCTCAGCTGTG	244
CATCTGCCCGACCCCTGCCG	503
CTGTTCGTTGGCCGTACGTC	154
GTTGAAACCGTATCCTGACA	446
ATAGCCACTCCGCCTCCCAA	336
ACCACCCTTCCCCCCGAGCA	160
AGGCCCCCACATGCCGACCT	562
CGCTAGTTCGGACCATGCTG	148
ATCGCTATTCCTACCCCCCG	535
CCCCCATCCAACACCTCAGC	536
TAGGACGCACGCTTTGGCTG	48
CAGGCACCTGCTCTTAGTTC	3
CTCGCCCAACTACACTCCCC	622
CTTTCTCCGGCCTCCTGGAA	77
ACACGTCCGCTTACTTCGCG	79
GGACCACTCCCAACGGTACA	138
TCCCAACCCGCCATTGACCC	1252
CGCAAAGGAGTCCCCCACTC	436
GCAACGCCCCACGCTCTCAT	913
GATGGCCCGCCCCTTGTATA	359
CTAGCCAGCAGAACTACCGG	198
CAACGGCTCATCACGTTCCA	220
AGCACCCGCCTTGCCCAAGC	440
GCCCAATTACTTTCACACAG	384
GGCACCCGGTACACGAACAC	172
ACCCCTGGACCTCCCTGCAT	136
ACCGACTTACCCGCGGATAC	489
GCTCCAGCCAAAACCCGAAT	148
TACCCCAACCACCGATGCCA	232
CAGCACCACACTTGCCGCGG	327
CCCGACAGCAAGGAGTAAGA	151
TCCATGGATTTTCCCCAATC	17
GCTCTTCCACCAGCCCCCAA	289
TCGTGCCAGCGCCCCACGTT	987
AACGAGTCCCTGCCTTTAAC	363
TCCAACACACCCCCTTACAA	219
ACCCGCACATTTCCTCTCTG	392
AACCCTACGCACCCGCCACA	914
AAAACAACATGGCGCCCAGG	205
ACAACCTACTCCCCCCGGCG	8
GCTTCCCTAGTCCCAGTCCC	169
AATGCCGTGCCACCCGGAGA	277
GGATTCTCGACTTCCCCAAC	151
CTCGTCGCTTTCCCCAGAGC	307
AGCAAACTGTACCCCTCACA	192
CACGTACCCCGCCCTCCCCG	308
GCCTTAATACCCACTAAGAT	455
AACCGCACCCCAGGGCCGCA	1070
ACCACGCCTCGCCATTCCAA	402
GGTGCGTTCCATGCATGGTC	1321
TCGCCCCCAGTTCTCAAATC	467
CAACCGTGACTTGGCTAACG	101
GTAGACTGCTTGCCCGATGA	249
CCCTGCACGACCGCTCAGGT	133
GGATCCCTCACTCTTCCCGA	645
TCGCCCCAAGCCTCGTGGCA	94
GTACGACCTACCAACGCACG	140
ACGCCCCCTTCACACCCAGC	428
AAAGCCGTTCGGCATCTCAC	12
CCTCGCTGCTCCCGTCGTCG	316
ATGAACTTGCGGGCTTTTCA	368
GACGTGCCAGCCCCCTCGAT	100
TTCCCTCCCGCCTCTCGCTG	864
CACTGCTCGCCCCCGACTGG	845
CTGACCCTAGTTTTCCCGTC	704
CGTGCTGCCCGCCCTAACCG	134
CCCATGACCGCTGTGCAGCA	300
CAGGCCTCACGGATACCCGT	272
ACTACTACGCCTCCGAGGAC	558
AGACACCCAACTCAGCACGC	972
CTACTACCACCCACCAACGC	517
ATCGGCCCCCCAAATCCCGA	316
ACGCCATCCCCATCCTCGCG	318
CGCACGCGACCGGACCCACA	459
ACCCGTACAACCGTCCGACA	6
CCTCCGCGGACATTCCCTTC	492
GGCGAACCCCACCAAACGCA	201
CCTCCTCCCGCCCCCTCACG	400
CCCAACCTCCCTTTCAAGCA	509
ATTGCTCTTCACCCTCGAGA	191
CTGACTCTAGCCCCCATATT	224
CTGGCCTAACCTGTATCGGC	158
CACTCGCTTCCCGCTACTCA	77
CCAGCCCCGACCGTCGCCAA	1422
CCAATCGCGCACAGGTCCCA	84
CCTGCCCTTTCAACCCCTAA	568
GATTCGGGATCGGACAATAC	378
GACTGTCACCCCACCCCGCA	40
GCATTTGCACCATCCCCCCC	418
ACCACCCCCCGTACAACAGG	462
ACCGTGAAGATCCATCCCCA	468
CTGCTAACCCCCGCACTCAA	40
GCCGTGGCTCCCAGCACCAA	601
AGCCACACACTCCTTTTAAC	869
CCCCCCGCCCTCCTGCGGAG	207
AACCCCAGCCCTCCCCCCCG	42
ACGCACAAGCCATACAGCGT	1467
CCCGACGCGATACCCCCCAC	1253
TCTCGCACCCCGCCCCCCAT	473
CCGCTCCGCCGCTACCGAGC	140
CACCCACGCCCCGACACCGA	639
ACAGCCCGACATACCCCAAT	321
ACCCGCCCCAGTACCGCGTA	814
ATCCTTAAACCTTTAGCTCA	298
TATCCGCTACAGCAGCATAG	704
AATACATGCTGCATCACCAG	182
ATCCAGTCACCCCCATAACA	110
CGAGCTCCGCTCGCGCCGAA	144
ATCAGTCACGTTGACTCGAA	165
CAAGCCCACATCTGCACGAC	357
ACTGCTCGGTAACGCAGTGG	731
ATCGCCCATCAACTGAGAGG	1323
GCTACTAGGCTTTCATCCAC	167
GACCGCTTTCCAACCGCCAG	235
AGCACCGCAACCAAACACAT	629
CCGAAGGCCCTCTATCCATC	576
ACCTCCCTACGGAATCTCGA	644
TTTGCTAACGTTTACCCCAG	153
GGCACTCCGTCTACCCCGCA	186
CGCACTCCAACGCTCCATCG	48
CTGCCCTGCCCAACAAATAT	552
CACCCGTCAACCCTTGATCA	494
CCAGCCCCCGTCACCTGTCA	607
GTCACCCCCGCCAACGCAGA	487
CCCATGCCCCCTGCACCCCA	25
ATCTACACTCTGCCCAACAC	207
AGTCAGCCCTACGAACCCCA	709
CAGCCACACACCCTTCCCCT	554
TCAAAGCATGAACCCAGACT	474
CCAACGACATCCCCCCGAGA	393
CCGCAACCGTACCCATACAA	222
CCGGCCCCCCCCCGACTGGC	29
CCCCGTAACAAATCCTTCCA	664
TCCCCCACATATCTGAGCCC	838
CCCCCACTCCCAACCTCCTG	263
ACTTTGCTTTCCCACCACCC	473
ATTATCCCCTGCCAGCCCTA	212
CCCATGCCCCTCCCCTAGCT	290
CCCCAGGGCCCTGCGGCTAA	230
ACACCTCGTGTCCACCGTTG	351
TGCCATAACATAGATCCGAG	801
CCACTCCCGTCACGCAGTCA	333
GAGGACCCGGCTCAAACACA	184
AGCGTTGGCCACCGCCTGGA	668
CTAAATATCGCTCAGGTACT	105
CCCTACCCAATCTACGCATT	753
CGCGAACGCCGCCGCAGAAT	18
GTTGCACCTATGGCCTAGGC	7
CCCATGGTGCTTACGCTGCC	1174
CCCCCCGCTGCAACTGCGCA	575
AGGCCACCACTTTTCTCGCA	1033
GTCGGCGGTACCGCTTTACC	49
TCCCCGCTACGCGTCTCGTC	92
CCCACGCACGCCATCATCCC	688
GCCCGCGAACACTTCATCGC	339
ACCCGCAGATTGGCCAGACG	249
CCCACCCAGCCTTCTACCCG	570
CCACGACACGCCCCAACTCG	395
AAATACCCTCAGTTTCCCAC	1080
CGGGCACAGCTCGCTCACAC	846
AATCTTCCAACCGTTAAGGA	460
CCCGCGTCCCTCGTATACAG	181
CCACGCAAAACAGTTCATGG	242
CATTTTACACCCCCCCGGCA	404
CCGACACCTTCTCCTAGCCT	1212
CCCACGCAACCCGCTCTAAC	799
GGCACCTCCACCCTACCGCG	262
AACGACATCCTCCTACGACG	67
CCTCTAGCCAACACTTACTT	470
ACCGATGGAGGTCCTCAAGG	8
CATACTGCCCCTCCCGCATC	1398
GCCTCAACCCCTCACCACCA	80
TCCCCACCACCCTCCTTGCA	166
ATCGGACCTTACAGGTCTCG	507
ACCATCCAACCCTAAAATGG	150
ATTTTGACTACCAGCCACTG	563
GTGCACGTTGCCTCTTCCGC	813
GTACCCGTGAGCGTACCGCA	140
CCTCTACCCCGACTAACCAC	342
CCCATACTCCCCTCAGTGAG	245
ACACCGCACCCATGCACCCA	396
AGCACTGCGGCAAGCTACAG	80
GCAATCATGTCACCCGCCCT	382
GGCGGACACCAGTTCGGAGC	508
CTCCTTGCCCCCTTCAGACC	45
GGAGGGACCCGCCCAGGTGA	1
TGCCCTGGATCGTACGTAAG	52
GATAAAGTCCCCCTCTCCGC	261
AGCACCGTACGTCCCTGCCA	1029
TTTCGAGCCTCCCTGTCCCA	238
CCGACCTCTATTATGCACTT	334
GTTGTCTAATCGTATGACCC	1263
CTTCCGACATTTCCACTACG	151
TATCTCCCATCTCCGTTCCG	139
AATTGTCCTATTGCCAGCCC	442
GCCTGACTCTCACCCACCAT	505
GCCTTCACTGACTTCCCGCG	346
CAGACCTTTTGCGCCTACGA	434
CTGAGCCGGATAAAAGACCA	19
ACGCCACACACATCCCGCGG	150
GAAGCCAGATGATGTAACAG	289
TCACCCCCTCTCCCCCTCAG	156
AGTCCGGCCCCTTACCCCAG	467
CTTTATCCGCCACACGGACA	332
AACACCTCTCTCACCGAGGC	503
AACCCCTTTGATGCCACATA	75
TGGTGTTTCCTTGCCGAGCT	554
TCCATCCCCGCGCCGTTGTT	266
GCTCCAGCCCCGAAGAAACA	549
CTCCCTGCTCCCACTTGACA	233
CCCACAGTTGTCCACCTCCC	493
GTGCACCCTTCCCTCAAACC	734
CATCCCACGCTACCCTGACC	491
TTATCGCCACCCATAGGGAG	489
ACAGTCTACGACACTTGAGG	477
ATCGTTGAACTATCCCCCTT	524
CTCGCGCTTATGCAATTCTC	132
GAGCCCCCCCGTCAGGCCCG	349
GCTCCACTTGGTTCCCCACC	490
ACCCTCCTGACAGGATGCAC	514
AAGCTCGTCGCTACCCTCAT	665
CCGGCCCTCCACCTCACTAA	412
CTCCCCCCGCCTCAAACCAA	292
CCGCGCTCTTCCGACTAATT	344
CTTTCACTCTCTCCGCCCAA	728
CAGGCACCCAATATGGCCCG	264
CACCTTACACATTGCGTCTG	139
GCGCTCGTGCCCAGGGCGAA	182
AGGGGCTTTCCAGACTTGGC	234
TCTCCCTCTGGCGTCCACTG	355
ATACTCCCAGCACAACCCCG	317
CCACCAAACCAGAAAACTAA	262
CTACCCGTCCCCCTCCCAAG	1475
GCGCGCATGCATCACTATGC	15
CGACCACTTCGCATGATGTC	648
TCCCTCCCACCCCCACCATA	317
CGCCCAACATCCCCTCCGCC	236
CTACAGGCACCCGAAAACGG	170
TCAGTCCGCACTTTCCTTCG	862
CCCCTCCCCCGACCTCTCCA	136
ACACCACATTGGGCTCGCCG	230
ACTCATAAGTAGTCCATCTC	442
CCCCTGTTCCCAACGGATGC	329
CTCATCCACCAAACCAGGGA	54
GCCGCCGTTCCATCTTCCTC	277
ACTTCCTGTCCCTCCCCACA	1043
GTGCCAATACATGCGTGGTA	765
ACCGCCATCCACCCGAATAC	53
ATGCAGTAGATACACTTATA	828
CAGGGTACCCTCAAACCTAT	233
GCTACCTTCCTCAACTAACA	192
CCATTGCCTCATATACACGA	347
CACCCGTACGGCCATATACT	313
TCCGACGCGGTCCCGTCAGA	275
ATACGCGGGCCCTATTCGCG	263
ACCGAGGTCCTATCTGTACA	1671
CCGAAGTCGTGCCAAGAAAT	462
GGCGTACCATTATCCATCCC	346
CGTTCGCCACCCTCCTGAAA	20
TCAGGCAATCCCAACACCCA	1064
CAGCCCGAACCATAATGCCA	37
GCAAACTCCCCTATAATTAT	18
CCCGGTGACAGCTCCCCAAA	996
AGGCCTCTTCCCTCATACCA	277
ACCACTACGGCCCCTGACGC	614
CGGCCAATGAGCCCACACAA	615
ACGAGCCACCCCATCTACAC	198
TGATGCTCCCACATCTCGGC	427
AGCAAGCCAACCCAGTCGTG	161
ACATCGCTGCGAGCCTTAGA	908
ACGCCTTTCCTCTGCAACCC	311
CGCAAAGCTTCTTCTAGCCA	885
TCCCTTACACCTCGCTCTGA	532
ACGGTTTCTCGACACACGAG	220
CATCCGTCCGACCATGCGGA	212
GACCCGCCATCCACACTAAG	1349
CCCAGAGCTCACCCACAAAG	591
CGTTGCGCTCCTCTCTTCCC	2429
CCCGATCTACCCGACTACAT	313
GCCCATTCCGGTGCCACGAG	533
CCAGTAATCCCCACCATCCA	707
CCTGACCCTGATTTCTATTA	263
CCATCGATTCCGTATGCCAG	212
CGCAAGCCTAACGACAGGAG	150
CAGGGGCAGCCCCCCGCTAC	524
CCAAATAAGTGTCCTGTCAC	47
AAGGCCGCTACCTTTAAGCG	316
TCATGTCGTAGCTAACATAC	57
TCACCCACCCCAGAGACAAT	492
CCGTCCTATCATCCTCCACC	154
CGCACACCACCCTACCCAAC	577
AGGCATAGCACTCCTGCACC	561
CCCGCCGCACCCATTCACAG	1650
AACAGCATCTCATAAACAGC	257
AACGGAACAACTACGTCCCT	692
ACCTCTCGCGTGCCCTCCCA	54
CGTACCATCCATCCGCCTTA	2960
GGTACGATCACACCACCCAA	1
CCCCCCTTCCCCCGATACTC	106
GTCGTACCCAACGGCGGAAA	13
GACGCCCCCCCCTTGTCACC	257
GGAGCGCTGGGCGCCGATGG	1050
CCTGGCAAACATGTCTCCCG	510
CCTGATTCTCGTTCAGTAGC	523
AACCCATTCGAGCAACACGG	465
CCGCCCCGACTTCCCAACGA	990
ATAGCTGTCCGCACCACTCA	35
AGTACGCCGCATAATCTTCA	155
CCCATGCCCCTGCGAAACGG	359
GTCTGTCACTCAGGCCTCTG	1233
TATTATAGGCCCATACAGCG	169
AGCTCCCAACCCCACCCCGC	586
GCAATCATGAGAAACCTCCC	721
AGGCGCGTTCCCCAACGCAG	203
GAGACCATGCCAACACTCGA	303
CTCGCTGGCGCCCATGGTAT	192
AACGCGCCCACGATTGACGC	445
CTGTCCACAAATAAATTTGC	341
CGAGGCATCACACTTGACAG	2686
TCCAGGGTCTCATTCAACGC	431
CATGAACCATCACACCCGCA	240
GCACAGCCACCCAGATCAAC	1032
CCCACCCCACCCGCCGCACC	305
GTTGTCGCCCACATCGCCTG	659
TCCACCATAACCGCGCAAGA	894
CCGATCCGCGCCTCCCTTAG	117
CGAGTCCATCGCAAACGCGT	660
TCAGTTGTTCCCCTTCGACG	74
CGGCACGCCCATCCCCCACG	114
CAGTGGCTTCCTACTCCGCA	1050
CCCGCTCCGTCATACCCTCA	485
GAGTGGCACACCATTGAGCC	498
CTGGACTCCCCCCTCCCCTG	215
GCCGAGGTGCCCAATCCCAC	1163
CTGCCACTGTCAACCACTTT	23
CCCTCGTATCTTCCCTCAAT	580
CCCACCGCCCCCACCCGGCG	376
TCTAGCTCCCCCGCCCCAAC	721
TCGCTTTGCCCCCGTACAGC	572
TCTTTGTTACCTGCAGCCCA	299
AGCAATCAACTCCCCTTGTC	481
TGAATAACGAGCAGATGCCG	224
GACGCCCCCCGCTACATCAA	388
GACCCCCAGCAGTCTCCCAC	537
CAGCCCCAGTGCACCACTGA	54
TCAGCCACCCCCACAACGAA	524
CGACCACAACCCATGCGTAG	286
CGGGCCTAACTGGCGATTTG	417
ACCCCTCTCCCTGCCGGGAG	201
CGCGGTGCCTTACCATACGC	276
AACAACATACCCGAGACCTA	11
ACCCGCATGGCGCTTTATTA	1038
CGCCTCCCCTCCTCCCTGCC	1457
CCCGGCCCGCAATAACAAAG	502
TCGCTGTTGCCGGCCATCTA	533
CCCGGTCCCTACCGCGTAGC	333
CACACCCCACTCATCTCCGT	363
GATGTCCACCGCCCATCGGA	505
ATTGCGGCCTAAATATTCGA	1037
CTCAACCGTGTCCCTACTGA	144
GTGACGCATTCTCCATCTCA	77
TAGACTCTAAGAACGCACAC	815
CCAGCCAAGTCTCATGATAT	418
CCACCGACAGTCCCAACCGG	209
ACCGCACAGCCAGACCCTGC	650
CGGCCTATTCCGCTAGAGAA	722
GCTAACAAGTCCAGTGCATC	204
GCCACCTCACGTGAATGCAA	436
CCGCTCCACCTCAATAGCGC	768
GGATCTTTGCCGAGCGTGCC	382
CTTGGCCCGTCGACTCATGA	283
ACACGACCCGCTCTAACGGG	521
ACAAGCCGGCAGGTGTCCAT	25
ACCAACCCGCCCACTCCCGA	71
ACCCAGGACCCCCCAGAACG	158
CCTGCCCAATCCCAGTCCCA	154
GCAACCATGCATGACAGCAC	630
TCACCCCCCCTAGACCCCCA	93
GCGCACAACACTATGCCTAG	478
AGAGGAGATCCTGAAATTAA	289
GCGCTTCACCCCCCCCCCAC	105
AGATCCGACTAAACCCACCA	23
CAGTTTCCCACCATGACACT	220
GTCGCAATACCCCTCGAATC	270
ACCTTCCTTGCATATCCCGG	802
ACCGCCCCCCCGGTGCGACG	60
AGCCGAAGGCACCCAGATCT	69
CCCTTTCCCGGAATCCACAC	162
ACCCTCATAACCGCTGTACA	382
AAAAGCCATGATCCCTGGGC	1579
CCGGTAAAAGGCTCCCCCCG	561
CCCCCCCACCACTCAATCCA	430
TATAATGCGCTCACGTAAGA	398
ACCCTCCCCTCCCATCTTTG	82
CCCTTCATGCCCGCCCCACT	156
ACCCACACCCGTCCTCACCG	434
CTTCCACGACCCGGATCATC	87
CAATTCCAACAAAGCCCAGG	101
GCAGACCCCGTAATACAGCT	1156
TCCAACCCCAACCCCCCCCG	27
CCCTGCCATCTCCACGTAAA	592
ACCGACCTCCCAAATAGTCC	393
GTCCCTCCACGTACATGCTA	269
AAATATTCAAGATCGCCCCG	519
CCAGCCCCCTATACTCTCGA	701
ACTACAACCGGAACAGAACG	319
GTCGCCACCTAATTGGTATG	76
CCTGCCCTCACCCTACACGT	351
ACCGCAATATCACAAGCTCC	580
TTCTTCAGGCCACCCCTAAA	222
GGCGACTTCTAGCGACGTCC	324
AATCTAGATACTCCACTCAC	445
CCCGGCAAAAGCAGAAAGCA	497
AGCGAGCCTTTCCCACAAAT	956
CGCCCGCATGCCGTCCGCCA	220
CCGATTCTAGTCGCCGCTCA	758
ACCAGAGAGCAAAAATTTCC	515
GTGTCGCTCCGACCCTCGAT	1375
GCCTAACCGGGGATTTCCGC	345
GCCAACCTGAGCCCTCCAGA	1467
TACCATTTTTTCCGCTCTAT	524
AACATCCCGCACCCCTAAGT	1984
ATTTTCGACCTCCCTCCTCG	332
TCCACGCCCCCCGTTTACGG	276
ACGGCCGAACTACACCTATC	304
CGCAGCAGACAGCGTATAGC	218
AGTTCCCCCTTCCTATACAG	162
CTGCGACTATCCAGTAACTC	377
CTAAGTTTCCCACCACGCAT	185
ATCTACGTTTCCGCCTACCT	213
CCCGGGCCATACGATCGTTA	1
GATGACTGCCCGGAACCCGG	21
GTCACCGCATCCTTACGATC	525
CCGGCCACGCGAGGACCAGG	1032
CTTTCTACTCCGCATACCCT	76
CACACTTGCGCATGCGCACA	1395
CCCTAGCCGCCCCCCAATTC	107
CCGCAGATTCCCAACCGACG	472
CCAATTTCCGTCCATACCCT	456
GAACTTACCCTAGTCGCTCA	27
GACCCCCTAATGCCCCCCCA	177
CGCCGTTATTAGGACACTCC	328
TATCACACCCCAAGTCAGAG	203
CTCACCCCCGCTTTCATTAC	184
TCCACGCATGAGTCCCCCTC	114
TAGCCCTACCCGATCCCCCA	458
ACCTAACTGCCTGTCCGCTA	965
TCCCTGCCCACGTCATTTAC	755
GCACACTTGACCTTATGAGA	231
CTGGAGTCAGACCCCCCACG	499
CCGGCCCTGCCCCTGGTCCG	394
GCAAACGTCACTCCGAAAAT	386
GTCTCTTTAAGGCAAGCTGT	135
CGGACCACCACAGGAAATCA	182
CCGCACCCATTATCTATGCT	663
CATCGACCATATCCAATCGA	387
CGGTGGAATCCAGGAGCTTC	518
CAGCCCGCTCATTCGCGGAG	283
GTCATGCCAGTCAGTACCAC	577
GGTTCACTCCAACGCCCCCA	451
CAAGGTATCCGCCCCTGACT	112
CCTAACTTGCGCCACCCGTC	109
ATTGACCCCCCCCTCTCCTA	677
TTTAACACCCCTCACCAGGG	37
CCAATCGAGCAGACGTCCCC	405
CACAGACGTGTCGTCTCAGG	289
ACCAAGCCCGCTGCCAGCCA	60
CATCCCGATATGCCCGCAGC	688
CCACTGAGCCCTAACAACGC	254
CATGCAAATCTCCCAGTAAC	707
CTCCTAATATCCGCTAACTG	78
GCACATACTCTCCCAGTTAG	635
TGAGACCTGGCCACCTGATA	641
CCTCAGCTACATCCCAACGC	338
AATACAGGGGTAATCACCTC	100
CCGAAGACCAGCGTCGCAGG	565
GCACGGACACTCCTTCACGC	252
CCCGGACGTCCCCAAGAACG	98
TCTCCTCGCTCCAGGCCCGA	340
ACAGCCTCAATGAGGCCCCT	350
ACGTTGAGTCATATCAGCCG	430
TTGTATACGCCCACGCCTGC	164
CAGACCGCCACCCCCTGGGC	278
CTACGGAGACCACCTGCCCG	2
CCTTCCTCCCCCGTCTACAG	262
GCTACGTGCAGACAACAACA	144
TTCGATTTCCTAGTACCACG	92
CTGCGCCCGACCCTTATGCG	58
CTCCCCCCAGCCCCCCCCAC	190
CACTCTGTACGAGGGCCGAT	2247
GGCCCTACTATTCTCCCCCA	323
GCCCATCGACGCGCCTACCG	120
GTGCACCAGCGCTTTCCGAA	812
CTACCTAAGCTAATTGAAAG	24
CGTTCACCTCTCGCGCCCAA	603
TCCCGCCAACCCGCCCTCAA	793
GCCACTTTACGCACAGCCCT	445
ACCGCGTGACGTTCCTCTGG	471
CTCCGCAGACTTCACCTCCT	335
ACCCAACCTAACTAGTTGCG	12
ACCCGCACGCTCATGTCTCT	280
CCGTCCAAATCGGCCCAAAC	386
CCCGACTGCGCTTGCTACGC	227
CCCATCGAACCACCACGCAT	428
CCAACGAGTCTTCACTGACC	830
AACTCTGAGGTTGATACCAG	66
TGATTGCCTGCCACATACCA	279
GCGTCTCCGCATTAAAACAG	206
GCCACCCAATGACCCGTCCA	169
TCCCCGTACACACGATACAA	313
GAGGAGCAATCCACCTTATT	328
GCCGCAAAGTGCGCGAAACT	412
CCCTTACTTTACGCAGACAG	268
CCAGTTGCTCTCCCTGTTTG	133
CCTAAACAACGCACATCGAA	502
ACCTACACCCTCTTTACCCC	717
ATATACTCATGCTGAGGACT	97
CGCCGTCGCTACGCCACTTA	18
GCTTCCCTCCCGTCTTCGTC	734
ACGGTAACACGCTCCACCCC	3
TCGCCCCCCCTTTCCCCACC	617
GCCGCGGGCAACCAAACCCA	276
CCTCCCTCATTGCCCGGGAA	187
CGACTACAACTAACCCCCAC	558
GCCCTCTCTGGCCTCTCCAC	167
CTGGACCCACCCCCCACCCA	57
CCACCCCTTCCAGTTACCCC	482
GTATTACCAATAACCCGCAG	23
ACCGAATAGACCCTTGAGCG	89
CGTCTGACCCCTAGTCACCC	356
TGCCGCTACGCAAGCCTGCA	539
ACTCGATAGCCTCCACAAGC	411
CTCACGCCTCACGTGCCTAC	131
CCCCGCGTAGTCCACCCCCG	586
CTCCCCCCAGCCAACCTAAG	237
CGAGCCTAACTCCACCACCG	58
GCCGTGGAAGCCAGACCAAG	233
CACTCATCTGTCCAGCACGA	631
CCCCCAAAATCTTGCCCCCG	780
GCCGCGCAACCAATCAACAA	895
CCTGAGTGACCCGGCTTCTT	607
CTGCATCGCTGCGTGGGACA	75
ATGACTTATCCGGAACACTG	317
TGAGCGAAGCCACTTTGACC	121
GCCAGTAACTCCCACACCAG	939
GCCGCCCACACTCACACTCG	116
GGACAACCCCCCCAGCTTAT	197
GTGCACCCCATACCTTAGAC	89
AATGACTCAACCACCCCAAG	143
ATCCATGCTCTCCACCGTAT	234
CAAATGCGATCTCACTCATC	1105
CCTACCGCTCAACCCACCCA	654
GTACCCCCACGCGGCAACCC	371
AAAGAGCAGACCCGGCGAGT	1349
CCTTGCCACACTGACCCTTT	480
GGTGCAGTTCCCACCAACGG	675
AGATTCACGCCCCCACCTAC	438
CCGGGCCCGCCGATACCCCA	124
GTGTCTCTACTGCTCACAAA	16
TTGCGACCGACCGACCATAG	330
ACACGCCCACCCTAGGCCAT	301
CGCACCCTCTCACCCCACCT	126
TGCTGCCAAGAACAAACACA	176
ATCTCACCACGAGACCCCCT	506
CCCGCGACTCCACTTAACGC	1243
CCGTCCATAACTCTTTACAT	687
CCACTCCTTCATTACCCGCA	252
TAACCACGTCGCCTCAACAG	671
CGCTAAAGATGCTGTACCAA	393
GACCTCCCCGCCTCCCCCCG	397
GACATCCCTCCCTGCCAATG	36
CCCCAACCAATAGCACCTGA	391
GACTTCCGCCCCAATGAGCC	220
CACGGTCCACCGTAATCAGC	10
CAACTCTCCTCCCCTTCTTA	144
ACGGGGCATCTAACCCCACG	1392
ATTACCCTCCACGCCTGACG	935
CATACGCCTGGCTGCCATAC	643
GCCTATGCAGATGAACGTGC	750
CACGTACCCCAGCTAACAAA	129
CTCGCCCCCCCCCCGGCGTA	7
ATCCCTACTCCGACCCGTTG	909
CACGCCGGCCGTCTGAAACG	279
CTCCGGCTAACAGTCCACCC	117
CACACTAAACGCCACTATCT	575
CTCGCTGCAGCTGTCCATCC	792
TCCGCTCGCAGCGACTGATG	110
ATCGACCACTCTTCCTAGCT	81
GCACCTCAAGATCACTCAGG	481
CACCTACGAACAATCACTCA	457
CCCACCTGTACCCATACCGG	105
ACCCACCCCCCGGTTTGCTG	848
CCTCGCTCCCCAGTCAGCAT	739
CACACAGTACCCGCCGCTGA	274
ACCGCACCACGCAACTACAG	438
TGTGCGAGACCCCACGAGAA	811
ACGGCGCCGATACCCTCCTG	327
AGGGCGGTGTTCAACCCAAC	595
GGCGGGAACCCCATGGACAC	558
CCTGTTCACTACACCTTATC	497
CCCGCTCGAAATTCACCTCA	127
ACCACTCCAAGCAACCTCTA	890
CGCAGGCCCTACTCGCATTC	367
TTGGCCTGCAATCCCTCAGA	260
GACGCCCCCCCGCCGCGAAA	298
ACCACCCTGCACTCCCCCGA	746
CCAGGCACAACCCCCCGGAT	4
CTCGCAAATCACCCTTCCGA	315
ACCCCCAAGCTCCCGACCGA	588
ACTCGGGTTCCCGTGTACCC	18
ACGCTGCTCCCTCCCAGCAA	778
CCGTTGACCTCTATCCCGCA	191
CTGAGCCCACATCAACACCC	1087
CCCACAAACCCACCCCGCAT	759
CTGGCCCCCTCCGCCACTCG	375
CCCTGCGCCCGCGGCTCGCG	68
AGGCCCACTCCCTTCTACGG	901
CGCCTTGTCCGATGCGGTCG	260
CATGTCGCGCCCGCCTTCTA	427
ATGTAAACAGCGGACCAAGC	446
CGTTACGCGCCCCCCCTTTA	491
ACGGCGATCCCCCGACAATA	691
CACACCCCTCCGACCACAGA	894
GACCCCTTTCCAAGAGGGCA	229
CTAGTCAGCATCCCCAAAAT	712
GTGTACCTCCTCACTACGAG	284
CCCACACACCCCCCACCCGC	813
ACATACCGACCCACTCGAGC	395
CCCCCCTCGAGCCAGCTTGA	185
CCGGCCCCCCCTTACCGGTC	109
TCCCGCGAAACCATAGAACT	1395
GTTACCCCCCCCAGTCGCCG	242
CCCCTAGGCTTTCCTAGCAC	55
CCCACCCTCCAGGACCGGGG	633
GCGGCTACCTACTCGTCTGG	4
GGTGTGTCCAAACCTCCAAG	113
CACATCCTGTCCACAACTGC	578
AATAGGCTATTACGCCCAAC	846
TCCAGGTCCTCTCTGGCGAG	78
GCAACCTCAAGTCCTGATCT	671
GCAGCCGACTTGCTAGATGG	77
CAAGTGACCCACACCACATC	1291
TCAACAATCTCGCTCTTAAT	518
ACCGCAACTGACATCCCGTG	1352
ACAGCCATTTAACGCAATCG	44
CCCGCTCCTGGAGAGTTAAA	247
CAACATGTAGCTCGATAGCC	129
TCCCCCCGATCATCAACCGA	138
ACGCAAAACCCAGACTCCCT	306
GCGAAGACACCACACCCACA	793
CAAGACACGACACACCCAAC	690
CCGGCAGTACCTACTTCTTA	1279
TCCCTCTAGCCTGCACCACA	6
CTCCACGTTACTGTCGTCAA	898
TTTGTCCTATTGTCCACACG	239
ACTGGCGATCGGGTCCAATG	226
ACACTGGTCCACCTCCAAGT	548
TTCCACCCCCCTAGGATTGC	910
TCTTCACCGCTGCTTGATCC	888
TACACCGTTACCAGATACCA	288
AGTTACAGGTACCCTTCACC	207
AATGAGGGAAACGCTTCCCC	188
AACTACGTCCACTGAAATCG	546
AGCAAGATAACTTACGAATT	633
TCGCACCCACCCCTTATCAC	244
ACGATCATGACCGGCAAAAA	279
GAGTTCTGCTACGCTGGCCC	481
ACCCCGCAGCGCCACTCCCT	75
GCCTCTCACCCCTCTTTCTC	479
CTCCACGCTCTTTCCCCACA	94
CCCATCCTTGCGGCTCGATG	28
CCCTCAACATCCGGTATCGA	62
GTCGCGACAGTGTGGACCCC	199
TATACTCAATCCCGAGGAAC	93
TAACTCCGTCTGCTTCTATA	106
CCCGGATAGCCCCATTCCGG	103
CAGCAACACCCCGTCACATC	244
GGCAGAACACCACACACCCA	1492
CCGTCACCATACATTCCCGA	204
CGTTGTTCCCCCATTCTCCT	264
GCCACTTACGCTGATCACAA	339
GCCAGACCAGCCCTAACTGC	263
TCCGTCGTCTCGATCCTGTA	380
TGCCTTTAACCTGTCCGAAC	483
GATCCGCTACCCGATGACCC	607
CCGGTCGTACCATTAATCAT	359
CACGGACCATCCTATTGAAA	59
CAAGAGGCATCTCCCAATGC	383
TAACAACTAACCCCACGCAC	504
TTGCGGTTTCCGGCCACGAT	39
GTTCACATCACACCCCCAGC	27
GGCGAGGTCCTTTGAACACA	165
TCCGGGACGTCGGGGATTTG	437
CCGCTCACTTACAAGTGGCA	356
GGAATTCCACCTGCCAATAA	56
GTTGCCCCCCGCTGTCATGA	96
CACGCCCAAACCCAGACGAG	919
GTCCACCTGCTCTCCACGCT	582
ACCGGTCCTTCCTGACCACG	1999
CCTGCCCCTTCCCCATCAGC	53
GATCCTAAACCTCCCCTCTG	72
CCATTCACGAACGCCCCCAA	462
AACCGCCTCCCTCGCATCAT	96
AACGTACAAGACTGATCCGA	379
AGCCGCTCTAGACCCTCCCT	818
CCCCGTGCCCGCCAATATAA	224
CTCACCCACGGCCCATACGA	740
GGTCCCCTATCCTCACCCTA	390
GCTCTCCCGCTGTCAGTTGC	419
CACATCATAGTCATCCGAGG	370
GATCTTGTACGCATCTCCCG	128
ACTGGTGCACCGGCCTCGAG	1319
GTCCTCCATCCCAATTGACG	81
AACGCCTCATACCTTTAGTC	457
CCAGCCCGGCCAGGTCGAAA	109
CGCTCACTCCGTTAAGCGCG	1106
TATCCGCCACCGGTCTCACC	81
GCCCCCGATGACTCCTGCCC	688
CTCATTTTCCGTTCCCTTAA	226
CACCGCGAGAATACCGAGCC	358
CCCCACCGCCCAACCCACCG	568
CCGTGTACAACTGTCCCCAC	242
ACCCCGCTGCCTATTCACTA	532
ACACCAGCCCCCGTCTACGG	186
CGCGTCCACACCATGAAAAT	567
CCCTTCACCCCCTCTCTTGT	308
CCTTTCTGCCCGCTCTGAAT	309
CCCGCCGATTCAACAAACCC	292
CGCGCACGACTATACGACCG	269
CCCGCGGATCGTAAACGTTT	353
CCGGTCACCTTTAAAGACCA	737
ATCAGACTGCCTATGTCACA	327
AACAGCTCCGCCGCGTTTGT	530
CCCGAGTCCCTCCCTTCCGC	111
ACCGCCAAGCAGCCTTACCA	567
GACCGCTGAGGCTTACGAAA	1041
ACACGCCCCATGGTTTCAAC	214
CCGGCCGCCCTCCTGAGCGT	23
ACCCGCCCAGCGGAACATAT	474
TAGCACCCACCATGTCTCCG	329
AACACTCAAAACCCCCTGTG	1
ACCTGAGCACCCATCTTACG	209
GTTAGGCTTATCAGTTAACC	1004
CCCCAGGTGGACCCCCTCAT	317
TGCCTCCCAAATACGCACCC	191
CCCCAATAACCTATATCCTG	278
CCGCCTTCGCCTCTTACGTG	646
GCAAGCCTAACCCCACAGAC	24
CTCCCAACGCATGCTCTACC	173
ACGGAACTAAACACACCCGC	172
GTAGTACCATTTTCTTACGA	25
CCGCTACGACTTTTCTAGGA	454
TCCCCGCTGCTAGACAATGT	791
GCACATCCACTAACACCTTG	431
CTCCGTCCACGCCCCCTACA	339
GCGCAGACACGCTCCCGCCT	156
ACTGCCCTGCCCTTGTGCTT	160
ACCGCATCACCAACTCCCCT	31
CCCCCTGCACCTGCCACTGA	505
AGACTTTCCCCACTAACAGC	90
CCTTACGGGCCTAATCTAGC	587
CGAAAAAATCAGCCCCTCCC	383
GCGACCCAACCCCGCCCCTG	132
CCAACCACACCCATAACGGC	288
ATGCTGCAATCCTCACCGAG	1205
CGCCCCCCACGTACCGCGTA	445
GCCGATCCCCCGTAAATCCT	730
CGAGCCACACCGGCACCAAG	653
GCGTCGGCCCCGAAACAACC	350
TTTTTCCCGCCCCTAACGTC	694
CCCTCCGCCTCTCTAACCCG	460
CCACATTACTCCACCACGCT	21
CCAACCCTCTTGGCTACGTG	713
TTTAGTACTTCTGAGGGCGC	424
CCCGCCCTAACAACTAGAAC	220
ACACTCGTTTCTCCACCGAA	1069
AGCCGAGCCTCATGTATCCA	61
TCCCGCATCCCCTATAGACC	807
GTCGGCATTGCAACTGATTA	269
TTCGGAAGTACCCACCCAGC	223
CCGCCCGTGAGCATCTTCCG	498
GACCCCTTCTGGTTTCGGGC	67
AATTCACCGCTTAACCCGGG	623
CTGATCCATGCCAGCACACA	410
ATACCCCCATCACGAACTAA	137
GCTACCGACCGTGCAGACCA	178
AGCCGGCTCCGTATCCTGGC	187
CCAATGCCTCTCCCCTCCCG	1062
TCTAATCAACCCAGAGCCGA	379
GTGCGTGCCCCCCCATGTAA	404
TCCACTCTGACAAATTAGGG	12
CCTTAGCGCAAACCCCTGAA	664
GCGGGGATCCTCTGAAACGC	48
TCTTCGCCACCAACGACACC	759
ACACAATGACCCCCTCGCAT	799
CTTGACGCTCCTATCGCCGG	108
CCATGAGCGCGTCCCAAGCC	643
TCCGACGAACACTCACGGAA	308
GGGCCCTAGCAATTGCCGCA	266
TAGGGTTCAGTCCCCCGCTG	255
GTGACGACATCCAATTACGC	703
GCCGCGTGATTGCCCACAAT	646
GCCTTCGCGACAGATGGCAA	297
GGGGGCACATACCACCGCCA	261
CGCGCTCTATGCCCAGCACT	147
ACGCCAACTCCAGTGTCCTT	280
CCCCCGCCCGACTTCCCCTC	37
CTCCCCTCCGCGACCAGGCC	181
CCACTTGGGCTTTCCACCCC	344
GCCCGACCGCTAGCCGACCC	462
TCGGCCTGTCCCTATCACAA	169
CCACCCCAACCCACCTAGTC	370
ATGCCCCTCCGATGAGTGGC	382
ATCACCGCATGTAAATAGCC	842
CCACGCCCCTTCCTCTATCG	97
CCCAGAAAGTCTCCTCCCTA	346
CCAGCCCCTGCCACCACATT	1135
CCCCCCTAGTCGCCCCACTA	713
ACGAAGCCACCACCGACATC	185
ACATCCTCACACCTTCCAAC	306
ATCCGCACACACCGTATTGA	45
AGCCCTCCCCCCATGCCTTC	244
CAAAGCCCTAATCCCCCATG	209
AATTTACTGAACCGCCACGG	100
GAACGCCCCATTGCCTTGCC	281
GCTAACAGACATCTGGAAGT	695
GCGCTCGAACCATAACCAGG	102
TCTCACCGACGAATAACAAC	975
CGCCTCCCAATGTCGACGAC	505
CTTGACCCAATACTGCCAGT	303
TCTCATCCAGTCGTACCCCA	517
AACACGGCGACAGGCGGGCG	38
CGAGATCACGCATTCCCTGA	773
ACATCCGAAAGCCCAAGCGT	1
ACCACCCTATTTCACATCGC	785
TGGCATGCTTCCATCCCCTC	319
CCACCTAAATCCTCCAACAA	165
GTTCAGGCCCACACACCACG	747
GCTCCTCCCGATTCCTCCCT	183
ACGAAGCGCCGCAACAGGCG	278
CGCACAACTCTTGCGTCTTG	1287
CCAAGTGCAACCATCGTAAA	8
CCCCTGCCATCCAGAACACT	201
CAGCTCTTTTCGTCGTCTGA	292
ATACCGAGCCGAATCGACTG	103
CACCCCCCCGTACAACACCG	479
CTCCACAGCCCGCCGCAATA	86
CCGCTGTTCCTCGCCTACAA	615
TCCACACTTAAGTCCATCTC	702
CTCATGTCCCTCTGCCCTTC	3
GAGCGCTAATTAACCCCCGA	613
CCCCCCTTCCACCAGTGCTG	40
AACCCATAAATCCCTCCTCT	76
CCTGTTATGCTACTATACCT	173
ATCCGTTTCTGCCTCCCGGA	1030
GGGCGCTCCCCCCCACCCAA	407
GCCCTGATGCCCCATATTTG	369
CCCGCCCTGGTCCACATGAT	518
ACCCCACACCTCAACAATGT	1173
CCCTTCATCTACAGCCGCAC	276
GCATGCTCAGTAACGCATAG	473
ACCAGGGAGCCTTCGACTCG	335
CCCCCCGGGCCATCTGAACC	749
TGCCAGCCGATCGCTAGCAC	593
ACCGCGCCCAAATATCCGGC	618
CAGCACATACCAGCCCTGGT	402
CAGTGGGCCCCCCTCACAGA	639
CTCCCCTCTCTACCCAATCG	228
CCTGGCGCACCATCAGCGAG	284
ATCAGCCTCACGACCGGGCG	391
TGCTTGCGAAGTACCCCAGC	171
CCAAACTCGCATCCTCCCCT	182
CTCCGATCCCATGTCCGCAA	530
GCTGCTTAGAGCGCCCCCGA	539
CTCACGCAACACCCGTCATC	1237
TCCAACTTTGGCAAGACAAC	324
CAGCACATCACTTTCCAACA	654
TCAATTCCCTCACCTGCACC	158
CCATCCAGACCTTCCATCCG	386
GCAATACCCCCGCCTTCCCC	319
GCTGGTACGCAGATGGGCAG	81
GATGACACACACGTCGAGTC	1921
AATTAGGCTCAGAGCGAATG	96
GCGCAGCCTCACTACTTAGC	466
GCGAGTTCATTTAGCTGTCG	231
CCCGGGCCGTCGGGACAAAA	521
TTGCGAACAATCATCTAGTC	1041
CTCACTATCACATCTCCACA	92
CTCGTACTCCGACACCGGTT	242
TCATTCACACCCCTGTCCCG	417
ACACCCAAACCCGAAGCACA	412
CGAGACATCCTTGCTTAAAC	581
CTCGACTTCCCCCCGCACCA	304
GCCATAACCGCACCCTAGCG	298
GCGCCGGCACCTGCAAACGG	122
CACCTAGCACCAACACCCTG	159
CCCACACTTACGAACCCCAT	124
CTTTCCACCCCCGCGCAGCA	2693
CCCGGATCGCCCTCCACATC	495
TCAACGTTATTCTGACGAAC	322
GTCCCTCGAACCGTGAACCA	259
GCGCTCGTCTCCATCTCCAT	356
AACCTCGACCCCTAGCCGCA	385
ATAGGCGGAGACCTCCCCAG	53
AGCACTCAAATTACCGCCGC	893
TTCAGCACCTTAATCTAAAC	1067
TCGCCTAGATTACGCCCCGC	243
ACGTCGAACCCCGACACACT	43
TAGACACGACTCACAACCGC	59
AATAGTCCCGCCGCTTATCT	195
CCAAGTCCCTCTTCCTTGGG	382
ACTGGCTGTCCTACACACTC	161
CCACTACCCCGTCCTTCGCA	2866
TCTAATGCCGCAGTCACGGA	995
CCCCCCCTACGCCCTGACAC	277
CACTGCCCACCCCCTAGGAC	136
CCGCCTCAACGTCTCCCCGC	79
CCTACCCAAGCTGAGCAAGG	55
ACCTGGCCGCCCCTAGGTCC	144
CGTCGTCTACCGGGACTCGG	389
CACACCCCCGGTTCTCTAGC	351
CCAACCGTCCCCGTGACTAA	279
GTCGCACCACCCCCGCACGA	226
CCTACTGCCCTCCCACGTCC	369
TAGACTGCGCTCGCCTACCG	128
GGCGGCTCTCTCCCATCCGT	223
ACCATCATAGCCCCCAGTAC	389
CGCCACCCACTCTTCTAGCC	106
CCCTACGCGCCCCCGACCCG	273
GCGCCCATCCAACTTCACCA	58
CACTCCTCGCCCCTGATACA	373
CGTGTATCCGCACCACAAAG	537
ATCGCCCCCCCTCCGCATCC	619
GCCTCCCCGTCTTCCACCAT	357
ACCCTACTCCGCAGATCCAA	218
ACTGTTCCCCGCACTACTAA	207
TCCAGCGCACGCACCACAGG	597
CCCCACGCGACCATACTAGA	390
TTCCCACTACTGCCCTACCG	66
CACGCACGCGCTCTGCGCCT	917
TGACTTTTCAACTGTCGGAG	369
GACGACCTGCACCACTCGGA	375
ACCGGCCAACCTCCCACCCC	687
TCCATGCTGCGCGCTAGCTC	122
GCTACCCACCCATCCAAGTC	189
CACGTCTCACCCCTCTACAG	707
TTCCGCATAGTGTTACGGAC	388
TTCACCCCTGGCCGGCGCAT	667
ACCCTACAATCCGTCCACCA	154
CTCTATCTACCCGTCGTACG	89
CGCAATCCAGCTCTCCACGA	564
GTGAACACCTCCCACGACAC	116
CAGGTTTACACCCCATCCAC	671
GGGACTCCTAGCGTCCCCTT	302
CAGCCGCAGGGCCGATCGAC	1254
GAACCAAAGAAGACCCCAAC	293
CCCGCCCCACCTAAATTGCC	26
CTCGCTTCGCTTGGCACCCA	256
GTCCCGACTACGCTGTCCGA	249
ATCACACGAAGCTCCCCCAC	210
CTAGTCGCCGTGGGTCTCGG	63
CTTCCCCCCGCCCGCCCCCG	91
TTCTACAAAATACAATTAAT	146
ACCACTGCCTCCATACCCCG	383
TCCACCGCCGCGTCCAAACC	373
AACCATCCCCACTGACAGCA	90
ATCCGACCAGTTTCGGTCCC	666
ATCATCCGAACCCCCCCAGA	339
CTACCCCACCTCTGCACCGA	179
GGTGCTCACCCCACCAAGGA	198
GCCACTAGATTCCGCTCCCA	323
CTATTCGTTCTCGTGCCCTG	417
CTCGCAGACCCGCCCGTTCT	101
ATGCCCGAACGAATTAACAA	281
GTTAATAGCCCATCCCTTAC	284
GACTCCGGCTCCTCTCCGGG	540
GATGCTAGCACAGTTCCCTG	699
CCACCCAATACCCCGAACTC	1216
CTCAGTCCCCCTCGCGCTGT	67
TCTCGCCCCCTTTTGGACCC	338
AAGCTACAACTCACCGATAG	376
AAGATCGCCCCTCTCCCCGC	138
GCCCGATGTCGACCGCTACA	173
TCGCTCTCCCCACTAACTCG	289
AAGCGGACCCCCTACTGGGA	651
CCATGCTTCAGAAATCCAAG	472
GGAACCGGCCAGGCGTGACG	188
GGGCATCTCCACCAACTTCT	621
CCTGAGCTCCTTCTCCCGAC	510
ACGGCAACAGCGAGTACTTA	1299
CAACGTAACGCCAGAGATCC	996
CCCTGACCGCTCCCAACCCT	120
TCATACCGCCCCACACCCAG	536
CTGCCCACCTCGCCCTTTTT	115
GTGTGCACACGCTCTACCCG	10
CCCGGCATGCCGTACCCCCA	383
CGACGGAATACACCCTTCCG	2
GCCGTACCTCGCGAACCACA	273
GCCGCACCAGCCAGAAGACC	459
GTCGTGTTTCGGACCCGACT	513
GTCCAATACGGGGCTCGCAC	897
GCCAAAACGGTCCCCGATCG	502
CCCGGATTAATCATTCGAGA	223
CCTCCCTCGCCTCTGCAAAG	268
AGCGAACCACAAAGCGTCGC	1034
TTTCTCCTTGTACCTTTCCG	229
CCTGCCATCCTACAACCCCA	110
CACGCCCTCTTCACACGAGC	306
CCCACCGTGCGCGGGCCAAA	163
GTGCCGCACCCTCCTCCATA	237
AGCACCAAAACTGCCGCCCG	707
ACCTCTCTTACTCACTCTCG	175
GCATATGAAACACATGCAAC	1168
CTGATCCTATGAGCCGTGTG	173
CCTGTGTTCTCCTGCTTGGC	234
ATCCCGTTTTAGCACTCGGG	429
AAGACCTCCGCGCTTCCCCA	404
CCATTACTCCCATCCCGACC	105
AAGACTCTCGCCCCCTAAAA	235
CCCCCCACGTAACACCAGGT	49
ATACCCTCGTCCCCCTAGAA	201
CCACGTCTCCTTCCAGCATG	82
CCCTCTGGTTCCCTGCCCTG	384
TCGCCCCTTCTTATCGTTAC	279
ACAACCGTACGCCCCTTCAA	709
CAACTCCCCTCAGCACTCGC	435
ATAATGCACGCCGGCCGTAA	288
GCCATTACCGTCCCCCAGTC	137
CTCGCCCTCATACAACGCAG	217
GTAGTATGTCGAAGCCCATA	646
CCCCGGTTCCCTGGCTAGGG	348
CCACCGAGCACGGGCCCATA	317
CCCCCCCTCTGCATGACCAG	170
CTTGGTGCGCTTGGCACTTG	443
CATACTGCCAACCCCTTAGT	229
GACATCCCCATTATCCTCCA	419
ACGACCCACCGCGCACTCAG	441
ATACAACACCCTGTGCCCGG	213
CCCTCTTACCGCCGGCACCA	757
CCCTCTCCCGGTTACCCCCA	285
CATGCACGACCGCCTAAACG	198
TTGGCCTTTACGCTCTCCCG	378
ATCCTCACATTAGCAAACCT	426
CCCGCCAAACGTGACGCCAG	328
AAGTTGCTCACCGCTGGCCG	803
CCGTCAGTACCCCCTCCCAC	550
CCCTGCTACTCCCACCCCAT	268
CCAGGCACAGCGATGCTCTC	149
GTCCCCCCACTCCTGTAACC	87
GTGTACTGCGATCGCCCAAG	472
TTAGGCAAAGACCACTGCAC	105
CACGCTACGAACTGCACGGT	87
CCGATCCCTCATGCTCCCGA	88
ATGCCAACCCCCCCACCCCA	513
GCTCACCTTACCCCGACCTA	57
CACGGCACTTAATACCCAAA	654
CCCGTGAACACTGTCGAGAA	69
ATCCTCTCCACCGGCCGCCA	176
ATGCGACACTATGCCCCGTC	272
GCTCCAGAAGAAGGACCCTG	62
ACTACCCGACAACGCCCGCC	398
CCCCCGCCCCTCTGACGGAC	943
GTATGGACCATCCTCCAATC	600
GCACGCCCATTTTATCCGGC	118
GCGACTTCTCCTGCCACCCC	1613
GGGCGTACCCAAACCCCATT	245
CGCACTATCCCTGCTGCCAC	655
CCTGCAACGCCAGTCCCCAC	249
GCGTACTAACCACTTCCCAA	387
CCTCTAGCCATTGCCTCCAA	226
AATCTAGCCACAGACACCCA	116
ACCCGCCGGACTTCCCACCT	5
TGTAACACTGGCCCGTACCG	143
CAATTTACGACTTCGTGGAA	92
CCCCCGTTCGCCACCGACGG	87
CCTCGGTCGTCTAGCCGAGC	186
ACAGCATCGTCCAAGTCTTA	1152
CCCACTCTCACCTCAGTGCA	39
CCATCCTCGTCTACTACCGC	202
CCGCTCCCCTTCACCCCGCT	437
CCCCAGATCCTTACAAAGGC	142
AACCCGCCCCCACCCGCTTG	116
CATCCTCGCCCCCGCCGCAG	21
ACGCGAATACTCGCGTCAAC	193
TTGAACGGCAGCCCCATACA	448
ACTTCAATGCGGCTACAAGA	135
GCGCATACGCAACCCCGCAG	176
GCTCCATCAATGACAACACC	182
GCCACCGCCCACTCCAAACA	82
CGCTGAGTTCCGTTGCCCCA	477
ACCCGACGTATTCCACCGAA	54
GAGCCACTACCAGCCAGCGC	746
CAAGCTACTTCCCTCCACGG	230
ACGCATCCTCAACTTGCAGC	167
CCAGCTTCTACTCCGCCTGC	270
ACCGGTAATCCCTGAGAGAA	171
GCGTCACTTTTTGAGGCAAA	129
ACACGTCCACTTCCCCGCGC	1100
GTCCAAATATACCTATCAAG	349
GCAGTTTCACCCTCCGCATG	12
GCGCCCTCCCACGTCTAAGC	283
GCTCTCCCATACCCTCTCTA	445
CCGAACACGCAAGAGGCCAA	204
AGCCCTACCGCTACCACCCA	451
CTCCCGATGCTGGTCCCACG	96
CGGCCTTTCCATCCAATCCA	167
CACTAGGGCTATCACCGCAG	159
ACGGGATTGCCCAAACCAAA	364
CTCCGAACCTCAGACTCCCC	189
TCTCCGCTGCTGCAGACAAA	298
CGTATAACGCCCTAATCAAT	460
CAGGCACTGTCCCACCCTTC	55
CACTTCGCACCTCCAACTCT	220
TCAACCCCTCCCTCCTCCAG	67
CGTCTTCCACGCACCACCAC	928
CAAGCTCCAACCTAAACGAA	273
ACCGCGCCTATCAATTCCCT	1595
CCATTGTCCCTAATCCCCGA	207
TCCCACTCGCTCCATCTCCC	1050
ACGCTTCATGGATGCGATGC	1191
GGGTCGCAATTACGTTCCAT	332
ACGCTTCCCCCCCTGCCACC	113
CCAGGACCCCCCACCCTCGG	276
CCCCGTATTCATCTTGACCA	134
ATTCTCGCACCTGATCAAAC	243
CAAGCTCCCATTCTTGCCTA	623
GACCCAGCGCCTCTACCTAA	245
ACACCCGTAACCCATACTGG	410
TCTTCCCTCCGTCTTCAATC	200
TGCCGCCCCTTGACATGGCC	1132
CGTCCGCTACCCTCCGACGA	482
CGGACCACTCGTGAAGCCCA	147
TCCCCCCGCCGCCCAATCAA	521
GCCACGTCGACCAAAACCCC	160
CAGCATAGGTTTACCCCATC	28
TCAGCTCCCTCTCACACGAC	72
CATGATCCCTGCCCGCCTTC	2
ACGATCGCCCACGCAACGGT	108
TTTGTACTAAATCCCCAGCA	83
CGATGGCCGTTACCCCACCG	40
CCCTCCTGCCCCATAAGCCT	423
ACCCACACCGCTACTGAACT	153
GACACTTCGCGCGTAAAGAA	885
GATCATCATCTCCAGCAGAC	292
CCCACCGTCGTGTCCAGCCA	659
ACTCGCACCCGTCCCATGAA	500
TACGGGCTTGCTACCTGCCG	225
ACAGGTCCGCCTGCCCAACC	368
GAGCAGCCATCATGTCCTCG	112
GCAACGGCCATGCCAATGAA	1416
TCGTCGCTCCCCGCCATCTA	104
TCACTCCGACCCTCCAAGCG	28
CCCTTCGCCGTGAACCCGAC	122
ATCACCCAATCCCCCCACAA	213
CTGCTTTCATGACGCTTCAC	98
CCTGTTCGCACAACGCTCAG	29
ATCGTTGCACTCCCACTCAA	4047
AGTTGATCCGCCGTTTGGGA	5
CGTCTCTGATGAGACCACGG	272
ATGCACCCGGCATCAGGGCA	57
TAAGCCTCTCCCCACGCGCA	1337
TCCGCCGCCACCCGGGAGGA	725
AACTGACCCAACGCTCCCCG	190
CCCCAAATTCCCCTGCGACT	242
CCCGCCCATACACATAAGTG	114
ATCGCAATCCCGAACCACCC	348
CCGAACCTTCCCAGCCCTTT	413
TAGCAACCCTTCCAACCCAC	40
GCACGCATTAACAGAAGAAC	583
GTTCAGGCCCCCAATTTACT	584
CATGGCCCACGATTTAAGGG	121
CATGCTCTGTGCCTCCTATC	540
CCCTGTTCGGCTAGGAGCAA	152
ACGTTGACTCCAGCGAGCCG	51
ACCCTTGCGATCCACACGAA	415
TTAGCTACGTCACTCCGCCA	143
CGTACCAGCCCCATGTCGGT	229
CCAGGCAACCCATTTGTCCT	706
CTGGTTCGGTCCCTCCATCC	334
CCCCCTGAGCCGCCACACCC	743
ACCCCTCCAATGGCCCAACT	509
CTAACCGTTCATCGCTAACA	82
TTTCCCGTCGAACCGCCCTT	1273
CCATCGGCCCACACACCCCT	312
CCCGCCCCCGCCCCCGACTG	171
CAACCTCTAACCTGCAACCG	389
GTCCCTCCCACGCTCCAAAC	307
CGTGCCCCACAACGAACGTT	80
TGCGCCCATTAGTGCACACG	43
ACCACGACCCCCCCTATCCG	832
CGACCCCCCGCTCGTCAGCA	662
CCCACCTCCGCGGACACAGG	514
CGCCCTACAAGTATACGTGG	566
GTTCGTTGCATCCTACTCCC	986
CTGTCAGCCATCGTGATCTG	145
TCTGTGATTTCCTACCCCAC	350
CCTACTCCCCCCAACACAAT	250
GGCATACCGCCTCCCCTTGA	446
AGCATCCCACCCCTTCTAGC	309
CCTGCCCTTTCGTCCCCCTC	18
ATCGATCCAACCGTCACACA	161
ACCACACTACCCAAACACAA	205
ACCCGCGATATCTGACTTGG	845
ATCGTTCCCCAATCCCCGCT	585
GCCCGCGCAAAAGCAACCCA	593
GAACCCCCGTTCTCACCCCC	676
GCTTTCACCAGCAGCCTTTC	182
CCATTCCTGCCCCACGCCTG	102
CCGCATCATGCAGCACACAC	210
CAAGGCCACTTGGGTATAGC	518
TTGCGCACCCTCGTCGACGC	269
AAGAGGCCCGCAACCCCCAT	156
CCGAGCATGCGGGTAACCCC	407
CCGCGTCAACCACTTAGCCT	1566
GCGGCGATGCACGTCAACGA	558
CCCATGCCAATCGAACAGCG	418
CCCTCTACGCGCTGATTCCG	241
CAACCCTCCCCTTCAACAAT	551
CTCCCGCTGCGTACAACCCG	131
CCGGCATCCAACCTAGCAAA	585
TCCAGCCGACACCTCTCATA	726
CCACCATCCATCGACCACAG	79
CTGGTCTAGGAACTACCCAT	118
CCCGCATCCCATCTCTAGCA	601
GCCACCCGTCTCCCCACTCC	971
CGACTTATCCCTATCTTGCG	197
CATGCTCGAACGGACCTCTG	311
TTAGCCCCGTTCTCAAAAGC	893
CCACAGATCCTTATCTCACC	18
GGAACTACCATCCGCACTGA	90
AATGTCCCATCCAAAGCTCT	449
ACATACCTTCCTCTTCAACA	950
CTCTCGTATGCAATCCCGGG	273
CCCAGACCCCCCGCCCCGGA	248
TCCGAGGAGCAGCCTGCCGA	6
TCCGCGCCCTAATTCCCCCC	174
GCCTTCACTACCTAAAGGGG	472
GGCCCGCAGCCCCTCTGAGA	122
CAAGACCCGCACACTCCATC	33
CCTCACCTTGCCAGGCCACT	588
CAATCACCACGCACCTATCC	241
CACGAGAAATTAGGCGTAAA	50
CGTACTCATCAACACCTGCG	667
ACACATCCCCCTGTAGCGCG	157
CCAAGAACTCCTGCCCAAAC	89
AGCCGCCTCACAGCCCCCAA	701
TCTACCCCCCTGATCCCGTC	71
ACACCCTTGCTTGACCCTAC	269
CACAATTTCCCAGGCTACCA	556
AGCTGTGCGATCCCCCACAC	225
TGCGCCATAGTGAAAAACTC	591
AGCATTTCGTCCGCGCGCAG	297
GCCCACCCTCCCCTTCCGAC	217
CCGCGTACCTCCTCGCGTCA	650
GCCGAATGTGGCATACCGTC	149
GCCCACACTCCGGTGCCACC	1020
TATCAACCACAAGCTACCCA	114
CCCAACGACTGCTCCCACCG	592
ACAAGCTCCCCGCCCCAACG	171
TGGACGTCCATCCCCTCAAA	364
CCCCGCACATACAAGCCAAG	627
GCCACACTGACCGCCCGTGC	208
[truncated: 10,222 more rows]
