# Supplementary material for: Heritable tumor cell division rate heterogeneity induces clonal dominance
Source: PLoS Comput Biol. 2018 Feb 12;14(2):e1005954. doi: 10.1371/journal.pcbi.1005954 (PMC5825147; doi:10.1371/journal.pcbi.1005954)
Supplement: S1 Dataset — (ZIP) [file pcbi.1005954.s011.zip]

Archive with 1 entries (1 files):
- reflib_plasmidlibrary.txt
