# Supplementary material for: Heritable tumor cell division rate heterogeneity induces clonal dominance
Source: PLoS Comput Biol. 2018 Feb 12;14(2):e1005954. doi: 10.1371/journal.pcbi.1005954 (PMC5825147; doi:10.1371/journal.pcbi.1005954)
Supplement: S1 Dataset — (ZIP) [file pcbi.1005954.s011.zip › reflib_plasmidlibrary.txt]

CACTCGCCACTAGGCTTGCT
CGCACCCCGGCGTCCAATAG
GTCATAGCATCCTATCACCA
CCATTCCGTCCACAAACTAA
GGGACACTGCCGTTCCAACA
ACAACGCTCCCCCACCATCT
CTGAACGTGTGCCCTCAACG
AGGTGCCCCTCCGCCTGGCG
CGCGCATCACTTAATTGCAC
CCCACCCCCACCAAACCAGG
AACCCCCACCTCACCCCCGC
ATGCCTACCTCCCCTGCACT
CCGACCTAACCCCACTCAGT
GAGGTAACCAGCGAATCCCA
TATACACCAACACCGCATCC
TGCGCCGGACCAAACCATCA
CAACAGCCCCTAAGAACAAC
ACACGCAAGCCCCCCCACCA
CAATTCATGCCGTCCACGCA
ACCCTTCCTCCACACACCGT
ATCGCAATCAGCCTCGACAA
ACTCTGCGCCTCTTCAAACG
GCATCTATCCTGATAACTCC
CCCCATCTCACCCGAATACT
AGGCCAAATCCGCTTAACCA
TGCTTTCGGATCTTCTCCAA
CCGGGCCAGGGCACATAACC
GCCATGCCCATACACATAGC
CTATTGCGCACCACCCACCT
ACCCGACCCCGGGGTCCACC
CATCGACCTTCGCCAAACAT
ACCTCCCCACTCCTGCCTTA
CCAGCACGCTCCAATAACGC
AAGAGTCTGAAGTTTACGGG
GGCCTGCCCAGCTCCACCAT
ACCCTTACGCTCCTTGTCAA
CCATCCGCTCACTTCCCTTG
CCCACTGCGCCGAACGTGTC
CCCAGCCTGCACAGCTGCGA
CCAGGACCTTCCCCCTACCA
CATGCCCAACCGCATTACGG
GTCTCTCAACCCAGTACGAC
ACGACCCTTCTTCTGCATCC
CCCGGCCTGCACCGAGTTGG
CCTGCCCACGAGCAATATTG
CCAGTCATCAATCCCTGTTC
CCGTATCCAATAGCTTATCC
CCCAAACCAACGAACCCGAC
CTCCGCCCGCAGTTCCCGTC
ACGCAGGACCTCACTGGGAA
GCTGCCCCTCTGCTCTTCCA
CCTGCCTACGCCGCTAATGT
CCTAGTCTGTGTCCTCCGAA
ACGACCCTAGAGAGCCTCCT
CGTGCGTCGTCCCCAAACAC
TTACCTCGCCCCTCGCCCGG
TACCCCCCCAATAACACCTG
ACTACCGCCCTTCCCCCTAA
TCGTAGACGACACCCTTTCG
AGCCCCGCTTCACCTGTGTA
CCCAACCTTGAGCGAACGGA
CGGCCACAATCGTTCAAGGG
ACCATTCTGACTCCACCGAG
GCAGCCACTCGCCCTACCGT
GGCGTCGGGCCCTGCCCAGG
ATCGCCACAGCCTCCTCTAG
TCAACCAATCCCCGTCCCCA
CACGCACCACTCAGACCGCA
AACCCCATTGCCACCGGGCG
CCAGAACTCCCCCTGCTACG
CGCTTCCACCCACCTATCTC
CACCATACGCCCCTTGGAGT
GTCCCCTCGCCCTTATCAAG
GCATGCCTCGCCAAAACTAG
CCGCGTGCACCGCCGGCAAA
GTGCGTACGCACACTTCCGC
CCCGATCCGGTCCCCCCCCC
GCGACTAGCACCCTCTCACG
CAGAGTCCACCCCGCTTCTG
CCACTCCCCTTTTCAACCAG
CCGCCCTCCCCCTACCATAT
ATCAACCCCTGCATCCCCCG
GACGAAACCCCCGCTCTATA
CCCTCCCACTCCATCGCAAC
TCGCCAGCTCATCTCCGAGA
GTGAGCCAACTCCTACCACG
TCTCGACCATTCCCACCCAC
CCCCAGCCACCCGCCCACAG
CACCCTCTACTCACACTCCT
CCTCCCCCTCCTGGAAACTG
GGGCGCCAAACTCCTCCCTG
CTCCCCTTGTCCCCCGGCCG
CGGCCCACCTACTATTCTCC
GTTGCAAGCCCAAATCCCTG
GCTGACGTAGTCAGGCCGCA
CCCTTAATCACTCCCCATTA
CCTTACCCACTCCCAGCAGG
GAAACTACTGTTAAAACGGA
CATACACCGTCCAACCACAC
AGCCAATCTCCTCACAACCA
CCCACCAACGCGTAAAATAG
ACGCCAGCTCTCACATGCAG
GATCCACCCAATGATCGAGC
CCTCCTCCTCATCCAGCCTA
ACCTGCGTTATGGCCTAGGT
GGCAGCGTCCGCACCTACGC
CCACATTGTCCCCGCTGGGA
ATGACACTCTCGCACCAACT
AACACTCTCCCCATCCCGGC
CACGGCACAATTCTGCTCCG
ACGGATCTACTACTCCCAGA
ACCTCCCCCCGTCTACCAGC
ACGTCGCTCGCTACTACCCA
GACGCGGCACTGCTCACAAG
CTCCCCCAGACCAGCAATAA
TCCCTAGTCCATGACTCACC
GTACGACAGTTCCACTCCCA
ACCCGCCTCTTGATCAACCC
TCCATGGCCGAACACTTCGA
GTGCGACTACCTCATCATTA
ACCCTCCTCTCGACCGACAG
GAGCCCATGCCTGCCTATGC
GATCTCGATGCTCCCCTCAA
CTTTCTCGCGTATTTACACG
ACCGGAAACTACCTTAGAAC
CCCAAGGTGAGCCCCGAGAC
CCTCATCCACGCTCCTTCCA
CCCTTCATGACCCTTCTACG
CCTCCTCATTTATGCCATAA
ACGGTTATTAACCACCCCCG
GGCAACGCCCCGCCCTACGA
ATCTTCACGCACCTAGCCCT
CTGCCCTATCGCCTCCTAGG
CCCCGCCAGCTAACACCACA
CCAAACCATTTCGCCCTACC
ACCCCAGTGCACGACAATTT
CCAGACGACGCAGCTACAGG
AGCGGTTTTTCAGCCTCCAT
CCCCCCCCTACTCCATCAGC
CCCCCACACCCCGGTCCAAA
CGCCTCACCCCCACACTCGA
CCACCTACTCCGCGGGGAAG
AAACCCATCACCCCCATATA
GAACCCACATGCGAAACGTC
TGTACTCCTAACCCCGGGTG
GCCCGCATTTACCCCTGCCA
CCCGCTCATCCGAGACGCAG
CCAGCACTGCACAGACAACC
ATCACTCCGTTATCCCATGT
CCGGACGCACCATCCCAAAA
GGCAACATAGCAAGACACCT
AAAGTCTCACGTAGAGCCTA
ACCATCCCGCCCTCTCCCCT
AGTACATCCGTCGACTCACG
ACCCACCGGAAGGCAGTGAC
AACCACATGCCCCCTCCCAA
CCTAACCGCTACGTTACACA
CCGGCGGCCCGCCTCTCCCA
CAAGCTATCCCCCCCCACTC
AATAAACTGTCCTAGCCCCG
CCGGACCCCCCACCCTTCGA
GTGTACATGCGACACCAAAT
GATCGTCCTCCCTCGAGGGT
GCACCCGCCCTTCGCTGAAT
GCTGCACATCACGAAACCCA
CCTAGCCCTCCTGGCTCCGG
GTCCATAATCCCGCCCCGCG
CTGGACCCACTACCTTCCCG
ACAGTAGACCCTTCCTCTAA
ACCCGGGACTTATTACCCAC
CCAGCGCGAAGCCTACGTAG
CCCCACCACCCTCACCTTCG
AGGACCGCGACCTATTGAGC
TTCACCCTCACTTAGCCCCC
CCGTTCCTAGTCGAGCCGGA
TTGGCTCAGCTAAATAGCAG
ATTATACCACATGACTCACT
CGCTCCACCCTATTCCTCAA
CCCGCCGTACCTACCCCCAC
GAATCATAGCCACCCTCCGC
CCCAGTGGTGGCTCTCGACA
CCCACCACGACCAACAAACA
CCACTCTTTCGCTACTCACG
CCTGGACATGCAATGAGCAC
CCGCAATACGCCTCTCCATC
GGCACGCACCTACATCAGGG
CAAGGAATCCACGCAGACCA
ACGCTCATATCAATTTCAAA
AGCTCGTACCCTCCCACAGT
CTTGATACAGCGGCCTAGGG
CCCAAGCTGCCCCATACCGG
CTTCGTGCACATTCGCCGCT
TCCAGCCTTCTGTGGCCTCG
CCACTTATACCCAGTAAAGC
CCTGCTTCCACCACGCAGAG
TTAAGCCCCAGCCACCCGCC
ACACCCGGGCCCGACCCAAA
TCGTCCCCACACCCCTCCGT
CCATTCAAGACCTACCCCAG
AACACCCGCCCACTTAGTAA
CTAACTCCCTGAGTGCACAA
AACAATCCACCTCCATGCGA
CAAGCGAGACACGAGCAAGC
CCCACATACCTCGAGTCTAG
CCGCTCCCTTCCTCCTGGTA
CGCGATCCACAACCCAGACC
ACACCTCCACCTCGCCCCCA
TGTAGCAAATTAGCGCCAGA
ATGCCTAAACGCCCCCTGTA
ACCAGGGTTAGCTTTGGCCC
CATCCATCTTGCACGGCCGA
TGTCCTCGCGCCTTAGCCCA
CTTCGACGGCCCACACCACG
CACAATAACCCCGCACCCGC
ATTGCTATGGCCCCATCCCA
CACTGCCACTCTGCTTTCCA
CCCTACCATAAAAGCGCCAT
ACTAAATTCATACGCTCCGG
GGGACCCTACGATGATGGAC
GAACTGCTGCCCGACTCCCT
CCGAGGTTAGTCGGCCCCCG
ATTCAACTGTCCCCCGTGCA
GACTTGACACGCGATCCCTA
CTTTACCCTCTCACCTCATC
TCCGTACCCCCAAAGCGGAC
CGCTGCATACCACCCTCGAC
GTGACGCAACCCGCGCACAG
GGACAGCCACGTATCCCGAG
CGCATACCACGCTCTCCGCT
CCCCCCCTGCTTTGCCCTCA
AAGAACCTGACCGGCTGAAC
GAAGGCCCATCTGCCATGAC
ACCGACCCCCCATGCAACTA
TCACACCCCCAAACTCCCTA
GCCGACAGCCCCGCTACCCC
ATCGCCCCGCGCCATCGATA
GCCCACGCTCGCCTCGCGAA
GTACAGATCCCCCCCGACAG
ACCCTGCCTATAGGCGACAA
TACCACCAACCATACCAGCC
TCAACCCCACCCGGCGCGCA
GCAGCCTCCCCCCACCAAGC
AGTAACCCTCGTGACCACCT
CTCAGCCCCTCGCCCCGAAT
ACCCCCACAACTGCCTCCGA
CTGCCACGTCTCCACAAGCG
CCCAACATCGGCTCCACCAG
CCAATCATCTCCACCCGCAG
ACCACTTGCCCGGACACACA
ACGTCTCTTCGATGACGCGT
ACGTTACCTCTAAAGATCCC
GCGCGATGATCGGGCTCTAT
AGTCACATCCACGGGCACCA
ACCCAAACATCCGTCTACAA
AGCATTCTGCCTCGAGACGG
TCATCAATAGACCCACACCT
GCTGGCCCGTTCCCCATGCA
TTTGATGAACCCGTGCCAAA
ACCCTATGCCCTCAACAACT
ACGCCTTTGACCCCTCCAAC
CCGTCGCCGGTCAACTACTC
ATCAGTCCCTCCGTTCCCCA
GCGCTACCGCCCCCCCACTG
GACCACCCCCCCTACCTGAA
ACGGCACTGTCCCCATCTTT
GGATGCAACCGTCAGCGTTG
AGCTTGTCTATACTACAATA
ATGTCCCCTCCCCGCCTGGG
GTTCCTCTAAGCGCTCCACA
CTCCTCCCTGCCCTGCGGTG
CTCGGCATGCATTGCCCTAA
CCGCCCCCACACCCTCACCT
CCGGGCTATTCCCACCTCTA
ACCCCCAACGACTGTGCGAG
CCTAATCACCCCCAGGAAGA
CGAACTCAGGCCACGCACGG
CACCGCACATCACCTCGGAA
ACACCCTCTCCAGTTTTCGA
TGGCTCTCCCCAAACCCACT
ATTTTACGACACTGTGCTCG
CCGCCAAATCGGTACCAACC
CCCCCCTTGGTCCAATGCAT
CCAGACCAGCCAGGCCCCCA
CCCGCCACTCCCTTCTGGAT
CCACCGACATCGATTCATCG
CCCAGTCTCTCGGCTACAAG
CACCTCCCGCGAGCCGATCC
CCGGGTTCTCAATTACTACA
TCAGCGCGCCCGCCCCGAGA
TTGGCCCACACCCTTACTTC
ATCGATCCCGTAGTCCCAAC
TCTTTTATCCCGCCCCCGGG
GCCTAACTCACGCTCCACCA
CCGCACGAATAGTCCAACAC
ACCAGGATGGGCGCTCCCTG
CCGTTGCCAGTCGCGCCGGA
CATTTCACTAATCCCCGGAC
CCTCTACCTTCCACCCCCAA
GAGGAAGTACATCACCCATT
CGTTCCTTCGTCGACTTCGA
GCTGACTGCCATATACTCCT
GACTCCCAACCAACGTAAAG
ACGAAAACGCGTACTCCCAG
TACAATATCCCTTCCGTCCC
GCCCCAGCTATCGAGCTTCT
AGTTTTCCACACCTGCACAT
TCGCACTGAGTCGACCTAGC
TCACAGCAACGCCAGGACAC
CAGACACATGCACCCAGGCA
CCCATCACGCGACCGTCCGT
CAGCTCCCTTTCCATCCCGA
GCCAACGACGACACTATGCG
GATCGTTCAATCCCACATCC
ACGTAGAGTCCCGCCTAAAC
ATAACAACCAACGATTTGTC
AATCTTCACCACACCTGCAA
TCCGCGAAAAAACTCCCCAG
CCCGTCCCGCGTGGTAATTT
AACGAACACCCCTCCACCGA
AACACGATGACATCCCACCA
TTTCCTTCCGCGGCCAGCGG
GATCTGAAGAGTATGTGTAC
CTCTATACCCTTCTCGCTGC
CCCCCTTCACACACCACGAC
CCGTCTGCCGCATTCAAGGT
TCACGGCATCAACGCCCACC
ACGGCCATCAAACCCTTGAA
GCAGCTGCCAAAATTCCCCA
GATGAGCTAGACCCCGAAAC
CCCACCCTAGAAACTCTGGG
CCCCATCCCAAGACTACTAG
AACCGCCAACTGATTCCTCA
GCGACCCGACGCACCATAGC
TCCCGTGCCCTAGCTCACCA
ACGTCCACCGGACTCCACAG
ACCGCTTCCACTTTCCCCCA
CATGCAATCTCTGCGTCGAG
GTCTTTGTATTAACCGCCCT
GTGCACTATGTCACCTACTT
ACAATGCCCCACCTCAGATA
GTAGCCCACCCAGATACATC
ACCTGGATCCACTACCACCA
CGGAACGCGCCTGCGAAAAA
ACCGCCCAGCAGGATTATCA
GTCGCCTGCCGGGCACCCTT
GCGAACGCATACCAAACCGA
CCAACAACCCTCCGCGGGAG
ACAATCACTAACTTCACCCG
CGAACGCAGCTTGCTACTCA
CCGACTCTGTTTCACTACCA
GACTGCTGACTTCCACTGAC
GCCCCGCAAAATAGCGTGAG
CTGACGCCCGCCCCTCACAC
GCCCCCACACCCGTCCAACC
GGGCTGGGCCACCCCTTCCT
ACTGACCCACGCAAAGGCCC
GTACCTCCTTCCAGCGACCA
CGAGCTGCGGTAACCCCTAC
AACCGAAACGCGTACAACAA
TCCCGCATACAAGGTAACCG
CCAAACTAACTACACTATCG
GTGTAGCAAGGCGACGCTGC
CCCTGGAACTCCCGCCTACA
TGGTCGGATCGGCCCTTCCC
CCTGGCCACCCTAAAAGCCG
CAGACAACGCGTCTCTACGC
AGAGGGACCCGCCTAGGTGA
GACGACGCCTCATGGTAAGC
GCCCTACCGCTTTCCCACTA
AAACGCCACATCTTACTGAA
TTTCCCTGCGTTCTCTCAGA
GTGGGCAGGGCACTAGGACG
GAGATATACTACCCACACCT
CAGATCCGACATCGCACCAA
CACGTGATTCCTACCTAGAA
CTTATCTCCCCCAGCAACGT
ATTCATAGAGTGGAATCAAC
GCGCTGGCAGATCTCACCAC
ATGCTTCGGATCCTCCTCGC
CATATGCGACCCTCGAGCGA
CTCAAACGCCCCTTTAGGCT
ACTCCCCTACTCGACCACTT
GGGTCTGCGCCCTGCACATG
GTGAACTACCCCCGCTAGGC
ACGCAATCAGGATACCCACC
CGCTACTCGCCCATATGATC
ACCGCCAAACTTACCTAACT
ATCACTCAAGGCTTCGCCGA
CTAGCGTTCTGTACCCCCGC
ATCCTGATGTTGCCCGCCAA
CCAAGCATCTAGCCTCCACC
GTCCCCATCCTACAAATATC
GCAAACCTCAACCCCGTACA
GCAACCCCGCCCCTCGAGCG
CTCCCTACCACCGTTCCGGC
GACGAGGCACCAACCGTGCG
TCCTGACCCAGCTCACCCAA
TCCCATGAGCAAGCTCATCA
CTCCACGCCCCGGCCTGCGG
GTATCCCTGTCCCACGGAGA
GTTCCGAACGGTCTCCTCCA
TTCACCGTCCCACACTACGG
CCTCGGCACATTCGTCGATA
ACGTTCCCTGCGGCCTCCGG
CTCACGAATAACCCTGCACG
ACCGGCTATTCCCCCTTAGT
CCCTGTCTACCAAATAAGTC
CCCGAAGCACCACCACGAAC
GACCTGAACGCCTACCACTG
CCGCTACCAACCGCCGAACT
CATCCCTCCGGCCCCTACCA
CTGCCACCTTCCTCCATAGT
CTAAACCATTCGTCCCCCTC
TATACCGTTACCGCTTGGTC
ACGGACCTTCTCTGCCCACA
CATAGGCACCGACACTGCGA
GTACTGAACCAGGGGATGAT
ATTGTCCAGCGCACGACCTG
CTGATTTCTTTGCTCTTATC
CCACGCCCCCTTCTCCGAGA
ACTGAGGCGTAAAGCCTCTC
GACACCTTAACATCTCATCC
TCCCTCCGACTAACTAACCC
TACCGCTGCTGTCCATGAAA
TAGCTCTCCCCGGTACCAGC
GCCGCCGTTCCAAGCGCCGC
CCGCCCAGACGTCCATTACA
CCATACGTTCTTCGACCGAT
ATCATGACCCTCGTCCGGTA
GATCTACAGTTTCACGACTA
GGCCACCTACACGCCCCCAA
TCCCACCTCCCCACACGCTT
ATAGCCTTTCTCGCAGCATC
ACCGCCAATCTCTCTCCCCA
GTGCAAACACCCTGTCAAGA
AGGGGCTTGCCCGGAAACAC
CACCGCTTCCCCTAGACGAA
GCCGCGCTCGTGTACCCCCT
ACATACCAATGAACCCCGGG
CCGACAGTTAGTCACAGCGA
TGGCCCCCACCCATTCCACT
CCACTCGCCCGAATTGCGCA
CCTTGGTCACCACGTAGCAA
GTAGCCAAAACCAAACGCGA
GCGCACTGGCAACAGTTCAA
CATGACCTCGCCGTTCTAGT
GCTTTAAAACCCCACCCCTT
GCCAACTACGCCGACCACAG
CACCCCCGACCCGGTCATCG
TGATCCCAACACCCCCCTTC
TCTGCTCCATTTCCGCTCTG
GAAGAACAAAGTGCTCAAAT
CCCGTTTTCAGACTGAACAC
GGCCCCCCTGCCACCCCGCG
CCTCCTGAGGATAGCACTTT
CACCTCGGACGCATTCCACG
ACGCTCCAACTCCTCCCAAC
ACAGACGCGACCACCCCGCG
CCTACCGCACGACGCAACAC
GCGAGGGACGCAACTCACCA
GGCGCGTTCATTCCCCCAGA
GGCGGAAAACCTCACATGTA
CACGCAACTCCTCCTCCCTA
CCTTGTCATCGCAATAGCGA
CGCACTCAGTTTGACGACCA
ACCCGACGCCTTGCCAAGCT
CGGAGCAGCCCCCCACAGTT
TTTATCGTCCGCCAACCACC
TTCGTGCCCATATGCCGGAA
TTGGGCCTCGTTGCATTGCT
GAATCCAGGGCTTCACATGA
GTAACATGTCGTGTCCTTCG
AGTTTTACCTCCGTACCTCG
GCATTCCCCCCGACCACCCA
CCCGCTAACAGTCTCCTCCC
ATGGTTATCAGTCACTGACT
AGTGCGTCCCTCCCCGTTTG
CCTTCCTCCTCAGAACCACA
GAAGCCCAGCGCGACTACGA
TACCGCTCCATACAGTGATC
TCGTCATCTTGTAGCCCCTT
CCGCGTCCACACCAACATGC
AGAATATCGCGATACTTCGG
CGATCACTGGCCTCTCAGAT
CTCTCTGGCGTTCCCGGGGG
CTGCACCTGGCAAACAAATC
CCCACTAACTCCCCCAACTT
CCGTGCCGCCATACGTAACT
CTCCCCCAACCCCCTCGTGC
AGCCCCCCTCCCATCCCGCA
TTCCCCTGTCCGCCCCACCA
TCGTGTTCCTCGATGCTGAC
CACGTGACCTGGCCGCCCAT
CGCGGAACCAACTTCTGAAG
AACGGCTTACCTGCATGCAG
AGTCCCTAGACCCCCCTGCA
TCAGCCGCACCCATTTCATC
CCCCTCAGCGCCTAAGCCAC
TCAGAGCAACCGGTGCTAAG
CCCGCCCCCCCCCATCCGCT
GCCACACCTACCCATCATCG
ACCCGCCCTTCCCCTTGTTT
ACCGGTCTATACGGCCATAA
ACATAAGCGATCTATCCAAA
TTCCGCCCCGGAAACAATAA
CCCCAGCAACCACTGCACCT
CGTGCTACATCCCGAACCCA
CCAGTACCTCACAGACACGG
ATTGTCCCGCACTGACCTTA
CATGCCAGCATCTCACCTGC
CCCCCTTCACTGTCATCAAC
CCTACAGCCCGCCGCGTGCG
TAGGAATGTACACTTCCCGG
AACCCCCTACCCCTTCCCGA
TCAACCTCCGCCGCGTGTAC
TCCCGGTCTCATCAACAACG
CCGCAGTTCATCGCCCCCAG
CTTAATGATCCGAACCGGCC
TCCCACCAGTAATTTGGGGA
TCGACGTGTCCCGTCCACCA
CACGCCCCCGAAGTCATTCG
CACAACCCACCCGTCCCGCT
AAAGACACCCTCGCCCACCC
CGTTCTGCAGCTCGCCGACC
CCCAGCGTAGCGACATCCAA
CAGAATGCTCCCAGTCCACA
ACCCCGCCAATGAACCCTAA
ACGACCCTAAACCCGCTCCG
GTTCGCGTCAACTACCACAA
AATCTTCGCGTCCGCAGCTA
ACACCGCGCGCGGCAGACCG
AGGAACGACACGGGAACCAA
AGCGCCCCCTCCCGCCGGCC
CCAGCGCGGCCCCCCCAATC
CGACAATGTTATGTGCTCCG
CACACCCCTACTAAACCTCA
CGAAAGCTCCCTATCCATAC
TCTCCCCCCTTCGGAATCCA
CTGAGTGGCCACCGCAAGCT
ACTGTGCCCACTACCCCCGA
TCAACATGACCCGCAAACCT
TACAATCTGCGTCCTTATTC
AGCTTTACACTGTCCGATCA
TTCACTTCATCCGCACCCGG
ATGAATGAATTTGATGCGCG
CCCCGGCCCCCCAGCCGCAC
CCCCGGCCCCATTACAGCCA
CCCCCCCTCTACCTCGAGGC
CCCATCAACGTCCGTCGCGA
GACGGCGAGCCCGCCGCTAC
ATACGATTATCCCGGCCAGG
ATCGCACGACCCTCCACCCT
TGTATGCTAACCACGCTACC
CCGCTCCCGACTCGCACCCG
GTCCTGTCCCCCAAACGCGA
CCAATCTATGCCCTTCCCGG
ACGACGCTGCCTGCAGAAGA
AAACCCACGACACCTCACGA
CCGCGCGGCCCGAGCCCCGG
CTCTCTCCTGCGACTAAACT
ACCACGCCTTGCACACCCGA
AACGTAGACCACCACTCACA
CGGGTTAGTATGAACCCCTC
GACACAGTTGCTGACATAGC
CCTGTCATAACGATTACACA
GTCCCCTCACTCGCCCGCAA
CACGGGAACACCCTGGACAC
ATCGACCTTGGTAGTTACAG
CTGCCCCCAGCCCGTCCCAG
CCATCTCGCCAACCCCTTGT
CCTGTCCTCCGCATAAACAA
CCCCACTCCCGTACCTACCG
GCCCTAAAGCCTTCAAAGAC
GCGAGTTGCCTCGCCGTCCA
AGGGCCCCGAACCTGCCCCA
GGACTCACCCTTACCCCCGG
GTCCTCACCACCAACACAAC
GGAGCGGTGCCTGACCTGGC
ACACTCTAGCGCGTCCCCCA
TCACTCTCCCACCGTCCAGT
GAGCACCCCAAAGTGTCCAA
GTGGACGCATTCTCCTCTGT
ACAACCTTGTACCCCCACGT
ATGCCCCCCCTCGCCCGGCT
CCAACTCCGTGCGTTGGCAC
ACTACGTCCCGTCTGGTCGT
CATGCACTCCCCCAACAGGT
CGCGTCACATCGAGAGAAGT
TAGGGCTCCCCCACCCCCGC
CCAATTCAGCACAGTGTCCG
ACTGCTTGGTCCAACTCCCG
GCCGATATAGCTCCACTCGA
ATGGGGTCCGCAGCTTACGA
TGCGAGCCGAGTATACCTCC
GCGCCCGCACTGCCCTCCCC
CGGGCCCCAGAGCGCCCTTG
GTCACCAACCATTTTTCACC
CGACTGAAGATGATTCCTGC
ACCCTCACCCCACACTGTAA
CTTGCCCAAATACGACCGGA
TCCTTCCTACAACGCCGACC
AATGTGTCACCACCACTCCT
GTGACTGACCCGCTGCTGCG
ATCCCCCCCTATACTAGGTC
CCCCACGCCACAGCCTGTCA
GGAAACCTCTTGGCTACAAT
TATGCCATTCTCTTGCATAA
CCAGCAACATACCGCCTAGG
GCCGGGGCACCCCCTTCTTG
TTAGTCCTTAGCCTGACCAC
CCCCCCCGGTAACGCGCAAT
TAGATCCATTCCTGATCCGC
GGTGTCCCAGTAATTCACCA
ATCACCCCACACTTACCTCA
CCAGTCACACCCACCCAGTA
AGCGGTCACGACCTTGCAAA
TCCGTCCCTCGCAGTTACAT
GCATAAATGCCTGTGCCGGT
CTCCTCAAACGCGCTTCCGA
ACGGCCCGTTTAGTTCTACG
GACTCCCTAACCACCCCTCT
GCCGCTGCTAACGCCAAATT
GCCACCGAACCTCTACCATC
ACAAGTCCGCCTGCCTCCCG
CTGGTCACAGCATCATTCTA
TGCTGCTCAATTCCTACCAC
GGTCGGGTACCACTTCCCCC
CACCGTCCGCTCTACCACCA
CGCAGCTCAGGTCCCCCGAG
CCTCCCAGATTAGGCACGCA
CCCCTTTTCCTTACCCTTGC
CTCCCTGTTGTTCACTCAGC
CCAGCACACCCGCTACCCTT
CTCACTAACTTTAGCTCCGC
GCTCGCCCTCGCTGACGAAC
CGCCTATGATTAGCTCATTT
CCGAGAGCACCCACGCCCCG
ATCGGCCAGTGCCTCTCCAA
CTAGCCGCACCTCCATCAAT
GCTGCTCCCCTCCCAGACCG
AACTAGCGCCCGTTCTCACA
GCCATCCTAGCTACATACTC
GTCTAAACACGCACCGACTC
GGCAATCCCACCTTTAATTT
GCCTTGCCACCCCTCGATCC
GCCCCCCCGCGCGATCAACC
CTGCCCCGATCTTGCAGCAC
TTCATGCCAACAGTTCATCT
TTGCTGGAAAAGACCCGAAG
ACTCTTTCCCTCATACGCAG
ACCACAATCTGAACCCCAGC
CGCTGCCCCCGCACCCCCAC
TCGGCCGACTGAGTCGCGTG
CAAACGACGCCTGCTCGGCT
AGACGACTCCCGGAATACGT
ACACCTGGACCCCCCTCCCA
ACTACTCATCCTACCAATGT
CCTCTCAACCTGCCCAGTAG
GCCACTATTGTTCCGGAGAC
AATCTCCAAAAGGCCGCGTA
GCCAGCCTCTCCTACGCATA
TATGCAACCGCTAGAACCGT
CCCGCTGCACTCTTAAAGTA
ACGCTGCTATCTGGCCACCG
ATTGGCACTCCTAATGTTCC
GCAATAATGCGCGTGACCTG
ACTACGACCCCAACTGACGC
ACCCTCAAGCACTACGCCCG
ATGACGTGCTAGGGCCCGCG
CCGCTGATCTCTCCCTTCAC
ACCACACCACGCCACCTCTC
CTTGACCGACGTCACCCGCG
ACGCTTCGGCCGCCGCCGCG
GGACTCGACTTTGGTCCAGG
GCCCGACCTGAGCCTGATGC
ACCCCATGATTGGCACAAAC
CTTCGCCGGTAAGAAAATCC
ACACACTTCGGTGCCTGAAA
ACCTCGCTGCTCTCAAGGAC
ATACCCTTTCGGATAGCCAA
CCCCTCACCTATTTACCCTG
CGACGGGCTGAACGATGCAA
CGTTCCCTAGCCTCTGGAGC
CGTTCGGCACACTAGTCCCG
ACGCCCGCGTCCAGGACCCC
GAAACCCTACGTACGGCAAG
AACCCGGCGGATCCCCGCCA
ACGTATAATTAACATGTGCA
CATACCAAGTCTCGACTGAC
CTCACAACCCTAGCCGAAGT
TTATTGCTCCCGCCAGCATA
ATTCTACTCAATCGTTGTCT
GTCACACCATCACCAGGATC
ATCCCAATGCCCTAGGTTCC
TTTAACCTCCCGATTCACGT
CAGTACCCCCCCAATACCAG
CACTCTGAATGGGCACTACA
TAAGCCCTGCTCGCGAGCCT
ACCGCCTCAAATTCTCCCAC
CACCCCCGATTCTCCTAGCG
AGAGCAGCCAACATTCCCAT
TTGCTACCAAGAACACACTG
CTCGATCCCGCTAAATGTAT
GACTCCCCTTTAACATGTTC
CTTATAGTCCTGTTCAATGA
CGAGACTCCGAAAATGGGTA
GTCATGACCCAATTCACCAG
TCTCGCGCCGACACCCCCGA
CTCGCGCTCATTGCAACAAG
GTAGGGGCAACAACCAACCC
GTACCGACATCCCTATCCTT
ACCAGTACCCCCTCACATAC
AAGCATCTCCCACTGCAAGC
TCTCCATGCCCGGTCCGACA
ACCCCTCCCTCCTACTGTCC
CAACTTGCCCAACACCGTGC
GATGCCAGCGCAGCCGTCGG
GGCCTCATACCCCTCCTGCA
TATACACGACCAGCGTCGCA
CATCGTCCCACCGTCCCCTC
CCTCTCCGACCGACCTACCG
ACCGTACGGAAGCTTGCCGC
GTCATACCCCGCACGACAGA
GCTTGCGCCAGACCCCACCC
GGCCCTTATCCCGATTGGAA
CCTTGTTCCGCCTCCCTCTT
CTGATGCTGTCTCTCGCGGC
TACATGGCTCCCACCCACCT
AAAAGCTTTATCTATAACCG
GTACTCCACCCTAGCCGCGG
CACCTCATGCTTCTTTGATT
CTGCCATTACTCCATTCAAT
GTCGCACTTGGCACCCCACA
AACGGAACTAGTCTACAGCA
TGCCTCCTAACCCCGCTGGA
GTTTCGCTGCCTCAATAGAC
CTATTCGTGCCAGCCTCCGA
CCCTCATCCCTCATACTTGA
ACTCACAACTGCTCTTAGAC
CAATCTCTAACGCATTGACA
ACACAGATGCCCACTTCGCA
CCTTATCCCCCATGCTTCAG
ACCTTTACCACCCTCCCTGA
CCAACTGAGCCATCCTACCG
GACAACGAGCTGGCACATCA
CAATTCGCTCGTTTTGCCCC
CCACCCCACCAGATCTCAAT
TTTTGCCACCCTTCCAACGT
CTGGTCACTCTCCCTCCACA
GGACGAACAATAATCTATTG
CCGACGTCCAATGCCCCGGC
ATGAACACCCATGGTCCTTG
ACCTACGCACCCACTTCCAA
GACACCCACCACGCTTCGCG
ATAAACCACCGCAGCCTCCT
CCTTAGCATGATGGCTGTGT
GCGGCAATACCCCTCCAACG
ATCGGCCCCTCCACTTCCTC
CACTCCAACAGCGTAGCCCT
CCGGGTCACCCCTCTAGGCG
CGTGTCGTCTCACTTACACA
ACCCAGTCACTGCCTTACTG
ACCCAGTCATTACACGAAGC
CATCACTCCCCAAGCCGCAC
CCCCTCCTTTTGACCCAGCA
GCTCCCTGAGACAGCTACGA
GCTCAGGTCCGGAAATCCCG
CTGCGACAAATTCCCCAGAA
CCACCAGCGTGTCACTACTG
GTCTTCCTAACGCACGACAC
CCCGATCGACCCCGCTCCAC
ACGTGAGCACGGAAAGTTCA
CCGGGCTCCCCAGCCACGAA
ACCACCTTCCCTGCAAGTAA
CCACCCCCCTGTGCCCTGAC
GCCCCATATCTCGGGCCTAA
GAAACCATCCCGCTCCCCCC
CAGACGCAACCTCTTAGCCC
CCACGTATACCGGCCCCGAC
CCGACCCTCACACCCCACCC
ACGCCCTTACAGCATTACGA
TCGATCCCTAAACAGCAACA
CTGCGCCAACCGAGTCTACG
TCCCGCGTTCATCATCGGGA
CCGCACTCCTACTCAAGCGA
CTTCTCATGACACCAAGAGA
GTCCCTCTAGCCCAGTAGGA
ACTCTCTAGGCTCAGAATCT
CATGGCCCCCTCCCCATGGC
TACTCCCCCTTGCGCGGCGA
AACACCGAGCCCCCCCTAGA
CACGGTGGCTCGACCTCGAA
GAAACAAACCTGTATCCGCT
TTCCTCGAAACTCATACGGA
ACGGCCATCCCCACATCCCG
GAGATAAGTCGGTCCAGCGG
CCAATCCCCCTTGCCACTAC
CCCCACACCCCAAATACCGC
CCTAAAATCTGCAGCGACCC
CCCTCGGCCGTTCGAGAACC
CAACAAGATCTCCCACGCAT
GCCGCGAAACAGACTCCCCC
GCTCCACGTAAGCGCACAGC
CCGCGATTTCTCATATACGG
CCGGACTCACTTACCCAGGA
AAAACCTAGTCATCCTAGTC
GTAAGCACCTCTGCACGATT
CCCACACCGCTCCCTGTCCT
GCCCCTTCCCCATTGACCAC
AACTGACACTCCGTCCCAAC
CGCAATCAGGCACAAATCAA
ATCCCGCGCGTTAAACCCCA
ACCAAGCCTCCCCTGCAGCC
TCCAGCCAGTAACTCAACTA
GTCGTTCTACCCCCGTGATT
CCTTTCCTGAGCACAGCTCG
CACCCCCTAGACTCCCACTG
CCAACTCGACTCGAAATAAG
ACACACCCGACACTGTGGAG
GAAGCCCTGCCTCAGCTGTG
ACCCCACCGCCGCCTGACGG
CATCTGCCCGACCCCTGCCG
CTGTTCGTTGGCCGTACGTC
TCGGCACCATCGCACCAACA
GTTGAAACCGTATCCTGACA
ATAGCCACTCCGCCTCCCAA
ACCACCCTTCCCCCCGAGCA
AGGCCCCCACATGCCGACCT
CGCTAGTTCGGACCATGCTG
ATCGCTATTCCTACCCCCCG
CCCCCATCCAACACCTCAGC
TAGGACGCACGCTTTGGCTG
CAGGCACCTGCTCTTAGTTC
CTCGCCCAACTACACTCCCC
CTTTCTCCGGCCTCCTGGAA
ACACGTCCGCTTACTTCGCG
GGACCACTCCCAACGGTACA
CCAACGCTACCACCCCCAAA
TCCCAACCCGCCATTGACCC
CGCAAAGGAGTCCCCCACTC
GCAACGCCCCACGCTCTCAT
GATGGCCCGCCCCTTGTATA
CTAGCCAGCAGAACTACCGG
CAACGGCTCATCACGTTCCA
AGCACCCGCCTTGCCCAAGC
GCCCAATTACTTTCACACAG
GGCACCCGGTACACGAACAC
ACCCCTGGACCTCCCTGCAT
ACCGACTTACCCGCGGATAC
AGCCTAAACCGCCCACCAGC
GCTCCAGCCAAAACCCGAAT
TACCCCAACCACCGATGCCA
CAGCACCACACTTGCCGCGG
CCCGACAGCAAGGAGTAAGA
TCCATGGATTTTCCCCAATC
GCTCTTCCACCAGCCCCCAA
TCGTGCCAGCGCCCCACGTT
AACGAGTCCCTGCCTTTAAC
ACAACGTCCCACTGACCCCA
TCCAACACACCCCCTTACAA
ACCCGCACATTTCCTCTCTG
AACCCTACGCACCCGCCACA
AAAACAACATGGCGCCCAGG
ACAACCTACTCCCCCCGGCG
GCTTCCCTAGTCCCAGTCCC
AATGCCGTGCCACCCGGAGA
GGATTCTCGACTTCCCCAAC
CTCGTCGCTTTCCCCAGAGC
AGCAAACTGTACCCCTCACA
CACGTACCCCGCCCTCCCCG
GCCTTAATACCCACTAAGAT
AACCGCACCCCAGGGCCGCA
ACCACGCCTCGCCATTCCAA
GGTGCGTTCCATGCATGGTC
TCGCCCCCAGTTCTCAAATC
CAACCGTGACTTGGCTAACG
GTAGACTGCTTGCCCGATGA
CCCTGCACGACCGCTCAGGT
GGATCCCTCACTCTTCCCGA
TCGCCCCAAGCCTCGTGGCA
GTACGACCTACCAACGCACG
ACGCCCCCTTCACACCCAGC
AAAGCCGTTCGGCATCTCAC
CCTCGCTGCTCCCGTCGTCG
ATGAACTTGCGGGCTTTTCA
GACGTGCCAGCCCCCTCGAT
TTCCCTCCCGCCTCTCGCTG
CACTGCTCGCCCCCGACTGG
CTGACCCTAGTTTTCCCGTC
CGTGCTGCCCGCCCTAACCG
CCCATGACCGCTGTGCAGCA
CAGGCCTCACGGATACCCGT
ACTACTACGCCTCCGAGGAC
AGACACCCAACTCAGCACGC
CTACTACCACCCACCAACGC
ACCCCTTCAGCGCCTGGTAT
ATCGGCCCCCCAAATCCCGA
ACGCCATCCCCATCCTCGCG
CGCACGCGACCGGACCCACA
ACCCGTACAACCGTCCGACA
CCTCCGCGGACATTCCCTTC
GGCGAACCCCACCAAACGCA
CCTCCTCCCGCCCCCTCACG
CCCAACCTCCCTTTCAAGCA
ATTGCTCTTCACCCTCGAGA
CTGACTCTAGCCCCCATATT
CTGGCCTAACCTGTATCGGC
CACTCGCTTCCCGCTACTCA
CCAGCCCCGACCGTCGCCAA
CCAATCGCGCACAGGTCCCA
CCTGCCCTTTCAACCCCTAA
GATTCGGGATCGGACAATAC
GACTGTCACCCCACCCCGCA
GCATTTGCACCATCCCCCCC
ACCACCCCCCGTACAACAGG
ACCGTGAAGATCCATCCCCA
CTGCTAACCCCCGCACTCAA
GCCGTGGCTCCCAGCACCAA
CACGCCCCGCCCTCCCGGCG
AGCCACACACTCCTTTTAAC
CCCCCCGCCCTCCTGCGGAG
AACCCCAGCCCTCCCCCCCG
ACGCACAAGCCATACAGCGT
CCCGACGCGATACCCCCCAC
TCTCGCACCCCGCCCCCCAT
CCGCTCCGCCGCTACCGAGC
CACCCACGCCCCGACACCGA
ACAGCCCGACATACCCCAAT
ACCCGCCCCAGTACCGCGTA
ATCCTTAAACCTTTAGCTCA
GCCGTAACCCAGCCCCTCAA
TATCCGCTACAGCAGCATAG
AATACATGCTGCATCACCAG
ATCCAGTCACCCCCATAACA
CGAGCTCCGCTCGCGCCGAA
ATCAGTCACGTTGACTCGAA
CAAGCCCACATCTGCACGAC
ACTGCTCGGTAACGCAGTGG
ATCGCCCATCAACTGAGAGG
GCTACTAGGCTTTCATCCAC
GACCGCTTTCCAACCGCCAG
AGCACCGCAACCAAACACAT
CCGAAGGCCCTCTATCCATC
ACCTCCCTACGGAATCTCGA
TTTGCTAACGTTTACCCCAG
GGCACTCCGTCTACCCCGCA
CGCACTCCAACGCTCCATCG
CTGCCCTGCCCAACAAATAT
CACCCGTCAACCCTTGATCA
CCAGCCCCCGTCACCTGTCA
GTCACCCCCGCCAACGCAGA
CCCATGCCCCCTGCACCCCA
ATCTACACTCTGCCCAACAC
AGTCAGCCCTACGAACCCCA
CAGCCACACACCCTTCCCCT
TCAAAGCATGAACCCAGACT
CCAACGACATCCCCCCGAGA
CCGCAACCGTACCCATACAA
CCGGCCCCCCCCCGACTGGC
CCCCGTAACAAATCCTTCCA
TCCCCCACATATCTGAGCCC
CCCCCACTCCCAACCTCCTG
ACTTTGCTTTCCCACCACCC
ATTATCCCCTGCCAGCCCTA
CCCATGCCCCTCCCCTAGCT
CCCCAGGGCCCTGCGGCTAA
ACACCTCGTGTCCACCGTTG
TGCCATAACATAGATCCGAG
CCACTCCCGTCACGCAGTCA
GAGGACCCGGCTCAAACACA
AGCGTTGGCCACCGCCTGGA
CTAAATATCGCTCAGGTACT
CCCTACCCAATCTACGCATT
CGCGAACGCCGCCGCAGAAT
GTTGCACCTATGGCCTAGGC
CCCATGGTGCTTACGCTGCC
CCCCCCGCTGCAACTGCGCA
AGGCCACCACTTTTCTCGCA
GTCGGCGGTACCGCTTTACC
TCCCCGCTACGCGTCTCGTC
CCCACGCACGCCATCATCCC
GCCCGCGAACACTTCATCGC
ACCCGCAGATTGGCCAGACG
CCCACCCAGCCTTCTACCCG
CCACGACACGCCCCAACTCG
AAATACCCTCAGTTTCCCAC
CGGGCACAGCTCGCTCACAC
AATCTTCCAACCGTTAAGGA
TTGACCCGCGACCCGCGAAT
TCCTACGGAACGACCGAAGG
CCCGCGTCCCTCGTATACAG
CCACGCAAAACAGTTCATGG
CATTTTACACCCCCCCGGCA
CCGACACCTTCTCCTAGCCT
ACCCTAAACCCATCTCACCG
CCCACGCAACCCGCTCTAAC
GGCACCTCCACCCTACCGCG
AACGACATCCTCCTACGACG
CCTCTAGCCAACACTTACTT
ACCGATGGAGGTCCTCAAGG
CATACTGCCCCTCCCGCATC
GCCTCAACCCCTCACCACCA
TCCCCACCACCCTCCTTGCA
ATCGGACCTTACAGGTCTCG
ACCATCCAACCCTAAAATGG
ATTTTGACTACCAGCCACTG
CCTGCCTCCCAGCGAAACGA
GTGCACGTTGCCTCTTCCGC
GTACCCGTGAGCGTACCGCA
CCTCTACCCCGACTAACCAC
CCCATACTCCCCTCAGTGAG
GCCGCATAGCTACCGCACTA
ACACCGCACCCATGCACCCA
AGCACTGCGGCAAGCTACAG
GCAATCATGTCACCCGCCCT
GGCGGACACCAGTTCGGAGC
CTCCTTGCCCCCTTCAGACC
GGAGGGACCCGCCCAGGTGA
TGCCCTGGATCGTACGTAAG
GATAAAGTCCCCCTCTCCGC
ATCTCCCCCCCTCAACGCTA
AGCACCGTACGTCCCTGCCA
TTTCGAGCCTCCCTGTCCCA
CCAAACGGCCTCACGTCCGC
CCGACCTCTATTATGCACTT
GTTGTCTAATCGTATGACCC
CTTCCGACATTTCCACTACG
TATCTCCCATCTCCGTTCCG
AATTGTCCTATTGCCAGCCC
GCCTGACTCTCACCCACCAT
GCCTTCACTGACTTCCCGCG
CAGACCTTTTGCGCCTACGA
CTGAGCCGGATAAAAGACCA
ACGCCACACACATCCCGCGG
GAAGCCAGATGATGTAACAG
CCCGTCACCCTGGCTTGGCA
TCACCCCCTCTCCCCCTCAG
AGTCCGGCCCCTTACCCCAG
CTTTATCCGCCACACGGACA
AACACCTCTCTCACCGAGGC
AACCCCTTTGATGCCACATA
TGGTGTTTCCTTGCCGAGCT
TCCATCCCCGCGCCGTTGTT
CACCTGGCGCTCCTCCTCTC
GCTCCAGCCCCGAAGAAACA
CTCCCTGCTCCCACTTGACA
CCCACAGTTGTCCACCTCCC
GTGCACCCTTCCCTCAAACC
ACCCACTGGCCCAGCCGAAC
CATCCCACGCTACCCTGACC
TTATCGCCACCCATAGGGAG
ACAGTCTACGACACTTGAGG
ATCGTTGAACTATCCCCCTT
CTCGCGCTTATGCAATTCTC
GAGCCCCCCCGTCAGGCCCG
GCTCCACTTGGTTCCCCACC
ACCCTCCTGACAGGATGCAC
AAGCTCGTCGCTACCCTCAT
CCGGCCCTCCACCTCACTAA
CTCCCCCCGCCTCAAACCAA
CCGCGCTCTTCCGACTAATT
CTTTCACTCTCTCCGCCCAA
CAGGCACCCAATATGGCCCG
CACCTTACACATTGCGTCTG
GCGCTCGTGCCCAGGGCGAA
AGGGGCTTTCCAGACTTGGC
TCTCCCTCTGGCGTCCACTG
ATACTCCCAGCACAACCCCG
CCACCAAACCAGAAAACTAA
CTACCCGTCCCCCTCCCAAG
GCGCGCATGCATCACTATGC
CGACCACTTCGCATGATGTC
TCCCTCCCACCCCCACCATA
CGCCCAACATCCCCTCCGCC
CTACAGGCACCCGAAAACGG
TCAGTCCGCACTTTCCTTCG
CCCCTCCCCCGACCTCTCCA
ACACCACATTGGGCTCGCCG
ACTCATAAGTAGTCCATCTC
CCCCTGTTCCCAACGGATGC
CTCATCCACCAAACCAGGGA
GCCGCCGTTCCATCTTCCTC
ACTTCCTGTCCCTCCCCACA
GTGCCAATACATGCGTGGTA
ACCGCCATCCACCCGAATAC
ATGCAGTAGATACACTTATA
CAGGGTACCCTCAAACCTAT
GCTACCTTCCTCAACTAACA
CCATTGCCTCATATACACGA
CACCCGTACGGCCATATACT
TCCGACGCGGTCCCGTCAGA
ATACGCGGGCCCTATTCGCG
ACCGAGGTCCTATCTGTACA
CCGAAGTCGTGCCAAGAAAT
CAGGTATTTGCCGGCTTTAC
GGCGTACCATTATCCATCCC
CGTTCGCCACCCTCCTGAAA
TCAGGCAATCCCAACACCCA
CAGCCCGAACCATAATGCCA
GCAAACTCCCCTATAATTAT
CCCGGTGACAGCTCCCCAAA
AGGCCTCTTCCCTCATACCA
ACCACTACGGCCCCTGACGC
CGGCCAATGAGCCCACACAA
ACGAGCCACCCCATCTACAC
TGATGCTCCCACATCTCGGC
AGCAAGCCAACCCAGTCGTG
ACATCGCTGCGAGCCTTAGA
ACGCCTTTCCTCTGCAACCC
CGGGAATCAGCTGTCCCCCA
CGCAAAGCTTCTTCTAGCCA
TCCCTTACACCTCGCTCTGA
ACGGTTTCTCGACACACGAG
TATCCCCCCCCTATCTCGGA
ATAGACTTCGGCTACATGGC
CATCCGTCCGACCATGCGGA
GACCCGCCATCCACACTAAG
CCCAGAGCTCACCCACAAAG
CGTTGCGCTCCTCTCTTCCC
CCCGATCTACCCGACTACAT
GCCCATTCCGGTGCCACGAG
CCAGTAATCCCCACCATCCA
CCATGCGAATAATAAGGGTA
CCTGACCCTGATTTCTATTA
CCATCGATTCCGTATGCCAG
GCGCTTAAAAGTACCGCTAC
CGCAAGCCTAACGACAGGAG
CAGGGGCAGCCCCCCGCTAC
CCAAATAAGTGTCCTGTCAC
AAGGCCGCTACCTTTAAGCG
TCATGTCGTAGCTAACATAC
TCACCCACCCCAGAGACAAT
CCGTCCTATCATCCTCCACC
CCCCGCTCTACCTTTATCAG
CGCACACCACCCTACCCAAC
AGGCATAGCACTCCTGCACC
CGTTCCTGCCTCATTGCTGA
CCCGCCGCACCCATTCACAG
AACAGCATCTCATAAACAGC
AACGGAACAACTACGTCCCT
ACCTCTCGCGTGCCCTCCCA
CGTACCATCCATCCGCCTTA
GGTACGATCACACCACCCAA
CTGCCATGTCTTCCGCCCCC
CCCCCCTTCCCCCGATACTC
GTCGTACCCAACGGCGGAAA
GACGCCCCCCCCTTGTCACC
GGAGCGCTGGGCGCCGATGG
CCTGGCAAACATGTCTCCCG
CCTGATTCTCGTTCAGTAGC
AACCCATTCGAGCAACACGG
CCGCCCCGACTTCCCAACGA
ATAGCTGTCCGCACCACTCA
AGTACGCCGCATAATCTTCA
CCCATGCCCCTGCGAAACGG
GTCTGTCACTCAGGCCTCTG
CGTCCCAACTCGGACTCTAC
TATTATAGGCCCATACAGCG
AGCTCCCAACCCCACCCCGC
GCAATCATGAGAAACCTCCC
AGGCGCGTTCCCCAACGCAG
GAGACCATGCCAACACTCGA
CTCGCTGGCGCCCATGGTAT
CACACCTCGAGGAGCTCGCA
AACGCGCCCACGATTGACGC
CTGTCCACAAATAAATTTGC
CGAGGCATCACACTTGACAG
TCCAGGGTCTCATTCAACGC
CATGAACCATCACACCCGCA
TCCCACCAGCCAATTCCAGG
GCACAGCCACCCAGATCAAC
CCCACCCCACCCGCCGCACC
GCAGCTGTGATCTCGTCCAG
GTTGTCGCCCACATCGCCTG
TCCACCATAACCGCGCAAGA
CCGATCCGCGCCTCCCTTAG
CGAGTCCATCGCAAACGCGT
TCAGTTGTTCCCCTTCGACG
CGGCACGCCCATCCCCCACG
CAGTGGCTTCCTACTCCGCA
CCCGCTCCGTCATACCCTCA
GAGTGGCACACCATTGAGCC
CTGGACTCCCCCCTCCCCTG
GCCGAGGTGCCCAATCCCAC
CTGCCACTGTCAACCACTTT
CCCTCGTATCTTCCCTCAAT
CCCACCGCCCCCACCCGGCG
TCTAGCTCCCCCGCCCCAAC
TCGCTTTGCCCCCGTACAGC
TCTTTGTTACCTGCAGCCCA
AGCAATCAACTCCCCTTGTC
TGAATAACGAGCAGATGCCG
GACGCCCCCCGCTACATCAA
GACCCCCAGCAGTCTCCCAC
CAGCCCCAGTGCACCACTGA
TCAGCCACCCCCACAACGAA
CGACCACAACCCATGCGTAG
CGGGCCTAACTGGCGATTTG
ACCCCTCTCCCTGCCGGGAG
CGCGGTGCCTTACCATACGC
AACAACATACCCGAGACCTA
ACCCGCATGGCGCTTTATTA
CGCCTCCCCTCCTCCCTGCC
CCCGGCCCGCAATAACAAAG
GGTGACGGATGGACCACACT
TCGCTGTTGCCGGCCATCTA
CCCGGTCCCTACCGCGTAGC
CACACCCCACTCATCTCCGT
GATGTCCACCGCCCATCGGA
ATTGCGGCCTAAATATTCGA
CTCAACCGTGTCCCTACTGA
GTGACGCATTCTCCATCTCA
TAGACTCTAAGAACGCACAC
CCAGCCAAGTCTCATGATAT
CCACCGACAGTCCCAACCGG
ACCGCACAGCCAGACCCTGC
CGGCCTATTCCGCTAGAGAA
GCTAACAAGTCCAGTGCATC
GCCACCTCACGTGAATGCAA
CCGCTCCACCTCAATAGCGC
GGATCTTTGCCGAGCGTGCC
CTTGGCCCGTCGACTCATGA
ACACGACCCGCTCTAACGGG
ACAAGCCGGCAGGTGTCCAT
ACCAACCCGCCCACTCCCGA
ACCCAGGACCCCCCAGAACG
CCTGCCCAATCCCAGTCCCA
GCAACCATGCATGACAGCAC
TCACCCCCCCTAGACCCCCA
GCGCACAACACTATGCCTAG
AGAGGAGATCCTGAAATTAA
GCGCTTCACCCCCCCCCCAC
AGATCCGACTAAACCCACCA
CAGTTTCCCACCATGACACT
GTCGCAATACCCCTCGAATC
ACCTTCCTTGCATATCCCGG
ACCGCCCCCCCGGTGCGACG
AGCCGAAGGCACCCAGATCT
CCCTTTCCCGGAATCCACAC
ACCCTCATAACCGCTGTACA
AAAAGCCATGATCCCTGGGC
CCGGTAAAAGGCTCCCCCCG
CCCCCCCACCACTCAATCCA
GCTGACTTATCCTTAGACCC
TATAATGCGCTCACGTAAGA
ACCCTCCCCTCCCATCTTTG
CCCTTCATGCCCGCCCCACT
ACCCACACCCGTCCTCACCG
CTTCCACGACCCGGATCATC
CAATTCCAACAAAGCCCAGG
GCAGACCCCGTAATACAGCT
TCCAACCCCAACCCCCCCCG
CCCTGCCATCTCCACGTAAA
ACCGACCTCCCAAATAGTCC
GGCTGTACCGGACCTCCATC
GTCCCTCCACGTACATGCTA
AAATATTCAAGATCGCCCCG
CCAGCCCCCTATACTCTCGA
TCCCTTGCCCCAACTTAGCA
ACTACAACCGGAACAGAACG
GTCGCCACCTAATTGGTATG
CCTGCCCTCACCCTACACGT
ACCGCAATATCACAAGCTCC
TTCTTCAGGCCACCCCTAAA
GGCGACTTCTAGCGACGTCC
AATCTAGATACTCCACTCAC
CCCGGCAAAAGCAGAAAGCA
ACGCGATACGATGTCCTTGA
AGCGAGCCTTTCCCACAAAT
CGCCCGCATGCCGTCCGCCA
CCGATTCTAGTCGCCGCTCA
ACCAGAGAGCAAAAATTTCC
GTGTCGCTCCGACCCTCGAT
GCCTAACCGGGGATTTCCGC
CCTACGACAAAACGCACGCT
GCCAACCTGAGCCCTCCAGA
TACCATTTTTTCCGCTCTAT
ACTCCTCACTCCCCAGGCCG
AACATCCCGCACCCCTAAGT
ATTTTCGACCTCCCTCCTCG
TCCACGCCCCCCGTTTACGG
ACGGCCGAACTACACCTATC
CGCAGCAGACAGCGTATAGC
AGTTCCCCCTTCCTATACAG
CTGCGACTATCCAGTAACTC
CTAAGTTTCCCACCACGCAT
ATCTACGTTTCCGCCTACCT
CCCGGGCCATACGATCGTTA
GATGACTGCCCGGAACCCGG
GTCACCGCATCCTTACGATC
CCGGCCACGCGAGGACCAGG
CTTTCTACTCCGCATACCCT
CACACTTGCGCATGCGCACA
CCCTAGCCGCCCCCCAATTC
CCGCAGATTCCCAACCGACG
ACTAATAAGCTCACCCTCGG
CCAATTTCCGTCCATACCCT
ATCGTCACTTTCGCCCAAAA
GAACTTACCCTAGTCGCTCA
GACCCCCTAATGCCCCCCCA
CGCCGTTATTAGGACACTCC
TATCACACCCCAAGTCAGAG
CTCACCCCCGCTTTCATTAC
TCCACGCATGAGTCCCCCTC
TAGCCCTACCCGATCCCCCA
ACCTAACTGCCTGTCCGCTA
TCCCTGCCCACGTCATTTAC
CCGACGCTTATCTCTTATGC
GCACACTTGACCTTATGAGA
CTGGAGTCAGACCCCCCACG
CCGGCCCTGCCCCTGGTCCG
CCTACGCCCCTGAAGGATTG
GCAAACGTCACTCCGAAAAT
GTCTCTTTAAGGCAAGCTGT
CGGACCACCACAGGAAATCA
CCGCACCCATTATCTATGCT
CAAAACGACTCTGCCGACAC
CATCGACCATATCCAATCGA
CGGTGGAATCCAGGAGCTTC
CTTGCCCCCCCGGACAAAGG
CAGCCCGCTCATTCGCGGAG
GACCTGGCTCTGGCCTCACT
GTCATGCCAGTCAGTACCAC
GGTTCACTCCAACGCCCCCA
CAAGGTATCCGCCCCTGACT
CCTAACTTGCGCCACCCGTC
ATTGACCCCCCCCTCTCCTA
TTTAACACCCCTCACCAGGG
GTAGTACCACCCTACCCGAC
CCAATCGAGCAGACGTCCCC
CACAGACGTGTCGTCTCAGG
ACCAAGCCCGCTGCCAGCCA
CATCCCGATATGCCCGCAGC
CCACTGAGCCCTAACAACGC
CATGCAAATCTCCCAGTAAC
CTCCTAATATCCGCTAACTG
CTAGAAGAATCCCACGCACT
GCACATACTCTCCCAGTTAG
TGAGACCTGGCCACCTGATA
CCTCAGCTACATCCCAACGC
AATACAGGGGTAATCACCTC
CCGAAGACCAGCGTCGCAGG
GCACGGACACTCCTTCACGC
CCCGGACGTCCCCAAGAACG
TCTCCTCGCTCCAGGCCCGA
ACAGCCTCAATGAGGCCCCT
ACGTTGAGTCATATCAGCCG
TTGTATACGCCCACGCCTGC
CAGACCGCCACCCCCTGGGC
CTACGGAGACCACCTGCCCG
CCTTCCTCCCCCGTCTACAG
GCTACGTGCAGACAACAACA
TTCGATTTCCTAGTACCACG
CTGCGCCCGACCCTTATGCG
CTCCCCCCAGCCCCCCCCAC
CACTCTGTACGAGGGCCGAT
GGCCCTACTATTCTCCCCCA
GCCCATCGACGCGCCTACCG
GTGCACCAGCGCTTTCCGAA
CTACCTAAGCTAATTGAAAG
CGTTCACCTCTCGCGCCCAA
TCCCGCCAACCCGCCCTCAA
GCCACTTTACGCACAGCCCT
ACCGCGTGACGTTCCTCTGG
CTCCGCAGACTTCACCTCCT
ACCCAACCTAACTAGTTGCG
ACCCGCACGCTCATGTCTCT
CCGTCCAAATCGGCCCAAAC
CCCGACTGCGCTTGCTACGC
CCCATCGAACCACCACGCAT
CCAACGAGTCTTCACTGACC
AACTCTGAGGTTGATACCAG
TGATTGCCTGCCACATACCA
GCGTCTCCGCATTAAAACAG
GCCACCCAATGACCCGTCCA
TCCCCGTACACACGATACAA
GAGGAGCAATCCACCTTATT
GCCGCAAAGTGCGCGAAACT
CCCTTACTTTACGCAGACAG
CCAGTTGCTCTCCCTGTTTG
CCTAAACAACGCACATCGAA
ACCTACACCCTCTTTACCCC
ATATACTCATGCTGAGGACT
CGCCGTCGCTACGCCACTTA
GCTTCCCTCCCGTCTTCGTC
ACGGTAACACGCTCCACCCC
TCGCCCCCCCTTTCCCCACC
GCCGCGGGCAACCAAACCCA
CCAAATCGCGCACCTCTAGT
CCTCCCTCATTGCCCGGGAA
CGACTACAACTAACCCCCAC
GCCCTCTCTGGCCTCTCCAC
CTGGACCCACCCCCCACCCA
CCACCCCTTCCAGTTACCCC
GTATTACCAATAACCCGCAG
ACCGAATAGACCCTTGAGCG
CGTCTGACCCCTAGTCACCC
TGCCGCTACGCAAGCCTGCA
ACTCGATAGCCTCCACAAGC
CTCACGCCTCACGTGCCTAC
CCAAAAAACGCCCACCAACA
CCCCGCGTAGTCCACCCCCG
CTCCCCCCAGCCAACCTAAG
CGAGCCTAACTCCACCACCG
TGCCACTCCGCCTTCTCCCC
GCCGTGGAAGCCAGACCAAG
CACTCATCTGTCCAGCACGA
CCCCCAAAATCTTGCCCCCG
GCCGCGCAACCAATCAACAA
CCTGAGTGACCCGGCTTCTT
CGGGATGTAGACACCCCTCC
CTGCATCGCTGCGTGGGACA
ATGACTTATCCGGAACACTG
TGAGCGAAGCCACTTTGACC
GCCAGTAACTCCCACACCAG
GCCGCCCACACTCACACTCG
GGACAACCCCCCCAGCTTAT
GTGCACCCCATACCTTAGAC
AATGACTCAACCACCCCAAG
CTCGGGTATCTCCTTGGAAC
ACTGCCTTACCGCGACCACC
ATCCATGCTCTCCACCGTAT
CAAATGCGATCTCACTCATC
CCTACCGCTCAACCCACCCA
GTACCCCCACGCGGCAACCC
AAAGAGCAGACCCGGCGAGT
CCTTGCCACACTGACCCTTT
GGTGCAGTTCCCACCAACGG
AGATTCACGCCCCCACCTAC
CCGGGCCCGCCGATACCCCA
GTGTCTCTACTGCTCACAAA
TTGCGACCGACCGACCATAG
ACACGCCCACCCTAGGCCAT
CGCACCCTCTCACCCCACCT
TGCTGCCAAGAACAAACACA
ATCTCACCACGAGACCCCCT
CCCGCGACTCCACTTAACGC
CCGTCCATAACTCTTTACAT
CCACTCCTTCATTACCCGCA
TAACCACGTCGCCTCAACAG
CGCTAAAGATGCTGTACCAA
ACGTAGGCCTGCATCTTTGA
GACCTCCCCGCCTCCCCCCG
GACATCCCTCCCTGCCAATG
CCCCAACCAATAGCACCTGA
GACTTCCGCCCCAATGAGCC
CACGGTCCACCGTAATCAGC
CAACTCTCCTCCCCTTCTTA
ACGGGGCATCTAACCCCACG
ATTACCCTCCACGCCTGACG
CATACGCCTGGCTGCCATAC
GCCTATGCAGATGAACGTGC
ACCGTTATGCTGACCTCCAG
CACGTACCCCAGCTAACAAA
CTCGCCCCCCCCCCGGCGTA
ATCCCTACTCCGACCCGTTG
CACGCCGGCCGTCTGAAACG
CTCCGGCTAACAGTCCACCC
CACACTAAACGCCACTATCT
CTCGCTGCAGCTGTCCATCC
TCCGCTCGCAGCGACTGATG
ATCGACCACTCTTCCTAGCT
GCACCTCAAGATCACTCAGG
CACCTACGAACAATCACTCA
CCCACCTGTACCCATACCGG
ACCCACCCCCCGGTTTGCTG
CCTCGCTCCCCAGTCAGCAT
CACACAGTACCCGCCGCTGA
ACCGCACCACGCAACTACAG
TGTGCGAGACCCCACGAGAA
ACGGCGCCGATACCCTCCTG
AGGGCGGTGTTCAACCCAAC
GGCGGGAACCCCATGGACAC
CCTGTTCACTACACCTTATC
CCCGCTCGAAATTCACCTCA
CATCCGTGACCGGCCAGATC
ACCACTCCAAGCAACCTCTA
CGCAGGCCCTACTCGCATTC
TTGGCCTGCAATCCCTCAGA
GACGCCCCCCCGCCGCGAAA
ACCACCCTGCACTCCCCCGA
CCAGGCACAACCCCCCGGAT
CTCGCAAATCACCCTTCCGA
ACCCCCAAGCTCCCGACCGA
ACTCGGGTTCCCGTGTACCC
ACGCTGCTCCCTCCCAGCAA
CCGTTGACCTCTATCCCGCA
CTGAGCCCACATCAACACCC
CCCACAAACCCACCCCGCAT
CTGGCCCCCTCCGCCACTCG
CCCTGCGCCCGCGGCTCGCG
AGGCCCACTCCCTTCTACGG
CGCCTTGTCCGATGCGGTCG
CATGTCGCGCCCGCCTTCTA
ATGTAAACAGCGGACCAAGC
CGTTACGCGCCCCCCCTTTA
ACGGCGATCCCCCGACAATA
CACACCCCTCCGACCACAGA
GACCCCTTTCCAAGAGGGCA
CTAGTCAGCATCCCCAAAAT
GTGTACCTCCTCACTACGAG
CCCACACACCCCCCACCCGC
ACATACCGACCCACTCGAGC
CCCCCCTCGAGCCAGCTTGA
CCGGCCCCCCCTTACCGGTC
TCCCGCGAAACCATAGAACT
CGTCCCCCGCCGAAAATACA
GTTACCCCCCCCAGTCGCCG
CCCCTAGGCTTTCCTAGCAC
CCCACCCTCCAGGACCGGGG
GCGGCTACCTACTCGTCTGG
GGTGTGTCCAAACCTCCAAG
CACATCCTGTCCACAACTGC
AATAGGCTATTACGCCCAAC
TCCAGGTCCTCTCTGGCGAG
GCAACCTCAAGTCCTGATCT
GCAGCCGACTTGCTAGATGG
CAAGTGACCCACACCACATC
TCAACAATCTCGCTCTTAAT
ACCGCAACTGACATCCCGTG
CAAGTCGTCCCTCTTTCCCG
AAGGGACCGTCAGAACCAAT
ACAGCCATTTAACGCAATCG
CCCGCTCCTGGAGAGTTAAA
CAACATGTAGCTCGATAGCC
TCCCCCCGATCATCAACCGA
ACGCAAAACCCAGACTCCCT
GCGAAGACACCACACCCACA
CAAGACACGACACACCCAAC
CCGGCAGTACCTACTTCTTA
TCCCTCTAGCCTGCACCACA
CTCCACGTTACTGTCGTCAA
TTTGTCCTATTGTCCACACG
ACTGGCGATCGGGTCCAATG
ACCTCTCAGGTGCCTCAACC
ACACTGGTCCACCTCCAAGT
TTCCACCCCCCTAGGATTGC
TCTTCACCGCTGCTTGATCC
TACACCGTTACCAGATACCA
AGTTACAGGTACCCTTCACC
AATGAGGGAAACGCTTCCCC
AACTACGTCCACTGAAATCG
AGCAAGATAACTTACGAATT
TCGCACCCACCCCTTATCAC
ACGATCATGACCGGCAAAAA
GAGTTCTGCTACGCTGGCCC
ACCCCGCAGCGCCACTCCCT
CATAGGACACCAAGACACTG
GCCTCTCACCCCTCTTTCTC
CTCCACGCTCTTTCCCCACA
CCCATCCTTGCGGCTCGATG
ACAAGACAAGCACCGAAGCA
CCCTCAACATCCGGTATCGA
GTCGCGACAGTGTGGACCCC
TATACTCAATCCCGAGGAAC
TAACTCCGTCTGCTTCTATA
CCCGGATAGCCCCATTCCGG
CAGCAACACCCCGTCACATC
CACACCCTAGCTGCCCTCCC
GGCAGAACACCACACACCCA
CCGTCACCATACATTCCCGA
CGTTGTTCCCCCATTCTCCT
GCCACTTACGCTGATCACAA
GCCAGACCAGCCCTAACTGC
TCCGTCGTCTCGATCCTGTA
TGCCTTTAACCTGTCCGAAC
GATCCGCTACCCGATGACCC
CCGGTCGTACCATTAATCAT
CACGGACCATCCTATTGAAA
CAAGAGGCATCTCCCAATGC
TAACAACTAACCCCACGCAC
TTGCGGTTTCCGGCCACGAT
GTTCACATCACACCCCCAGC
GGCGAGGTCCTTTGAACACA
TCCGGGACGTCGGGGATTTG
CCGCTCACTTACAAGTGGCA
GGAATTCCACCTGCCAATAA
GTTGCCCCCCGCTGTCATGA
CACGCCCAAACCCAGACGAG
GTCCACCTGCTCTCCACGCT
ACCGGTCCTTCCTGACCACG
CCTGCCCCTTCCCCATCAGC
GATCCTAAACCTCCCCTCTG
CCATTCACGAACGCCCCCAA
AACCGCCTCCCTCGCATCAT
AACGTACAAGACTGATCCGA
AGCCGCTCTAGACCCTCCCT
CCCCGTGCCCGCCAATATAA
CTCACCCACGGCCCATACGA
GGTCCCCTATCCTCACCCTA
GCTCTCCCGCTGTCAGTTGC
CACATCATAGTCATCCGAGG
GATCTTGTACGCATCTCCCG
ACTGGTGCACCGGCCTCGAG
GTCCTCCATCCCAATTGACG
AAAGTCGCTTTCTCCCGGCA
AACGCCTCATACCTTTAGTC
CCAGCCCGGCCAGGTCGAAA
CGCTCACTCCGTTAAGCGCG
TATCCGCCACCGGTCTCACC
GCCCCCGATGACTCCTGCCC
CTCATTTTCCGTTCCCTTAA
CACCGCGAGAATACCGAGCC
CCCCACCGCCCAACCCACCG
CCGTGTACAACTGTCCCCAC
ACCCCGCTGCCTATTCACTA
ACACCAGCCCCCGTCTACGG
CGCGTCCACACCATGAAAAT
CCCTTCACCCCCTCTCTTGT
CCTTTCTGCCCGCTCTGAAT
CCCGCCGATTCAACAAACCC
CGCGCACGACTATACGACCG
CCCGCGGATCGTAAACGTTT
CCGGTCACCTTTAAAGACCA
ATCAGACTGCCTATGTCACA
TACATCCTGCCTGATTTCCC
AACAGCTCCGCCGCGTTTGT
CCCGAGTCCCTCCCTTCCGC
ACCGCCAAGCAGCCTTACCA
GACCGCTGAGGCTTACGAAA
ACACGCCCCATGGTTTCAAC
CCGGCCGCCCTCCTGAGCGT
ACCCGCCCAGCGGAACATAT
TAGCACCCACCATGTCTCCG
AACACTCAAAACCCCCTGTG
ACCTGAGCACCCATCTTACG
GTTAGGCTTATCAGTTAACC
CCCCAGGTGGACCCCCTCAT
TGCCTCCCAAATACGCACCC
ATAATCGAACCCCAACCCCG
CCCCAATAACCTATATCCTG
CCGCCTTCGCCTCTTACGTG
GCAAGCCTAACCCCACAGAC
CTCCCAACGCATGCTCTACC
ACGGAACTAAACACACCCGC
GTAGTACCATTTTCTTACGA
AGCAACCAGGGCCCATCCGA
CGGATTCGCACCCGACACGC
CCGCTACGACTTTTCTAGGA
TCCCCGCTGCTAGACAATGT
GCACATCCACTAACACCTTG
CTCCGTCCACGCCCCCTACA
GCGCAGACACGCTCCCGCCT
GTACGCCCGTTGATGAATCC
ACTGCCCTGCCCTTGTGCTT
ACCGCATCACCAACTCCCCT
CCCCCTGCACCTGCCACTGA
AGACTTTCCCCACTAACAGC
CCTTACGGGCCTAATCTAGC
CGAAAAAATCAGCCCCTCCC
GCGACCCAACCCCGCCCCTG
CCAACCACACCCATAACGGC
ATGCTGCAATCCTCACCGAG
CGCCCCCCACGTACCGCGTA
GCCGATCCCCCGTAAATCCT
CGAGCCACACCGGCACCAAG
GCGTCGGCCCCGAAACAACC
TTTTTCCCGCCCCTAACGTC
CCCTCCGCCTCTCTAACCCG
CCACATTACTCCACCACGCT
TCACATGCCGTTCAAGGCGA
CCAACCCTCTTGGCTACGTG
TTTAGTACTTCTGAGGGCGC
CCCGCCCTAACAACTAGAAC
ACACTCGTTTCTCCACCGAA
AGCCGAGCCTCATGTATCCA
TCCCGCATCCCCTATAGACC
GTCGGCATTGCAACTGATTA
TTCGGAAGTACCCACCCAGC
AAAAGCGGTCCAACCCACTA
CCGCCCGTGAGCATCTTCCG
GACCCCTTCTGGTTTCGGGC
AATTCACCGCTTAACCCGGG
CTGATCCATGCCAGCACACA
ATACCCCCATCACGAACTAA
GCTACCGACCGTGCAGACCA
AGCCGGCTCCGTATCCTGGC
CCAATGCCTCTCCCCTCCCG
TCTAATCAACCCAGAGCCGA
GTGCGTGCCCCCCCATGTAA
TCCACTCTGACAAATTAGGG
CCTTAGCGCAAACCCCTGAA
GCGGGGATCCTCTGAAACGC
TCTTCGCCACCAACGACACC
ACACAATGACCCCCTCGCAT
CTTGACGCTCCTATCGCCGG
CCATGAGCGCGTCCCAAGCC
AGTACATGTATATCCATCTC
TCCGACGAACACTCACGGAA
GGGCCCTAGCAATTGCCGCA
TAGGGTTCAGTCCCCCGCTG
GTGACGACATCCAATTACGC
GCCGCGTGATTGCCCACAAT
GCCTTCGCGACAGATGGCAA
ACCTTGTTAACAGCGTTGCG
GGGGGCACATACCACCGCCA
CGCGCTCTATGCCCAGCACT
ACGCCAACTCCAGTGTCCTT
CCCCCGCCCGACTTCCCCTC
CCCCAGCATCACCCCTCGGC
CTCCCCTCCGCGACCAGGCC
CCACCTCTAGTTTCCCTCCA
CCACTTGGGCTTTCCACCCC
GCCCGACCGCTAGCCGACCC
TCGGCCTGTCCCTATCACAA
TACGCCGACCACCCCTCATG
CCACCCCAACCCACCTAGTC
ATGCCCCTCCGATGAGTGGC
ATCACCGCATGTAAATAGCC
CCACGCCCCTTCCTCTATCG
CCCAGAAAGTCTCCTCCCTA
CCAGCCCCTGCCACCACATT
CCCCCCTAGTCGCCCCACTA
ACGAAGCCACCACCGACATC
ACATCCTCACACCTTCCAAC
ATCCGCACACACCGTATTGA
AGCCCTCCCCCCATGCCTTC
CAAAGCCCTAATCCCCCATG
AATTTACTGAACCGCCACGG
GAACGCCCCATTGCCTTGCC
GCTAACAGACATCTGGAAGT
GCGCTCGAACCATAACCAGG
TCTCACCGACGAATAACAAC
CGCCTCCCAATGTCGACGAC
CTTGACCCAATACTGCCAGT
TCTCATCCAGTCGTACCCCA
AACACGGCGACAGGCGGGCG
CGAGATCACGCATTCCCTGA
ACATCCGAAAGCCCAAGCGT
ACCACCCTATTTCACATCGC
TGGCATGCTTCCATCCCCTC
CCACCTAAATCCTCCAACAA
GTTCAGGCCCACACACCACG
GCTCCTCCCGATTCCTCCCT
ACGAAGCGCCGCAACAGGCG
CGCACAACTCTTGCGTCTTG
CCAAGTGCAACCATCGTAAA
CCCCTGCCATCCAGAACACT
CAGCTCTTTTCGTCGTCTGA
ATACCGAGCCGAATCGACTG
TACGCCATCCCTCCCAGCCT
CACCCCCCCGTACAACACCG
CACCATTTAGCCCAAGACCG
CTCCACAGCCCGCCGCAATA
CCGCTGTTCCTCGCCTACAA
TCCACACTTAAGTCCATCTC
CTCATGTCCCTCTGCCCTTC
GAGCGCTAATTAACCCCCGA
CGACCCCTAACCCCGTCGCG
CCCCCCTTCCACCAGTGCTG
AACCCATAAATCCCTCCTCT
CCTGTTATGCTACTATACCT
ATCCGTTTCTGCCTCCCGGA
GGGCGCTCCCCCCCACCCAA
GCCCTGATGCCCCATATTTG
CCCGCCCTGGTCCACATGAT
ACCCCACACCTCAACAATGT
TTATCCGCCCCACGCCCGAT
CCCTTCATCTACAGCCGCAC
GCATGCTCAGTAACGCATAG
ACCAGGGAGCCTTCGACTCG
CCCCCCGGGCCATCTGAACC
TGCCAGCCGATCGCTAGCAC
ACCGCGCCCAAATATCCGGC
CAGCACATACCAGCCCTGGT
CAGTGGGCCCCCCTCACAGA
CTCCCCTCTCTACCCAATCG
CCTGGCGCACCATCAGCGAG
ATCAGCCTCACGACCGGGCG
TGCTTGCGAAGTACCCCAGC
ATTAGCCGCCTAAATGCGCG
CCAAACTCGCATCCTCCCCT
CTCCGATCCCATGTCCGCAA
GCTGCTTAGAGCGCCCCCGA
CTCACGCAACACCCGTCATC
TCCAACTTTGGCAAGACAAC
CTCCAAGAGAAGGATCAAGA
CAGCACATCACTTTCCAACA
TCAATTCCCTCACCTGCACC
CCATCCAGACCTTCCATCCG
GCAATACCCCCGCCTTCCCC
GCTGGTACGCAGATGGGCAG
GATGACACACACGTCGAGTC
AATTAGGCTCAGAGCGAATG
GCGCAGCCTCACTACTTAGC
ATGACCCCTGTCCTCTCTCG
GCGAGTTCATTTAGCTGTCG
CCCGGGCCGTCGGGACAAAA
TTGCGAACAATCATCTAGTC
CTCACTATCACATCTCCACA
CTCGTACTCCGACACCGGTT
TCATTCACACCCCTGTCCCG
ACACCCAAACCCGAAGCACA
CGAGACATCCTTGCTTAAAC
CTCGACTTCCCCCCGCACCA
GCCATAACCGCACCCTAGCG
GCGCCGGCACCTGCAAACGG
CACCTAGCACCAACACCCTG
CCCACACTTACGAACCCCAT
CTTTCCACCCCCGCGCAGCA
CCCGGATCGCCCTCCACATC
TCAACGTTATTCTGACGAAC
GTCCCTCGAACCGTGAACCA
GCGCTCGTCTCCATCTCCAT
AACCTCGACCCCTAGCCGCA
ATAGGCGGAGACCTCCCCAG
AGCACTCAAATTACCGCCGC
GCATGCCTCCCCCTCCAGAC
TTCAGCACCTTAATCTAAAC
GCGGCAACACCCCCCCCATA
TCGCCTAGATTACGCCCCGC
ACGTCGAACCCCGACACACT
TAGACACGACTCACAACCGC
AATAGTCCCGCCGCTTATCT
CCAAGTCCCTCTTCCTTGGG
ACTGGCTGTCCTACACACTC
CCACTACCCCGTCCTTCGCA
TCTAATGCCGCAGTCACGGA
CCCCCCCTACGCCCTGACAC
TAAGCCAACCCCACACAGAC
CACTGCCCACCCCCTAGGAC
CCGCCTCAACGTCTCCCCGC
AGTCACTTCCAATACGCCGG
CCTACCCAAGCTGAGCAAGG
TCCCGGTCACCCTGTGCGAA
ACCTGGCCGCCCCTAGGTCC
CGTCGTCTACCGGGACTCGG
CACACCCCCGGTTCTCTAGC
CCAACCGTCCCCGTGACTAA
GTCGCACCACCCCCGCACGA
CCTACTGCCCTCCCACGTCC
TAGACTGCGCTCGCCTACCG
GGCGGCTCTCTCCCATCCGT
ACCATCATAGCCCCCAGTAC
CCAACCAGAACGCTCCTTAA
CGCCACCCACTCTTCTAGCC
CCCTACGCGCCCCCGACCCG
ACATCTCCGCCCACCTACAC
GCGCCCATCCAACTTCACCA
CACTCCTCGCCCCTGATACA
CGTGTATCCGCACCACAAAG
ATCGCCCCCCCTCCGCATCC
GCCTCCCCGTCTTCCACCAT
ACCCTACTCCGCAGATCCAA
ACTGTTCCCCGCACTACTAA
TCCAGCGCACGCACCACAGG
CCCCACGCGACCATACTAGA
TTCCCACTACTGCCCTACCG
CACGCACGCGCTCTGCGCCT
TGACTTTTCAACTGTCGGAG
GACGACCTGCACCACTCGGA
ACCGGCCAACCTCCCACCCC
TCCATGCTGCGCGCTAGCTC
GCTACCCACCCATCCAAGTC
CACGTCTCACCCCTCTACAG
TTCCGCATAGTGTTACGGAC
TTCACCCCTGGCCGGCGCAT
ACCCTACAATCCGTCCACCA
CTCTATCTACCCGTCGTACG
ATAGGGACCCGCCCAGGTGA
CGCAATCCAGCTCTCCACGA
GTGAACACCTCCCACGACAC
CAGGTTTACACCCCATCCAC
GGGACTCCTAGCGTCCCCTT
TAGACACCAACGGCCTCCAG
CAGCCGCAGGGCCGATCGAC
GAACCAAAGAAGACCCCAAC
CCCGCCCCACCTAAATTGCC
CTCGCTTCGCTTGGCACCCA
CCCACCACTCTAGTCGCCGA
GTCCCGACTACGCTGTCCGA
ATCACACGAAGCTCCCCCAC
CTAGTCGCCGTGGGTCTCGG
CTTCCCCCCGCCCGCCCCCG
TAGTGTCTATCTACCCGCGC
TTCTACAAAATACAATTAAT
ACCACTGCCTCCATACCCCG
TCCACCGCCGCGTCCAAACC
AACCATCCCCACTGACAGCA
ATCCGACCAGTTTCGGTCCC
ATCATCCGAACCCCCCCAGA
CTACCCCACCTCTGCACCGA
GGTGCTCACCCCACCAAGGA
GCCACTAGATTCCGCTCCCA
CTATTCGTTCTCGTGCCCTG
CTCGCAGACCCGCCCGTTCT
ATGCCCGAACGAATTAACAA
GTTAATAGCCCATCCCTTAC
GACTCCGGCTCCTCTCCGGG
GATGCTAGCACAGTTCCCTG
CCACCCAATACCCCGAACTC
CTCAGTCCCCCTCGCGCTGT
TCTCGCCCCCTTTTGGACCC
AAGCTACAACTCACCGATAG
AAGATCGCCCCTCTCCCCGC
GCCCGATGTCGACCGCTACA
TCGCTCTCCCCACTAACTCG
AAGCGGACCCCCTACTGGGA
CCATGCTTCAGAAATCCAAG
GGAACCGGCCAGGCGTGACG
GGGCATCTCCACCAACTTCT
CCTGAGCTCCTTCTCCCGAC
ACGGCAACAGCGAGTACTTA
CAACGTAACGCCAGAGATCC
CCCTGACCGCTCCCAACCCT
TCATACCGCCCCACACCCAG
CTGCCCACCTCGCCCTTTTT
GTGTGCACACGCTCTACCCG
CCCGGCATGCCGTACCCCCA
CGACGGAATACACCCTTCCG
GCCGTACCTCGCGAACCACA
GCCGCACCAGCCAGAAGACC
GTCGTGTTTCGGACCCGACT
GTCCAATACGGGGCTCGCAC
GCCAAAACGGTCCCCGATCG
CCCGGATTAATCATTCGAGA
CCTCCCTCGCCTCTGCAAAG
AGCGAACCACAAAGCGTCGC
TTTCTCCTTGTACCTTTCCG
CCTGCCATCCTACAACCCCA
CACGCCCTCTTCACACGAGC
CCCACCGTGCGCGGGCCAAA
GTGCCGCACCCTCCTCCATA
AGCACCAAAACTGCCGCCCG
ACCTCTCTTACTCACTCTCG
GCATATGAAACACATGCAAC
CTGATCCTATGAGCCGTGTG
CCTGTGTTCTCCTGCTTGGC
ATCCCGTTTTAGCACTCGGG
AAGACCTCCGCGCTTCCCCA
CACCCTGTTTTCCACTACGA
CCATTACTCCCATCCCGACC
AAGACTCTCGCCCCCTAAAA
CCCCCCACGTAACACCAGGT
ATACCCTCGTCCCCCTAGAA
CCACGTCTCCTTCCAGCATG
CCCTCTGGTTCCCTGCCCTG
TCGCCCCTTCTTATCGTTAC
ACAACCGTACGCCCCTTCAA
CAACTCCCCTCAGCACTCGC
ATAATGCACGCCGGCCGTAA
GCCATTACCGTCCCCCAGTC
CTCGCCCTCATACAACGCAG
GTAGTATGTCGAAGCCCATA
CCCCGGTTCCCTGGCTAGGG
CCTACAACGCCACCTCAAGT
CCACCGAGCACGGGCCCATA
CCCCCCCTCTGCATGACCAG
CTTGGTGCGCTTGGCACTTG
CATACTGCCAACCCCTTAGT
GACATCCCCATTATCCTCCA
GACTAACCTCACCTTGCCAA
ACGACCCACCGCGCACTCAG
ATACAACACCCTGTGCCCGG
CCCTCTTACCGCCGGCACCA
CCCTCTCCCGGTTACCCCCA
CATGCACGACCGCCTAAACG
TCGCACGTTCCCGTACGGCA
TTGGCCTTTACGCTCTCCCG
ATCCTCACATTAGCAAACCT
CCCGCCAAACGTGACGCCAG
AAGTTGCTCACCGCTGGCCG
CCGTCAGTACCCCCTCCCAC
CACTCTCCGCACGTTGACTC
TCCCCGATACTCGCGCGCAT
CCCTGCTACTCCCACCCCAT
CCAGGCACAGCGATGCTCTC
GTCCCCCCACTCCTGTAACC
GTGTACTGCGATCGCCCAAG
TTAGGCAAAGACCACTGCAC
CACGCTACGAACTGCACGGT
CCGATCCCTCATGCTCCCGA
ATGCCAACCCCCCCACCCCA
GCTCACCTTACCCCGACCTA
CACGGCACTTAATACCCAAA
CCCGTGAACACTGTCGAGAA
ATCCTCTCCACCGGCCGCCA
ATGCGACACTATGCCCCGTC
GCCCCCTAGGTATCCATCAT
GCTCCAGAAGAAGGACCCTG
ACTACCCGACAACGCCCGCC
CCCCCGCCCCTCTGACGGAC
GTATGGACCATCCTCCAATC
GCACGCCCATTTTATCCGGC
GCGACTTCTCCTGCCACCCC
GTCATGACTGACCTTTCCTC
GGGCGTACCCAAACCCCATT
CGCACTATCCCTGCTGCCAC
CCTGCAACGCCAGTCCCCAC
GCGTACTAACCACTTCCCAA
CCTCTAGCCATTGCCTCCAA
AATCTAGCCACAGACACCCA
ACCCGCCGGACTTCCCACCT
TGTAACACTGGCCCGTACCG
CAATTTACGACTTCGTGGAA
CCCCCGTTCGCCACCGACGG
CCTCGGTCGTCTAGCCGAGC
ACAGCATCGTCCAAGTCTTA
CCCACTCTCACCTCAGTGCA
CCATCCTCGTCTACTACCGC
CCGCTCCCCTTCACCCCGCT
CCCCAGATCCTTACAAAGGC
AACCCGCCCCCACCCGCTTG
CATCCTCGCCCCCGCCGCAG
ACGCGAATACTCGCGTCAAC
TTGAACGGCAGCCCCATACA
ACTTCAATGCGGCTACAAGA
GCGCATACGCAACCCCGCAG
GCTCCATCAATGACAACACC
GCCACCGCCCACTCCAAACA
CGCTGAGTTCCGTTGCCCCA
ACCCGACGTATTCCACCGAA
GAGCCACTACCAGCCAGCGC
CAAGCTACTTCCCTCCACGG
ACGCATCCTCAACTTGCAGC
CCAGCTTCTACTCCGCCTGC
ACCGGTAATCCCTGAGAGAA
GCGTCACTTTTTGAGGCAAA
ACACGTCCACTTCCCCGCGC
GTCCAAATATACCTATCAAG
GCAGTTTCACCCTCCGCATG
GCGCCCTCCCACGTCTAAGC
GCTCTCCCATACCCTCTCTA
CCGAACACGCAAGAGGCCAA
AGCCCTACCGCTACCACCCA
CTCCCGATGCTGGTCCCACG
CGGCCTTTCCATCCAATCCA
CACTAGGGCTATCACCGCAG
ACGGGATTGCCCAAACCAAA
CTCCGAACCTCAGACTCCCC
TCTCCGCTGCTGCAGACAAA
CGTATAACGCCCTAATCAAT
CAGGCACTGTCCCACCCTTC
CACTTCGCACCTCCAACTCT
TCAACCCCTCCCTCCTCCAG
CGTCTTCCACGCACCACCAC
CAAGCTCCAACCTAAACGAA
ACCGCGCCTATCAATTCCCT
CCATTGTCCCTAATCCCCGA
TCCCACTCGCTCCATCTCCC
ACGCTTCATGGATGCGATGC
GGGTCGCAATTACGTTCCAT
ACGCTTCCCCCCCTGCCACC
CCAGGACCCCCCACCCTCGG
CCCCGTATTCATCTTGACCA
ATTCTCGCACCTGATCAAAC
CAAGCTCCCATTCTTGCCTA
GACCCAGCGCCTCTACCTAA
ACACCCGTAACCCATACTGG
TCTTCCCTCCGTCTTCAATC
TGCCGCCCCTTGACATGGCC
CCTAAGCTATCCCAGGCAAA
CGTCCGCTACCCTCCGACGA
CGGACCACTCGTGAAGCCCA
TCCCCATCGATAACCGCCCC
TCCCCCCGCCGCCCAATCAA
GCCACGTCGACCAAAACCCC
CAGCATAGGTTTACCCCATC
TCAGCTCCCTCTCACACGAC
CATGATCCCTGCCCGCCTTC
ACGATCGCCCACGCAACGGT
TTTGTACTAAATCCCCAGCA
CGATGGCCGTTACCCCACCG
CCCTCCTGCCCCATAAGCCT
ACCCACACCGCTACTGAACT
GACACTTCGCGCGTAAAGAA
GATCATCATCTCCAGCAGAC
CATATGTCCCTATTAATGAC
ATTCGCCCTCCCACCCATTG
CCCACCGTCGTGTCCAGCCA
ACTCGCACCCGTCCCATGAA
TACGGGCTTGCTACCTGCCG
ACAGGTCCGCCTGCCCAACC
GAGCAGCCATCATGTCCTCG
GCAACGGCCATGCCAATGAA
TCGTCGCTCCCCGCCATCTA
TCACTCCGACCCTCCAAGCG
CCCTTCGCCGTGAACCCGAC
ATCACCCAATCCCCCCACAA
CTGCTTTCATGACGCTTCAC
ACGAGTCCAACCGTCCTAAC
CCTGTTCGCACAACGCTCAG
ATCGTTGCACTCCCACTCAA
AGTTGATCCGCCGTTTGGGA
CGTCTCTGATGAGACCACGG
ATGCACCCGGCATCAGGGCA
TAAGCCTCTCCCCACGCGCA
TCCGCCGCCACCCGGGAGGA
AACTGACCCAACGCTCCCCG
CCCCAAATTCCCCTGCGACT
CCCGCCCATACACATAAGTG
ATCGCAATCCCGAACCACCC
CCGAACCTTCCCAGCCCTTT
TAGCAACCCTTCCAACCCAC
GCACGCATTAACAGAAGAAC
GTTCAGGCCCCCAATTTACT
CATGGCCCACGATTTAAGGG
CATGCTCTGTGCCTCCTATC
CCCTGTTCGGCTAGGAGCAA
ACGTTGACTCCAGCGAGCCG
CGCGTTTAGACACTTTTCTG
ACCCTTGCGATCCACACGAA
TTAGCTACGTCACTCCGCCA
TCGGACAGGTCCCCATCAGT
CGTACCAGCCCCATGTCGGT
CCAGGCAACCCATTTGTCCT
CTGGTTCGGTCCCTCCATCC
CCCCCTGAGCCGCCACACCC
ACCCCTCCAATGGCCCAACT
CTAACCGTTCATCGCTAACA
TTTCCCGTCGAACCGCCCTT
CCATCGGCCCACACACCCCT
CCCGCCCCCGCCCCCGACTG
CAACCTCTAACCTGCAACCG
GTCCCTCCCACGCTCCAAAC
CGTGCCCCACAACGAACGTT
TGCGCCCATTAGTGCACACG
ACCACGACCCCCCCTATCCG
GTCAGATCACCCCTCATCCT
CGACCCCCCGCTCGTCAGCA
CCCACCTCCGCGGACACAGG
CGCCCTACAAGTATACGTGG
GTTCGTTGCATCCTACTCCC
CTGTCAGCCATCGTGATCTG
TCTGTGATTTCCTACCCCAC
CCTACTCCCCCCAACACAAT
GGCATACCGCCTCCCCTTGA
AGCATCCCACCCCTTCTAGC
CCTGCCCTTTCGTCCCCCTC
ATCGATCCAACCGTCACACA
ACCACACTACCCAAACACAA
ACCCGCGATATCTGACTTGG
ATCGTTCCCCAATCCCCGCT
GCCCGCGCAAAAGCAACCCA
GAACCCCCGTTCTCACCCCC
AGCCGTTCACAATTAACCCT
GCTTTCACCAGCAGCCTTTC
CCATTCCTGCCCCACGCCTG
CCGCATCATGCAGCACACAC
CAAGGCCACTTGGGTATAGC
TTGCGCACCCTCGTCGACGC
AAGAGGCCCGCAACCCCCAT
CCGAGCATGCGGGTAACCCC
GGCGGCCCTTTTGCCCTCAA
CCGCGTCAACCACTTAGCCT
GCGGCGATGCACGTCAACGA
CCCATGCCAATCGAACAGCG
CCCTCTACGCGCTGATTCCG
CAACCCTCCCCTTCAACAAT
CCGCCCAACCATTACAAAGC
CTCCCGCTGCGTACAACCCG
CTGGCACTACAGACAACGCT
CCGGCATCCAACCTAGCAAA
TCCAGCCGACACCTCTCATA
CCACCATCCATCGACCACAG
CTGGTCTAGGAACTACCCAT
CCCGCATCCCATCTCTAGCA
GCCACCCGTCTCCCCACTCC
CGACTTATCCCTATCTTGCG
CATGCTCGAACGGACCTCTG
TTAGCCCCGTTCTCAAAAGC
CTACCCCCGCCTATTGCAAT
CCACAGATCCTTATCTCACC
GGAACTACCATCCGCACTGA
AATGTCCCATCCAAAGCTCT
ACATACCTTCCTCTTCAACA
CTCTCGTATGCAATCCCGGG
CCCAGACCCCCCGCCCCGGA
TCCGAGGAGCAGCCTGCCGA
TCCGCGCCCTAATTCCCCCC
GCCTTCACTACCTAAAGGGG
GGCCCGCAGCCCCTCTGAGA
CAAGACCCGCACACTCCATC
CCTCACCTTGCCAGGCCACT
CAATCACCACGCACCTATCC
CACGAGAAATTAGGCGTAAA
CGTACTCATCAACACCTGCG
ACACATCCCCCTGTAGCGCG
CCAAGAACTCCTGCCCAAAC
AGCCGCCTCACAGCCCCCAA
TCTACCCCCCTGATCCCGTC
ACACCCTTGCTTGACCCTAC
CACAATTTCCCAGGCTACCA
AGCTGTGCGATCCCCCACAC
TGCGCCATAGTGAAAAACTC
AGCATTTCGTCCGCGCGCAG
CCGGCTGGACACGTAACCGG
GCCCACCCTCCCCTTCCGAC
CCGCGTACCTCCTCGCGTCA
GCCGAATGTGGCATACCGTC
GCCCACACTCCGGTGCCACC
TATCAACCACAAGCTACCCA
CCCAACGACTGCTCCCACCG
ACAAGCTCCCCGCCCCAACG
TGGACGTCCATCCCCTCAAA
CCCCGCACATACAAGCCAAG
CTGCTTTATCACCTCAGCCC
GCCACACTGACCGCCCGTGC
GCCCGACCTTCCTACCGTAC
GCGACTCGGCCACACAGTGA
ACTTAGCTACACCCACCCCA
GGCCGGTGCTGAGCCCACCC
CCTGGCCCCCGCCCAACCCA
CAGTCCCTCCAATGTAACTT
AACCGCATGCTACTATGCTG
CATCTCCACACTCCTGCCAT
CCCCGGAGCTTCAGACCCGA
ACGGAGTGAGTCGTTCACGA
CCATCAATACTCTCGCCTCC
CATCTGCGCGTTGATCCCGT
CAGGGCCAGCCTCCGGCGAC
ATGGTCACCACCACCTAGAA
CGCCTCTCCACCGACCACTA
ACATCGGTCCGCTCGTGCGC
ATCCGACGACTTAGAAGGCT
CCGCCCTCACGACTCTCTAT
TTACCTTCGCCTCTCGCACG
CCGCTTCTCCTCCCCATACG
CCCCCAACACTGGTAACAGC
CCGGGCCGCCTTGCAGCAAA
AGCGCACGAGGTAATTTGCG
TGCGCCCTTATCAGTAACTC
CCTTCCACACTCAAGAACCC
TCCCAGCCAACCATTTCTCG
CCGACCGAATAGCAAACCCC
GACGCGTAGCGCACTAGCAA
CGCAACCACAACCCCATACA
GACCGGCTTCCTATGCATTC
ACCTTATGGCACGCCGAATC
TATACACGGACATTCGAGAT
CCTGACCAACCCCAACCATC
CTGACGTAACTCATTCGTCC
CCGGAAACTCGTACGGCCTC
GCATCTGATACCTGCGTACT
TCGAAATCCCCCCAGTCGTA
AGCCAGTCAGCTATGCCCTA
ACCCTACCTCCAATCGCGCG
ACACCGCCAGCACCTCCACG
GCAAAGCTATCGCCTCCCCA
AGATCGCTCGATTAATGCCG
CTATCCGCGACCCCCCGGCA
CCGGCAGTATACCCATTCCA
ACGACTTTTCCTAACACCCA
TCCGAACGTCCCCCCTGTTT
AACACCAATGGGTCTCAGTA
CGACTATCCTTACACTCCGG
GCCGCAAAGAACGCTCAACG
CCGAGCATGTCCGGGACACA
GCCACCCGGCCTACACCGCA
ACCCAAACACTTCCCAGACG
GTGCGGCAGAGCACTTGAAA
ACCATCTGTCCTTGGTCTGT
GTGGCCATACCCCGCAGAAG
GTCGTGCTCCTATCCCAACT
GCACTTCAACATTTCATCAT
TCCCCACTTCACACCCACAA
CATCCCTCGAAACTACGCAT
GCGCGAAACGGACACAAACC
CCAGGCGTTCCCCTTACCTA
CTTGAACCACCCGATCGTCA
ACTGCGACAGCACTAGCTTT
CTCCCCTTAACCCCCACGTC
GCGCACAGATGTCAAGACCC
AGGCCGCGAAGCTTACACGA
TCACTAAACCAAAACTGCGT
CCCACACAGCGCACATCCCC
CCCCGCTCAAGAACCATCAG
CACTCCACATTACTCAGAAA
CGGCACGAACTGTTACTGAA
ATGCCATGCCCAACAATGGG
ATCGCTCCCCTCTAATCACG
GAGTCGAACACACGCCCGCT
CAGTATGTCTGCTCCACCGG
ACAGACCCCCATAACAGCCG
CACCCCTCACATATACCAGA
CTCCCCTCTTTCGCACCTAA
GGCAACCGCCCTCTCCAGCC
ACAGCCTCCCCCATCCGCCA
CTTTGTACACTTGTGCCCAG
ATACCAGCGCCATTCCCCGA
ACCAGTCATGCACCCTGTAG
GGCTGCCTACCCCCGCACGA
CGCATCCTTTCCTTCCTCGA
CCTCACACACGCACCCCAAA
GTGCCCCTTTGCCTGACACC
AAACAGAACCTTACGCCTGC
AGAATAGCACTATGCCGACG
CATCCGTTTCCTACGACTGA
GACTTACCAGACTTCTATAT
GCGTCGGATGACACCTACGC
TGCCCCCCCATAACTCCCAC
ATCAGCTTTCAAGCCTCCCT
CATCATCACCATTCTCCAAC
CCCGTCCTCCGCGACAGGCA
CCAGCAGACCTCCCCCAGCA
AACACGGCCGGCGTTCCCAC
CTACCTTCCCCACACGCACA
CTGAGCGAGTGATACGCGCA
GCCGCCTATCTCAATCGACC
GTTCTCGACCCATCCTCGGG
CATGAGCTTCCCAACTGTAG
CCCTCACTGCCTATTCGACC
CTGATTATAATCCCGGAGGC
ACCGTGAGCTTTACCCCACA
TCAACGGTAGTCGACTCCAC
ATCTTCAGCGCCACCCGGCG
CCACGATCGCCTCCTCCCCA
CCACCCCGACCCGCATTCCA
GAGCGACTCTGCCTTTCCAG
TCCCCACCATGCATGTGAAC
GTCACAACGCACCTACCGGT
ACTCCTAATTTATCCACTCT
CCGAATGCACTTGCGCTTTC
CCGGAACCCGTTTGACTCGA
CCCCGCACTAACGCTTGCTT
GGGCCCCCACATTGTTAGTA
ACCCGTGTAACCCCGCCTCA
CCGATCTCCGCATCTGGACA
ACTATACGGCATCCAGCCCC
GCATGCCCACACCGCGTCGA
CCCAAACATACTCCTCCCTT
GCACGACCCTCCCCAGGGTA
CTCAAGTTGCACCATATTCT
CCCCCACCGCCTCCACTAGA
TAGCGTCTCCGATGCTTTAC
CTCACCAGGCGAATCCACCA
CTCGGACTGCCCACAGCGTA
ATACCCAGGCTAACCGACGC
CTCCCTTTTGTAACCCACGC
AATGTATCGCTCACACCCCG
TCGGGGCGATTACCACCCAC
TCTGCCATCCATTGCGAGCA
ACCCCGCTACCTCCTACCAG
GTCACGACCAGTACTCTAAC
TCACCACTTAATACCCCACG
ACCGACCCCCTTGAACAAAA
GCCCCCCTCCCCCAGCCTAG
ACGCTTAACTACAGCGACGG
CCCAGACCGACCCTAAACGA
ACTCCACAGTCCACCCCCCA
CACCCCCCCCGGACTACTTG
CCCATGCTGGCTGCATTCCA
CCCCGATTTATCGATCGGAC
GACTCTGGTCCCCCGGATAC
CTTACTTCCATGTCACCCCC
ATCCCCTACCGCCCCAAAAA
ACACACACGACTAGTCCAAC
TCCGGGCTGATGACCCCGCG
AGGGCCACCTTCGACATACG
TATGACGCGCCCCTACCCTA
AACCGACTCGATAACATCAC
CCCGGTGCTCACCCTCCAAC
GGGCGAATCTTCACCATACT
ATAGAGCCTTCTCCCATAAC
CCGGTAACACACGTCCCCCA
TCACCACTATTTGCACCCTG
ACGCTTGCCCTCTGCAACCC
CTGGGCACACTCCTAGGAGC
ACCAATATACCCGGACACAA
GCCCTACGCGACCTATAAGA
CAGCAGGGCCTAACCGCGAA
CTCGCACTACCACCCACCTC
TCGCCATCATCCGCTTTGCC
ACGCGCCCAAACGTATGGGA
AAAGGGCTGCCTGACGCGTC
ACAGCCACGCCTAACATCTC
CCACACAGACCCTTTCCCGA
TCCCCGCCCGCCTTAACCTC
ATACCGCCGGGCAAGCAAAA
GCCCAGTTCACTGCTACCCA
AAAGCCCGCTACCGTCACAC
GAAGCTACGCAAATGCGTAC
ACACCATGGCTACGCCCCAC
CCACTCTTGCGGATTAGCGG
CCCTGCTCCCCGACCGCATA
ATACTCACCATTACCCCAAG
ACAACCCTTCTCCCCTGCCC
CCCATTAACAGCTCCCGGCA
CACCCGCGCCCGGACACCAG
CTCAATATTATCCCAGCCGC
CCCAATTTCTCCCCTGCCGG
TACGTAGAAACCCTAGCCGC
ACCGCACTCCCATTTCTAAT
CTCCGTCATCCCGCTACCCA
AAACCCCCGTCACTCAAGGC
GCGCTATGTTCGCCCAAATC
CCGCTGTCCCTCCTCGCTAT
ATGACGTCCATGACTTGAGG
CCACCTTTGCGTGCAGCGCA
CGGATCGCCCCTGATTGCAT
TACGTGACCCCCCACTTGAA
ACACCTCCTCTCATCCCGCT
AAGCCGCGTGCAATCCGCCA
GCTAGATTATACCAGCGGCA
CATGACACGCCCTCATAGGT
CCAACCCCTCCTCCACTAGA
AGGGTCACCTACGCTCGAGG
TACCGAAGACCTATCCGGGA
GCGACCCCTGGAGGATGGCT
CCCCGTTCTCCTCACCGGCA
GAGCACAACCAGGCTTTTCA
GCTGCGTCCCTACGTTCCAA
ACCACGACACCATCCGAAAC
CAAAGCTTTCCCTCTTACTC
CACCACCACGCAATTACTTC
CCACAGAATCCTCTGCCGAG
GCGCTATGCCAAGCAAGACC
GGCTGAAGTCTGCACCCACA
CCCATGCACCTCTCCCGATA
AACGCCCTGCCTACCAATGG
GTCTCCCGCCACGCCTAGAT
TCGCCTTCACCCGTGCCAGC
CTCAGCATGTTCCATTCCCC
CCTCGCCAGGCCCCGGCAAC
CCCTCTTTCTCGTCGACACG
GCTTACTCTCGCGACCACAG
GTGCCGACACTCCACGACAT
CGGACCACATGACCCGTCGA
CCGCTCTTCCTCCTTAGCAA
TCCGGCGGCTGTCCAGTAAG
CAGGCTCCATACGCCCTCAG
TCTCGACACCCTGGCTCCGC
CCGCCATTCAGACCTCCCCA
CCATAATACACCCCAAGACA
ACCCTCTGATCGCCCTCATA
TTTCTCGCCCAGGGCCTTAT
CCCGCCCGGAAAGCGTGCAA
CCTGGTATGCCATGCCGCCG
AACGCCATCACTACGCTGCA
CCCGCCTTGCTTCGCTTCCC
AGTGTACCTATCGACACGGA
CGAGACTCTAGCCGCTCCGG
GGTCTATCCCCCGTACCCGG
AAACTGACTCCCGGCACCAG
TCCACACCACCCTGATATAC
GCCGGCATGACTGCTCGTGC
GCACACCCCTCGTCCCACGT
GTCTAGCTGCAATCTCCCAA
TAGCGCGGCATAACTATTGA
AAACCCTCCCCTAAGGCCGG
CACAGCCACCTCCCCCCCCC
GCCCCGACATGCCGCTCCCG
CACCTGCTACAGACATACCT
ATCGAATCGATGCCGCGGAT
GGGCCCCCACACAGCACTCT
CACTTTCTTATCGCACGGCG
GCCATTTCACTGACTACCCG
CCCGCGTCCGCCATCAGTTC
CCCGACCCACCTTCCCACTA
ATAGACGCCCCCAACTCGAC
TTCCATTACCTGCCTCATCA
CCTATGAGACTACCAAAAGG
CCCGCACTGCCATTCCGGTC
GCCATCGTAACTGCTAGAGC
CTTTGACCGATAGCCTCCAG
CCGGCCATACCCGCCGAATA
CCCACGTAACCTTACATCAG
GTCCCCACAGGCCAACCCGC
ATCCCACCACGACCCGGGGT
GCTCCCACCACCATCTTCGT
CCGCTGGCCGCCTGACCCCG
GACCTAGAGGATCCCTCACG
AGCCACTCACCGACCCCTAA
CGAGATGAAGCCAGCGATCC
GACACGAGGCCCAGTACGAC
GATGCATCAAAACTCAGCTC
GCTGTTCACCCATCGCCACA
CCCAAGTCCCCGAGACCAGG
GAGGCCCCTGCCCCCCCACG
ACCGAACGAACTAGATCCCA
AAATTGCCCGATCCCAACTC
TTTACACTCTATGCTCCCGC
ACAAAACTTCACGACTCGGA
CCCGGCCTTCACGCGGCTAT
CTCTAACCACCCCTGCCAGG
TGCCTTCCTGCGTTTCGCGG
CAGGCAACCCGGAACTCTCG
GCCACCCCCCCCAACTCGAC
ATCACACCAGGCCATGCTTC
CTGCTTGGCCCCGTAACAGC
CGCTTCCCCTTCATACAGAC
CTACGGGGAGAATACTCCCA
CCCCAACGCTTAGAATGTCA
CCTCTCATTCCCCCGGCTCC
AACATCGCCTTCATGAACCT
CCACTAAGCAAAACGATCCA
CTTTCCCCTAGCCCATCCCC
ATTGTCAAACCCCCCTCAAG
AACATCCACACCGTCGGCCA
GTCATGCATCCCTCCCGGAA
CACCCAGGCCCCACCCACGG
GCCGAGTCTGTCCCTTGACA
GTAGACTACATTACATCGCG
GGGGGCACCTCCCCCTGAAA
ACGACAGCAATACGCGCTCA
GAAAGACTCCCAGCCCAGTT
TAACGTCCTCCCATATCCTA
CCCTGCAACTCGCACCTGCA
CCACTGCTACCTAAAGAACG
CCTCCTGGCCTCCCTGAAAC
CCACCAATCCCCTTGTCACT
CCTACCACTCTCCCATACCC
ACTCCCTCAACACTACTTCC
TTCCGATTTCCCCCAGCCTC
ACCCGCCACTCTATTACTCA
GCCCCGCAACGGCGTCGGTG
GACGTATACCCTCACACGGA
CCCACTGCTAGCTTACCCGA
GCAGTCACGATACCACACAC
ACGGTCAAACCCTCCCAACA
GATGTCCCGTTTCCCCCTCG
GCTCCTGCACGGGCCCCCCA
GTCCCAACTCTACTCCCGAC
CCGCCTCCTCCCAAACACAT
AGGAGCTCCAATCATGACAC
CAGCCCCCTGCTGCCCCCCC
CCAACTGCGCAATCTACACA
CCCGGTCCCCCTATGCCGGA
CACGCCGCAATCGCTACGTT
CAATTATTCCCCAACCACTG
TCCAGCATGCATCCCCCTAT
CTTGTCCCCCTTCCCCAAAG
CGACCGTCTACACAGGAGCT
ACCGGTGTACCTCCTGTCCC
ACAACCAGTCCACTCCACCA
TTCGCGCGAGATCCCCGCAA
CCTCTTTCTCCCTTTCCACC
GCACTCTAAGCCACCTCACC
GGGAGGCCAGCCAGTTCAAC
ACCATTTCCCTCCTTGCTTC
CGCTGTTGTCATCCCTTCGC
GGCACGCCCACCTTCCACCC
CATGCCCCCGTAGCAATACA
TCCCCACCCTGTTACCCCTG
ACCCCACCACCCTCGACAAG
ACAACTCTCCCCAGTATCTC
CCGCCCTCCCCGGTTCAACT
GCAGGTATGCCATCCGCCGA
ACCGCACTACCTTCACTGAC
GATCAGGCACTCTCCATACA
GCGGCCCACTTTGCTTCCGG
CCCCAAAGGCCTCCTAGCAC
CCCCTAACACAACTGAACAT
CTTTCCTCCCGCGTGTCAAA
AAAGGGCACGATCGTGACCA
ACCACACGCCACCCAAATCC
TTCCCCCTCCCCCCACAACT
GGAGTTTAATGATCATATTA
CCGTTTCTATCCCAAACAAT
CCCTCGATTAAAACACGCAC
ACCCGTCGTCTGCTGGATCA
CGCACCCTCGGACGCCCCGC
CGTGAGCCACCAAGCACCAC
ATTCTGCCGGAAGCCAACAG
AGAGAGCCTGCGGTCGCCCG
CTAATCCGCCCGATCAAAGC
AGAGGGACCCGCCCAGGTGG
ATACCTTCCAGTACCTCCCC
GCTATAAATCCAGGTACATG
CACGGCTCTCCTTTATGACA
CAATGCCGCCTTGAGACCTC
CGTAGACTTACCCGCATTCT
CCGTTTCCACAAGCACACCC
CGCACCCCGCCAGGTAATCA
ACAGCACACGCGTTTTTACA
ACCTACCTCGCACTTCTCCT
TCCCCCGCGGATAAACCTGC
GATGCATAACCTACGGCTAA
TCCAGCGCAAGCCACGCCCG
ATCACCCTCCAACACCGAGA
GGCGGTCTTCCCTATACCCC
CCTCCTACACGCTTCCTCCG
CCGCCCCGGCTCAAGCTGTT
ATTACGTATCCCCCCGACAA
TTCGGTCCCTATACCTAGCG
CCATCGCTCCGCAAGGCAGG
GCCTTCACTCCTCTCCCCCG
TCACCACCCGGACTGACCCA
ATGCCACAACAATACCCGTC
GCATCCCCATCCATGCCACA
GCCTTCCCCGTTCAACTCTA
CACCCCTCACATCTGAACGA
ACTCCAGCCTCCACCTACGT
GCGTACGGTAAAGCCCGCCA
CCGCGCTCCCCGCCTTCGCT
GTACACGCTCCTTTCTGCAG
ACCGACCACCTACCCCCAAT
CCTAGTGACGACGCCCCATG
ACACCGACTGCGCCCGTCAC
CCCAACACGCGCTTCCGGTA
GTCTCCGCCAGATTCCCACG
AGTCGCCCATCCGTTACACA
ACGCCACCCTAACCCTACCA
GCCTCCCCACCCGTTCGCAA
GTGGCGGTCCGGCATCTTTC
CCCCACACAGCTCCTAACAT
CAAGGAGCCACCGTCATGCA
ACTGCGGGAGTGACTTACGT
TTGCCGCGATACCAGATAAC
GTCTTCTACCAGAATAAAGC
ACCACACCACCTCTCCCACG
AACCTCCCGGCTCTACCCGA
CGCCCCGCCGCTCCTCCTTT
AGTACCTCGTCTCATTGCAC
CCGCACCCATTCAACACAAG
ATGTATATGTCAGCATGTCG
TCCAGCCAAACCGCTTCCTC
GTTCGCAAGGCTGCCCGAGC
ACCAGCCCACCCATCGCGAC
CCCACTAGTCCCCTTTGCCA
GGCTCGTCGCTACGACAAGA
GCAGCGAACCCTCTTACAGG
ACCGCGCCCTACTCCCACCC
GAGGCTGAACAGCCCGATTC
TCATCGCCGCCCAACATCCG
CCGGCCCCCCACCTATCCCG
CACAGCAATATCCACCTCCC
CACGTCCCTCGCGCCCAACG
TCCCCAGTCACCTGAATCCG
ACGAGCAGCTATATATACAC
ACACTCAAATACCCCACGCA
TTTGCCCGCTATACGCCTAT
CGAACCCCGCGCCCTCCTCC
CTGCCGTCACACGCGTCAAA
ATTGGCGCGATTTGTCCAAA
GCCCCCGCCCCAACCCCGAT
ACCTCCAAACAGACACCCTA
CCCCGCAAGCCGGGATAACG
CCAAATTCTCCCCATTCGAA
GCGAAACTAACACCCCCCCG
CTGCGTAACTCCAACAAAAG
CCCGACATGCACACGGCTAC
GCCATACCGACCTCCGTAGA
AACTCTCGACGCTCCTGACG
AAAATCCCACTTCAACAATG
CCAACCTGCGAAGTCTACCA
TTCGGGATCCACGTCAGCGG
TGCACTGCCCGCCTACCGCC
TCCAGTTAATCAGACTCCCC
ACCCGCTCCGCGCATAAGCC
ATAAAACCCACCCGCCCCGA
ACAACCCGCTACCCAAGCGG
CTCTGCGAGCACAACTACAA
CTCTTAGGCGCTCCCCGTCT
CTGTCGACCATCGCCGAAGG
CCCGGCACCGGCTTCTCCGG
ATGCTAGTCTCCGATACGTG
GACCCGCCCTCGCCCGTCAT
GTGGTCACCCTCGTTCGAAC
AAGCCCCATTCCGAAACCCA
CTGCGCACCCTCTAGGAAAC
CCGAGGCTACATAACCTTAG
AGGCGTTCGTAATATCCGTC
CTCCCAACCGTCCTCCCCGG
CTACGCGAGCGATAACCATA
TCTAAAAACCACGCCCGACG
GCCTGGCCTTCAATCGCAAA
GACGCCCCCCACGATGCGAA
GCTTCCCACCCATTTCCGAA
CTCCCTCACTCGGATCCAAA
GAACGGGACCCCCTCCAAGC
TACCGTACTTGTACGTTCAT
CCAGCCCCCCCTGCCCCACG
GCTAGCTGTCTACCACACGT
GCTACATTGGTTGGCGCCTT
ACTTATCCACCCACCCGAGA
GCACCTACTCTACACCGTGT
GTAAAGGTCCCCCATCCCCA
CACAGCGAACCCACCACCCA
TCTAGCCTCATGCCACCCCC
ACCCTCACACCACCAAATCC
AATCCAGCACCCCAACCACC
TCGCAACTCTCAGAATAGCA
TTGCCGGCCTTCCCCCTGGA
CAGGCCCCGAGAGTACCACG
GACTTCCCATCATCCGCCGG
ATCGCACCGTTCCACGACCG
GGCCAAATACACTGTGACCC
CTTGAGACAGCGAACCACAC
ACCCCACGATACTTCCCTCG
CATCGGAGCCAGAAGCCGGC
GTTCCACACTCCAACTCAGC
GGGATGACTCGCGATCTCCA
TCCCAGTTTCAAGCCCAACC
GCGCCCCTTCACTTCGACCA
CCCAGTCTTACCCCCGTCGG
CACCGCAATTTTGCACCGGT
CCGCCATCGTGCAATACCAT
GATGACCCAACCACCCACCA
CAGACCTCTTATAACAACCA
ACGGTCCTCCTACCAATTAA
GCAACCGTTCCAGTCTCATC
TCCAACCCCTAACTAAAAGT
CCAGCCCGTCTCACCTCCGT
CGCACCAAAGGTAACTCAGC
CCTCCGCTGGCCACATACCC
CCAGAGCTACCCACTCATGA
CAACCCCCTCCTTTTCGCTC
GGCCTGAGCCCCTTGACTGC
CCCGACCTACGCCATTGCAG
TTTGCACTTGACTTTTGGAC
GGGCCGACCGTAATAAGCAA
GCCCTCTTGGCACCTCGGAG
ACAACTCGATTGGGACCATA
GAACCCCAACCCCTGCCCCC
CCGAACCCCACTCCGCCAGA
CCACCCCATCGGATAACTGA
GCATGAACGGCCCGGCCCCG
TCGGGCCTTTATATGCCTGC
CGGTCCCATCCCTTCTCTCT
ATGGCCCACTGCTCCTGCGC
TCCCACACACCGCGCATACG
ATGTAGCCACTAGTTAACCG
ACCGTACGACATGGCACATG
GACGATGGCCCCACTCACAG
CCCGGGCACATCCTTCCCAC
CGAGCCCTCTCCAGACTTGC
CACCCACGACCGCCCACGTC
GGCGCCTCCGCCGCAAGACC
ACCCACCTCGGATTTAGCGA
ACACACCCCGAGATGTTCAC
CCTTCGTCTACCCGGTCATT
CTTTACACGCAGATCAGGGG
CAGTCACTAGAGAACCCAAC
GCGTCCCTTCCCACCCCCTC
GGCAGAGTTCTCCGCTCCAC
CTCCTTCAACATATACCTCC
GCTGTCAGACGCCTCTTTCT
CTGAGCTTCCTCCATATAAC
CCCCGACCCACTGCCACCAC
ACTGACCTACATTTTAAACA
ACCACACCTGATACCCCAAG
ATGGCGCCAGGTTGCTCCTG
CCCACCTTAGTCCTTGGCTC
CCTTCTCGATCACCATCGCG
CCAACGCTACCCCGCCCAGC
CCACCTGCCGCTGCGATTCA
ACAGTCCTGCCTACCTTCCA
CGCGAAACTCTCCCAACGCT
CTCGTTGATTCTCCCACTGC
CCCGCGTCACCTCCGCCCCT
CGAAGTCTCCCACCTTCCAA
CCCCCCATGCCCATGCATCG
CTCACCCCTGCGTTACGGAG
GCAGCACGGCCGCACCAACG
TAACGCTCGCTGGCAGTCTC
CTACTGCGACTACTACCGAA
AGTTTGTCCTCCGCCAGCGG
CGCTCCCAGGACGCCAGAGC
CGACTCCTACCCGCACCTGG
GGTAAGTTGCCCATAACAGC
CCTAGCACACCTAACAACGG
GCCACCACTTGAACCTCTTA
CTAGCAGCACCTACCCCCGC
GCCAAACCCCCAGTCCCCGC
AGGGGACAGACCATCTCGTA
CTCGCCGATTTCCCACCGGA
GCTACTGCATCAGACTCAAA
GACCCATACCGGACCAACGT
CCGATACCTCACGCCTAGGC
CCCCGGACTCTCAATCCTCA
ACTAGAGCACTCACGCAATC
ACAAAGTACTTATTCGTACT
CGGGTAGCTTCAAGAATCAC
CCGTCCACACCTCTGGCCAA
CGGTATCCTCCTCTCTGCAC
CCCCCCCCTCCTACGCTAGG
CACCGGGACCCCATACACAA
CGATCAACGCGTCCTAACGA
GACGCAATCCGTGCACACCT
AAAATCGGACCCCCCCTGGG
CACGCATTGGCAGGTAGGCC
GTCTTCCGGCCGTTGGCATG
TCATGGCCGCCTACCACCCA
GCGCATCTACACCACCAGGC
GCCCAACTACCCCCACCCCC
AGACGTTCGTCTAACCGGCA
GCTGCCCTCCCAAAATCACA
GAAACCGGTTCCATCATCGA
TCCTTCCTACCCCTTCCACT
CTCGCAAGGACCCCCCTGCA
ACCCCTGAAGGCATCACCGG
CCCGCCGACCTGCCATACAC
TTCCACCCGGTCCACCCAGG
GTCCGACAGATAAATTTGAC
AGTCCATCCCCGTCCCACTA
CACCGTCCCCTGCCTCACTC
CGCAGGCTCCAACCACCACC
CCCGGGCCGCAAACCCGACG
CCTCTACGCCTCTAACAAAC
CTCCCGTGACCTCCACCCCT
CCCGGCCAGGTGCGCCCAGA
GGACCCTATCACCACCTAAC
CGCACCAGTCCCCTCCGCAA
GTCGCACCGTCTACAAGGCC
CCCCTGCCGCCTGTCTCCGA
GAGCACCGTGACAACTTGCG
CCGGGTACAACCTTCGCCCG
CCATAAGCTCGCTCCTTGCT
CCACTCCCGCACCCCCCGCT
CGCAGTTCGGACCCCTTCAT
CCGTCACGGCAAAACGGAAA
CACATACCCCACGGCGTACT
CTCCACATACTCGCTGCCCG
AATGTCTCCCAACCTACATA
CTGGTCCCGATACACAGCGA
TACTTCACCACCGCACGGGT
CCCCCATACGGCACCCAAGC
TCCCCCCCACTCTTAGCCCT
CGAAGCTGCCACCATGCACA
CCCGTCCCACCGCACCCTTA
TTGCGCACCCACACCAAGCT
CCCTTATCCCCGCGACCATC
ACCGCTTTCCCGACCCGAAG
GTACGAACGCAAGATAGTTC
TATCAATCCCTCTCCCCTAA
CAAGCCCTCGCTTATATCCA
CGGACTAAGCCGCTCCGAGG
CGAGTATTTATTACGCCCCA
ATAACCCCGGACGAGGCACG
CCACTGCCGATTCACCCCAT
GCAACCTTCCAAGGCATACA
CACACACATACCCCCCTGCG
CTCAGTACACCTGTTCCCGC
CCGGATATGCTAACCACTGA
CCCCTCGTACCCCCCACCGC
TGCGCCTGATCGCCCCAACA
ACGGAAGCAGCAGCAAGGGA
CCAAGGCAGCTAGGTCGTTC
CCAAACCCGACGCCTCATCG
TAACTATCAAGCCCAGTCAA
ACGCTCACCCCTACCACCCC
GGGTCGCCGCCAGCACTACA
TTGCTTACCGCCCATTCTCG
CCGAATACGGGCTGTCCCCA
CGTGGCCCACCTGCCGCGAA
CCAAGCCTCGATGCACAATG
ACCAACCAACCCCCTCCCAA
CCGCCCGCAACTATACTCCC
CCCTTCGTACGAGTAACCCG
CGAGGGTACGCCATAAACCC
ACCCGACACCCCATCTACAA
CACCCACGACTCACCAACCA
CTGTTCCCGTTAATCTCCCC
CCCACGCGCCCCTACCAAAC
CTAAGTCCCCGCCCCGCCGG
ACGGTCCCTACGCGTTGGCA
CCCACCGCCCACAAGCTCCA
CCCGCACCATTGAACCCCAC
CGGGAAATTCCTCTACCGAC
CCACACACCAGACTTATCGA
GCCCCGCTGCTGTTCCGACG
GTGGCCCCCTGCAACCCCAG
TACGTGCCTCCTTCCTCGTC
GCACCTCTCTGAACCAATTC
ACCGCCGTGCAACAACATCG
GCACTTCACCCCCTCCCCTA
AACGCAGAAACCTCCGAGGA
CCTCCTTACACCCCTCAGAT
CGCACCGTTCTGCATCGCGC
CCGACCCGTCCGGACCACAT
ATTTCATTCGTCCCTCAGGA
TCAACGCGAGCTCCTCCGCA
CCGTACACTGCCACCGCAGC
CCGCTACCATCGCAAACTCC
ACAGACCCGCGAAACTGTAA
GACCCCCCACACTGCAACAG
CTCCCGTCTCAACCCCACCA
GACAGCAACCGTCCCGCCCT
CAACCAGACGCTTTTTCTAC
GAGACGACCCCCACCTCGAT
ATACTTGATGCCGCCGGTCA
CTAGCTTCCTGCTTCACCGG
GCCACCACTTTGTGTTACCC
ACGGCGCCGACCTTTCGCGG
CCCACCACTCAACTCGCCAG
TACCCCCACCACCTATACTT
TTCACCGTTACTCCTCCCCC
CATGGCCCCTGCAAATAACT
GTCACACCATTGCCCCCCTC
CCCACGCCCGTAACGTTCGA
CCTTTTACCAGCATTAGACC
GTTCAGCTCCTCTTGATGCA
CCCAAGACGCTGACATTACG
AGCTACCCCCGCCCCCACGC
CCCCCGCGCCTGAAGGCGGC
TCCATGCCCTGCCAACGAAC
CGTGGCGGAGTAAGATGCAA
AGCGACCAAAGCCCACTTAT
CCCCACTTTCGTCCACTCCG
GAAGCCGCACCTCAACTCGA
TCCACGTCCCTTGTATCACA
TCTAGCCCCCATCCAACACA
ACCTACCCCAGCGCGACAAA
CCATGGCTTACCGCAACGTG
ATACCGGCCCCCCCCGCACA
AACAAACCCGGACGCACACT
GGATCCGGGACTCCAATAGT
ACTGCTTACCCCGCGAATCG
AAGCAGGTTCCCCAACCTGC
GGCACCCTCCCCTTTCCAAT
ACGATTCAGCAGACACGCAG
TACGCATTCCGCCGCTCTAA
AGGGTTGCATACTGCGAGGG
GCCAAGATTATCCTATAAGA
ACTGCCAACCCCCCTTGGGC
TCCGGGAAAGGGCCTGCGAA
CAAGCCGCCCCATACTGCAC
ATACTGTGTAGACCAGCATC
CCCGTCACTCTAGTAACACG
CCCGGGTCGCCCGCCCAGCG
GCGCTCCAGCCCCTCCCCGG
CCCCAGCTGCCGCCCTCGCT
GCCATAACCCTCCTTCGGAA
GCAGCGCTCTTTAATGAACC
TCACGTCCAAAGTCACCAAA
CTAGGGACCGCCGACAGTTC
TCCTCACACAACCCCACAGT
GAGACAAACCCAGCCACCGA
CATTACCCTCCGAGCGCATG
CTCTGACCGTCGCCATGCTA
GACCAAAATCGTCATCCCTC
ACAAGATTCCTGTCTGCGAT
GACCTATCATTCTTTCCCAG
AACTTCGAGCCTCGACCTCC
TCCACAATGGGCTGCACCCA
GACTGTTAGCATCCCACCGC
ACCTATAGCGCTATATTACT
GGCCTCAGACCCTCTGTCAA
GGTACCTCATAACGGCCTCA
ACTAGTTTAGACGCCCGGGC
CATCTAACCGCCGATCAGAT
GCTGGTCCTCTCCCAATCCG
CCACACCTCCACGCCACCCC
CCGGCACTCCCTATGACACT
GTGGCCGGACCGCACCCGGA
ACCGCTCAACCGCCTACGTT
ACCCCCCATACACAGACGAA
ACCGCCACCCGCGAACACAA
CCTGTCCAAAACTGCGGGAG
GCTACGGCCCCCGTCGTCAT
CTGTCACCCTGTCACCACGC
ACGCCGTCCTAGTCCCCATA
GAAGCTAAGCACGACACCGA
TACGCCTACCCTACCACCTT
GCCCGCAGACCTCGCGCCGA
CTCGCACCACCGTCCCCTCG
CCACCCTGCCCGAATCCGCC
CATCCCTGGACCACGATGGC
GCCGGACTGGCACTCGTATC
ACGTCCCTGCACCCAGGATC
AGGTAAAGCGCCCAATGATC
CTCCCCCGCACTTGTCGAAA
AAGCGCAGACTTGCCATGCC
CCGTCTACATACCGGGAAGC
TGTACCCTACCCGCATGCCC
CTGCACACCGCCAAAACATC
CCAAAGTCCCCCCGTACCGC
GTCATGACTCCACACTGAGG
TTCCTCAAAGCCGCTCACTG
TTTCCCCACGTCAATACGGA
ACAGCCTCGCGCCCCAAGCA
GGCACCCCACCTCTTATCAC
CCTGCGCACCCTTTCGACCA
AGCCGAGTCACCCCCAACCA
TGTCTTTTCCTGCAAAACGG
TTCTAGCCGCCTCCGGCAGA
GTGACATACCGGGACGACCT
ATGACGCTGGTTCAGTCTCA
AGCGACTATCTGCCCAACCC
CCCGAAGTAACGCAATAGCG
CCCGCTACCACTGCGCAAAA
CCCGACCCAACCAACTCCGA
GAGGGAATGTCCTCACCGTG
GATGCGTCCGCCAAAATCAA
GGCATACCGTAGCATATCGC
GCTACCACGCATCTGTATCG
GTTGACCCTTCCACCGGTGC
ACACTGGAGCTCCCGCGCAA
GCCAGTAAACCCGCCAGCTT
ATAGTAACTAGCTTGCCCAG
ATTGATGCAGGAGATCCTCG
CCACCCACGCTCTCGCCCCT
CAAGAACCGACCCTAAAGGA
CTCCGTCTTTCTTTTGATAG
CCCACCCGCCGCTCCTCGCT
GGAACCCACCCCAACTCAGA
ACCACCATCAAGTTTGCCCG
AGGAGCTGCATGCTTGCCAT
ACCACCCCTCTTTTGCCACT
AACAGTATCGCCCCACGGGT
CCCCCCGCCCCGCTGTCTCG
AATCCTACCGCCCTCCCGCT
AGCCCGACAGCCGACCGTGT
GAGCACGCCCGGTCAACCAA
GCGTAAGCCCCCCTTGTGAC
ACTCGTCGCCCGGAACCCGG
CAGCAACCACTAGATCAACA
AACATGCCGATCACCGCACA
ACAGCCCTTGCACATTCGAG
CCCACTCCCTGGATTCAACA
ACGAGCATGCCTCCTATCTC
ATGCGTATCTGCACCCCAAT
CCGCCCGAGCACGGAAGGTA
GACCCCCGACTTTCGCCCCT
AGTGGACTACGCGGTGACGA
CTCGCCTGTGCACCCCTACG
GCAGCCCAGCATCACGTAAG
CTCTCGCCCAATCATCAAAA
GTGGAGTATCGCTGGTCCTA
CCTCCAAGGCCCACCTCCAA
CCAACCGCACTATCTTGCAT
ACCCCAAACCCTCCCAGCCC
CTTTCCGTCTTCCCCGCCCC
TAAGCCACGCAACCCGTTCT
ACACCCGCATGCCTCTTTCG
TCCTGTCCCAAACTCTTTAT
CCCAAAAAGCGCGTCCCACT
CAGGCTCCACCTACCCCGAA
CCGCATGGCTACAACCGGAT
CGGGGAAGTCGCCCACTAGG
AAACGGAATACCCCCCGACT
CAGAGGCAGTCTTACCGCCG
CGCGCCCAAGATGGCCTCAG
CACAGCTGTCTCCAGATGCT
TCGAATGCATGCCGCGGGTA
CACCGCCTACCCCCCGCCAG
CCCCTAATGGCTAACCCAGG
GCCACCACCCACAGCCATCG
CGCGGCGAAATATCGCGAAA
CTGTCCCCGCTGACAGAGGG
AGCTAGCATCCCGCCCTCCT
ACCAGTCTCCAGTACCCGAG
CCACCGAGATCAGCAGGAAC
CCTCATTTCCAATACCGAGC
CCCTGTCCATGCACACCAAG
CTCGCCGCGCCGCTTAACGA
CCTTATCCATACCCCCTGCA
CTCTCAGCCCCGATCCCAAA
CGCCAACCCAGCTACCGACG
AACCTGCCACCGAACCTACG
CCCGACAGCACTCCTCGACG
CGGCGTGAACTCAACCTCGC
GGGACCGCGAACACTCGAAG
GCACTTCCTACATGGTTGCA
GCCGTCCACGCCCTACCCGG
GTCCCCCTCACCCACCAGGT
ACTCCCGCGCTACCCCCAGG
GCGGGGCCCCGCCTATTTTA
CTAAGCCCCTGTACGCTAAC
TTCAGATCGCGGGACGAACA
CCTCCTTCGTCCCCCGCCGG
GAAATGCGTCCCCCACCGCA
TCCCCCCCACCCAGACACTC
AAGTGATCTCCTCCTCCGGG
CCCCCCCTCTCCGCTGCCGG
AGGGCAACGCCCAAACCTGC
ACCGTCAAACCGCCCCTAAA
GAAATCGCACTTCTCTCCTG
CCGACGGAAACTACAGACGA
TCGTGCCCACTCACTCCGAG
CAGCATCTGCATTCCGCCTC
ACATCCCGGCCACCCTGGAT
GCAACCAACACCGACAACTA
CCGCCACCCCACACTTACCA
CGCGCAACGTCCCCCCACCA
ACACCTCAGACCTCCCTAGC
GGCGTCAGAAGTGCCCCCCG
CTACCTACTCTTCTTAAGGG
ACCCATCCAGTTGACGTCGA
GAGGCCCCTCACCAACGGAG
ACGTCAGCACCATTACTACG
CCCGGCCCTCGCAGCGAGCA
CTTACTACCCCCACACTGAT
ACCGTCCCCCCCCCCTTCAC
ACGATCTCTCGCGTGCCCAT
ACAGTCGCGAAACTCATTCA
AACCTGGCATGCCAATCCCG
ACCAGCCTGCCCAGCCAAAT
ACGCTACTACACCCCCCCCT
CCGGAGATCCCGTATAGCCT
ACCGCCCTTCCCAACTGCAC
CACTATCAGCGCAAGCCGGG
TCTGCACGCAATAACCCGCA
TACCACACGCAAATGAACCA
CTCACCATACCACCCCCCTC
CCTTCCCCCACGCCCGCGGT
ACTGCCCCAAATTCCCATAC
GGCCCGCGCCACCTTCGGCA
CACCCGCCACGTTCCAACTA
CGTGTCATCGCCGTTACAGT
AGTCCCCCAACAGCTTGGAG
GCCCCCAACCTGCCTATCCC
CCCAGGCCCCCGTAGCCCTA
CAACGACCACCCAGAGCGAG
CCTCCGTACACCAGTGCTGA
ACCACACTTAATCGACCCAA
AGTACATACCTCCTTCCCCA
CATGCTTAGCCACGGTACGT
CTCCACCATCCTCACGCGGA
AGTCTCGCAGCCCTTCCCAG
ACCTACGTAGTCAGCCCTGT
CCGACCCTCATTTCGATAGT
GCTGCAGAACGCACGGACCA
CCATCCCAGCAAGGCTAAAA
GAGGTGATTCCAGACCAAGA
GCCCCCTCCCATGCTATACA
GGCATAATCCCTCTCGACTC
TGACGCTCCCCCTCTCCCGT
GCCCGCCGCATACAAACGCA
ACCCGCTCACCACTCCGGCT
GTCCAAACTCCCACTGAAGC
GATACTCTACGCTTCGGAGG
GCAATCCCAAAAACCTCCAG
GAGCCCCCGCGATTAAAGAC
GCGGGTGCGTCTCAACCGAC
CTCACTGCCCCACAACTCAA
CGCCCGCATTGAACGAGAAG
CCTGCCAGAATCCCCACCGG
CCCTACTTCACTCGATGCCA
TTAACCCCTTTTACCGCCGA
CCAGCGAGGATCTCTTCCCC
TCCGTGCCCACGGACGAACT
CGGCCCGCTGTCACGACCCC
GGAGGGTCCCTCCCCCCACA
CTACACCCGGTTCCCCACCG
ATCATCGTTTCCGGGTGCAC
CCCATGCATCCACCCAGACA
ACACAACCCCGCCCTGCCCG
TCACGGTCAAACATCACGGC
GTAGCTAAAAGCCTAGCATC
ATCGAGCACTGAATCTCACA
CCCCCTCCACCACCCAATCC
CCAATCCCCCCACCACGTAT
CCCCCCAATAGACAGCTTTG
GTCTGTGAGGGAGTTACAGC
AGGAGGACTCATGTTCTCCT
CACACCATTCGCTCCCCCCT
CTCCCACCTTCTGCCACGCA
ACGTTAGCGCCCCTCCCCGA
CACAGTGTCCTAGTGCCTCT
GCCCGATCCGTTCCAAGGCT
CCCCCTCCACCTACTTTCCC
ATAACCGATGCACTCCCCCA
GACGAAACAAAGAACGAGGT
CCTTCAATCCCCGCACTCAG
GCAAGCCCGCGTGCTGAGAT
ATCCAACTCCTACATATCGC
CCTCGATTGGCCATGCATTT
GCAACCGGTCCATCACCCGT
GCGTGTGTCCGTACTTCTTG
TGAGCAGGCCCCACCGCGAC
AACCCGCCCCTTCCGCCCAA
CCCTGAAATCGCACTCCTAA
CATGCTTAACACCACACACC
CACAGGTTGCCCTGCAAACA
AACTGCGCAGACGTATCAGG
GCCCCTCCCCACTGCTTGCT
CCAGTCCCGCTATACGTACA
GCCCCTCTACTTTGTTCCGT
CATGCTCCGCCGAACCACTC
CCGGAAACTACCCGTTGATG
TGCTCGCAACACTAGACGGC
ATTGCCCCCCGCCTTACAGC
GCCCCTACACCCACCCACGA
GGGCACCTCCCACGGTCAGG
TTAGGCCCACCCCATCCCTG
AATTAGTGGCCACTCCACGG
CTACCTACCCGCGATCTATA
ATCGTAAGCCCCCTCGGTGA
CGGACACGATCCCCATTGCA
TTACCGCCTCCTGTGCGACA
GTAATCCCCTTAGCTGAAGG
CCCCGGCTCCTATCCGACCT
CCCACTTAACCCAGCCACAG
GCCACTGCCCAAATTCCACA
GAATCCTATCAGCCACTTAC
AAGAAGTACCCGCCACCCCA
AATCAAGCTGTCCCCTGATT
CTAGCCCGGCGCCGTTAGAT
ACTATGTCAGCACGCGCAGG
ATGGTCGAGCCTATCACCAA
CCAACTGGTTTCCCCGCGAA
TCAGCGCTGCTTATTGTCGC
GCCGACCCCATTGAGATCCT
AGTCATCCGTACACCCCCGG
CCGCAGCTCCCCTCTACGTC
GTCGTCTCCTTCACCGCCTG
CTACAGGTTCTTAGGCACAG
CCCCTCGCGGTCTTCTAGCC
CATACTTTTCCGTCTCCCAC
GCGACCCCTCTCCTTCACCG
CCGATCCGCCCCCGCCAAAA
CCGCCGTAGCATCCCCCGAC
CTGTCTACGAAAACCTACCG
ACATTTCCCGCTATGAACAC
CGTCCCTCCCGTCACTGCGC
CACAATCGGGCCCGTAATCC
TTAGTCCCATCCCAAATCGG
CTTCTGCCATTGCCCGACCC
ATTCCCCATCCTCGCGCACA
GAGGCCACCCTAGTCATAAG
ACTGGGCTCCGGTATTCCAA
ACATCCAATTCTAGCTAGGA
CTCTCTGAGCCGCCGCAACA
CACGCCCCAGCCACCTCCCG
ACCCCGCACCCCGCCGTAAG
GCTCTTTTGCCCTCCCCTAC
TCCCGATAAATCAAACGTGT
GCTGCTCTACAAGTCAAACC
CCCGCTGCATCCCCTCCAAT
CACATTGTAAAGACCGAGTG
ACCAACAACGGCGCGTGGCA
CTCACGCCGCGCACTCTAAA
TACCCGGATGAACCTACCCG
CCGTCACGATCGAACGCTCG
TCCCCGCCTCCACAACACGC
ACATCTATACTGGCCCTCCC
CATATACTTTTCCCGCCGCA
AGCCATAGCAATACAACTCA
AACTTATTGACGACCCCGCG
CTTCTCCCACGCAAGCCGCA
GGCTTTCCACTGCCCTGCAA
CCGACCTCGTCCCTAAAACA
GCCGAATCACCCACCGGCGC
GACTCCCCCCTAATTCACCA
ACCCCCCCGACCTGCTACCC
AGGCCGTGACCAGAACCACT
CATACGCGGGCAACCGACGG
ACCCAATTTGCTAGCACATC
TCTCCCTCCCCCCCTCCGGA
GCCCGACCCGCGGCCCCACG
GCGAAGACTTGTAGTCACAC
CACCCCCTACCCTCCTACAT
AGTACTGCAGCCTGACCTGC
AGCCCCGCCCCGCCCACGGG
TGAATAGGATCTTACCACCC
GCACCTGACCACATTCTCCC
ATAGTTTACAGCCCGCCGAT
CCCTCGGAAAGCACGTTAAG
AGCCCCTCAGCATACAGCCA
TACCCAACAAACCTGCGCTG
GGAGCCACCTCCCCCTAATT
CCAACCAGTCCCCAATTAAA
CCAGCAGGACCACACCGAAA
GTCGATCCGTCCGACTCCAC
TCCTCCCACAGGGGCTCGGT
ATAATCCCGCCCCTGAATGC
CTGAGGCTCCGGAACTTAAC
CTATCCCTCCCTGACAGGCC
CCGACCGCTCCCCTACCACG
GCAACTTACTGGCCCGCCTC
TACAATCGCTTCTTAGTCCG
AATGTCACGCTCTTTGCCCA
CTCGGACCTCTGCCCCATAC
CGAATCCCCAATAGCCCTCT
CACCACTCTAGCGACAAACT
TCCGCCTAGATACCACCCCA
CTAGCATTGTCCACCCAAGG
TCGGGCAAACTTCCCCGCAC
CTGCTACCCCTTCCCACAAA
AACCACCGCGTAGCCGTGAG
CACAGCACGTTCACAGAAGT
ACCCCGCATATCTCTGCACA
AAAACCACACCTACCCAGTG
GCCCCCGTCTCTGGGAGCCA
CCCTCAGCCTGATACTACAG
GTTCCCCCACTCATCCCATC
CCCTTTCACTACACCTAGAC
CCCCGACCCCAACCACAACT
GCCACCTAAATGGCCCCGTC
CCAACCCCCCCAATGGATCG
CTCGCACTGCCCTCCTAACC
TGCAGCATACACACACACTG
CACCGTCAAAGACCGTGCGG
GACGGTCCTATCCCCACTTG
AGAGAAGGCCCGGCCCAAGC
AACTGCCACACACACACTCC
ACCCCATAACTGCTCCCACA
CTGCACGCTATCACATTCCG
TCTCATTGAGCATCCAACGC
GTGGCCGCTGTCACCGACCT
TTAGCTCCTTCGTCAGACGA
AGAGTACCACCAGGCCTCCA
GCACCCTTTCACCCCCAAAA
GCCCGCCCCTTCCTACGGCT
CCCATACAAACAGCCACTTC
ACGGCGGTAGATACACACCG
GAGGTCCTCCCCCACCCACA
CATCAGTCAGACAAGATCCA
CACGTCTCTCCCTTATCCGA
CACCCGATGCTCCTAAACCC
GACGGATTATCCCTCTGGCA
ATTACTAAACACAGAACCGC
CCCTCGGATACGCTCGTGCA
GTTCTCCCCTCCGCGACCAG
AAGTGCCTGCCCCCCCGCCA
GGCCCCACACCCCTCGTTAC
TCTCCACCTGCTCCACGCCG
CAATGTCCCTACGTCACCGG
AACGTTTCATAGCCCCCCCA
CGGTCTCCCCTCGATCCCCC
GTGCTCCCCGAGGCGTCACA
CCCACCCAACGTCAATGTTA
GCCACAACGTTCCGCCTCGT
ACGCCCAGCGCCACGATTGA
CCTATTTTTCTTAGCCCTCG
CCAGCCCTTAGCTCCTCCCA
CGCGAGCACCCTAACTACAG
GAAAACACGTTTGGCCCCCC
GTCGTCGTCTATACTCGCCG
ACGCCACAACCATGCCCTAC
CCCGTCCTGCCTGGTCCCCG
CATTCCGTTCACACACCCCA
GGTCCACTACGCGCGCTCTC
CGCCTCTTCCCCGACCTTGC
ATCCTCTTTCTGGTATCCGG
GTGGTGAGCACTCAAATCCG
CACAGTCCACTCATTTTGCA
CGGCCTCCCTTTGAACCGCA
CTTGCCCGGCGTATCGCCTA
CCCATTCTTCCCCCCAATAG
CACATTGCATCCAAGACTGA
GCTGGGGTTCCCAAACTTTC
GCACCCACAGTTGGCCCCCT
CCCGCCCCGCTGGCGTCAGG
ACGCCACCCTCTCTACCATC
CAACGAATGAGCACCCAGGA
ACCTGGCCATTGGCGGAGGG
TTGAACCCTGTTGGAAAACC
GTACCGTTGGCCGAGCAATA
AAGCAACTCGCTGTCCACGC
CATGCCCCAACTCACGACGG
CCCCCTCACATGCCTATGTC
CAGCGCAGTACGTCCCAAGC
GTTACAGCCTTCGTTTTGAC
GTCCACTTGCCCTGGAGAGA
TCCTCACCTGATCTTATCTC
ATTGTAGACCACACTCGCCA
GATACCCTTCCATTACCTGA
AACGCCACCCCAAACACCCG
CGCATAATACCCGCAGGAAC
AATCTGACACGCACACCTTG
CCAAACCTACCCGTCGGACT
GTTGGGCCTCGGGACTTATA
CGACCTAGCCCTGTCGACCC
ACACCCTCCAAATTTCCCCG
ACAACCACCCAACACTTCTA
AGTCCCCCTCCTCCCCCCTA
ACACTAACACCGCCTCCCAC
CTAAGATCACCCGACTACCC
CCAGCACCACTCGCCTCCGC
TGCGCCGATAGCGTGGCTAC
TCAAGCATCCGTCTGATCCA
CTACTGACGCCGCTACCCCC
CCCCCCTCACTCCCATTTGC
CTGGCGACACTGCCGCATAA
TGCCCCTACTGCCCCTACGA
CAGCCCTCTCTGACTCCAAC
CCCGCGGCTCCCCCCCCGAC
CCCACACCGACCACTAGCTT
TACCCTAGTCCTGACCACCA
TCAATGCCACACACCCTCCG
GACACAGAACGCGTTGAACC
GTGGCCCCGTTCACTAAGTC
CAACACGGCTCTCCCAATAA
ACTCATCTGCCCCCAAGAAA
TTTCCCTCAACGCCACCAGT
CCGCCCAGAAAGTTCCACGT
GCACGACTACCCTACGGCAC
CCCCCAGTCACAGCCGCAGA
GCCCTCCGCTCCTGCAACCC
CCCCATTTGTCAGGTCACAA
TCCGCCTAGCTCGCCCCGCG
CCATTTTTGCTTAACCCCAA
CCTCCGCTGACACCACCCCG
CTCACGGTAGCTACTTGACT
CGCGTTCGCCATTCCCTACA
CCCTCGCCACGACCCTATTA
CCAGAATTACTCCCTTCCAA
GCACGGAACCCTGCCCTCCA
CGAGAGTACTCTGCCATGCG
CCCTGCGAAAAAGCACAAGC
CACGCGATGGATCCTACTTC
CCTCAACGCGGGACCTTGTG
GATGGCACACCCCCCTTGGT
ACACGAGAACCCCCAGCGAC
CCCACTTAACCCCACTCAAG
GGGCATCCTGCTACTCACCA
CGTGCGACACACAAAATATC
CCCAATTCCGCCGCTAACTT
ATGAACTGCTCCTTTCACCG
CTGGGGACTCCTCTGCTCCA
CAGCTCCGTGCCTTACGACC
GCGATTAACCCCACCCGCGA
AACCAGGGTCTCACTGGACA
GGGCTGCTAGCGACAGGACC
GCCAACCTCCCCACCAAAGC
CCGACGCAACCTCATGCGCA
ATCTTCTTACTTCCTAACCG
GCCCCCCCTTCCCACTCATT
GGAGCCCACCTATCCGACCA
CCACTCGCGTGCGATCTCTC
TACTGGTTTTCACGGCAGCA
ATGCCCTGATCCCCTATCCT
GTACTGGACTTACGCCCCCG
ATGCTCGCACCCCTTATGGC
ACCACCTTGTCACCGCCCGG
CCAGCCACCCTCACGCACGA
TCCACCCCCCCCAAGAACAC
ACCGATCTCAACCTCGAAAA
CGACACTCACGTACTCCTCC
AGTCCAAACCGAGTACTCCT
TCGCATGATCACCTAATCGG
GACTACTGCCACGCACAAGA
TCTGCCACAGACGTTGCACA
CGCCGCAGAACGTTCTGCAT
GAATCGGTGATTTGGCCCTG
CGATCCGCCCCAGACCCCGC
TGCTGCCCACACTCCCGATC
CTCCGAACGGGACTATTGAA
GACCTCGAGCCCCCCCTAAC
TTCATTCTGGCCTAACTGCT
ACCAACCCCTCGATCCCCCT
GGCGTACCCAGTCGATCAGT
GTACGCTGACTCCATATGCT
GCCCGATCTGCTACCCGAAA
AACATTCTTTACACTCTCGG
CTCCGAAGCAGCCGCCTCGG
TCGACCCTATCTGTTCCGAT
TCCGCCCTATAAGCCGTAAC
ATTTTCAGGCGAGTCTGGTC
GCCACCCTCGCCCATATCCT
GAATCTACCGTACCTCTCTC
GCACTTATGCTACACCTCAA
CCGGCCCCCGCCACCACAGC
AGTCGCAAACAACACCCACA
ACCAACCCACGTTATCCCTG
AAAGACATGCTCGCATTGAC
CCATCCCTCAGTCCCGCAGA
ACCCCCTTACCTGCCGACTT
CACACCATTCATCGATGCGG
ACCCTAGCTTCCACCCTGCA
CAAGTCGTGAATAGCTTCGA
ACAGCTTCCTCCGAATGAAA
CCGACAGCCCCTGATACCTC
TCCGACACCCCCGTTACACC
GTGGTCCCACCCTGAATCGA
GACAGCCCTACAACCAACAC
ACGACAACCCCCAACCCCAA
CCGCTTGGCGCCCACCCACG
GGCGAGCCACAGTCCCGAGA
TATCATTTCCCTACCGCGGT
CTCAGCACCTCCGCCACCGA
CCTCAACCCCAACGACCTGT
CTCCGCTCAGGTATAAGAAT
ACCATAATACCTCCGATGTC
ATATTCCTAGCCCCTTCACG
ACCCACCCAACTCTCCCCTC
GAAACATCCCCGGTAAAATG
CCGCGCTCCCCCCTTTTACA
TGTCATGCGCTTTTCCCTCT
GGCCCCGTGCTTCGCCAGGT
AAAAGACACCTCCGCCCCGG
CTCGCTCCAACCCTCGTAAC
CGCTAACCCTTAATTCCACC
CCGCTCAAGTTTCCCTAGGC
GTACCTTACATGACCACTGC
CCAATTACCCGAGTGCTACC
CACCCGAACCCCAATGCCGG
CAATCCTCAGACCGTTATCA
ACAACGGCGAACCCACACTG
ACGACCAAACTAACCCTACC
GCAGTCCGAGCGCTGTGCAG
ATTAGACCGCTCACCCCCTC
CCGGCTCAATCAATACCGAA
GAGAGTCCTTCAAAGATCTG
GCATCATTTTCCCCTGAACT
CCCTTTGAACCACGTCAACG
ATCCGTAACCACCGCACCAC
GTCTCTTCCATCCTACGAGG
GCCGCGATCGGTAATCAGGA
TTAGGCAACCCTGAAACCTA
CCGGGTGCGCCCGACAAAGC
CTCGGCTGATGACTTATCTC
GCTAATTGAATCCAATGGCT
CACTTCTCACCTAAGCTCCA
CCTTCCTTTCCCCCCCTCCG
CTGCGACCTTTTCCCCTCAT
CTGTCCGGCCCTCTTGACCC
CTACGCGACTTGCGTTCCAA
TACACGCGACCCGTGTCCTA
TCCCACGCTCAGCCCAACCT
CTCCCCTCTGCCGCCCCCCT
GACCCTTAATGCATACCATA
CTCTCGCCACCAACGGAAAG
GAGAGAACGAACCACCTGCT
CCACCGTCTCCCGACAACCC
CCCACCGACATCCGCCTCCG
TGCCCCCTACCTTTAGGCGC
CCCTCCGCGTGAGTTCCCGC
ACAGGCGCATTTTCCTTAGC
CCGGGCGACCCCTCTTAGAA
ACCCCTATCTGCCAAGCCGT
GGGTGTTTCAGACATGAGTG
ACTAGCTCTACCGCAAAGAC
TCCATTGGACACACCTGACC
TGCACTGCCCTCTGTGTACA
ACTCAGCTCGACTACTCCAA
CCAGTACAAGGATCCCAACG
GCTTGTAGCAGCACAACCCA
CACGGCCTTATACCTTATCC
CCTACTCCCCCCCCAACTGG
ACAACTCCCTGAGTTACCGC
CTCAAAGCACCTTTGCACTG
ATCCGGCGTCCCAGCGCGCC
ACCGCACCAACCGGATGTAG
CCCGTGTTAGAGATGCACCC
CCCAGCCCCCCCCCGACCAA
CCCTTTTAGACTCCCGCCAG
CCCAACCTGTGCAAAAGAAT
TTGCATTGATCACGCGGCAA
ACTTTCCAACCTCATCTCAA
CCACCTGGCCTCGGGCTTTA
AGGATGCAATGTATCCCAAC
CGACCAATACTTACCAAGAA
CATACTATCCTCTCCAATGG
GTCTCTCCATCCTCCCTCTG
ACCTCTATAGCAGCCATGAA
CCGATGAATCCCGTCCGCGT
ACGCCCCTATCCGACCTCAC
GTTCTAGTGCCTCCTCACGG
ACCCAGTCGTATAGTATGAA
CCCTATAACCCGCTCTCCCA
GCGACCGGGTTTCCAGACGT
CCAAATCCTTAAGTTGCCCG
CTCATGGTCCTACCCCCAAA
GCCTCCATCCTGCCGGCCGG
CACATCCTCACACCCCCGAC
CCCTGCCTTGCCTGCCTACA
AAGGCCAACCCCCTATCGGG
GCCCCACTAGCTGTACATCC
GACGCTTTAAATCACTCCTC
TCATCAACACCCCCCCACCC
ATCGGGCGCCCATCCCGCTG
ACCGGTGTCTAGCCCCACGG
AAGCCCCGACACATCCCGGT
CACTCCCCGCTCTGTCGTCG
AGTGGGACGCTCGATACCTT
CTCCCCATCGCCGCCACCCC
ACAACGACCCTTGCTGAGTC
ATAAACGCCCGGACTGGCGA
CCCGGTTCTCCAAGCTTCCA
AATATAACTCTGACCCACAC
CGAGAAACCGCACTCCTACA
GTACGCGCATCCATCGGCCT
CCCCACTTTCTTATGCCGTC
GGATCACCCCCTCTAGGGAT
CCCAACTCCTCCCATCTCCA
CTGCCAACCTTTCACCCATC
CTTCACATTCCCTCCCACCG
CACAGTCTATCCCACCCAAA
GAAACAATAGTCACGGCGGA
ACCCCGCCACCCCGAGGCGA
TCCGTCGAGAGCCCTCCCAT
GAACCGTTCCTGGCTTGCCG
GGCGCCCCACAAGCATAGGT
TTTGGCCAAACCGCCAACTT
CGGACCTAGGAGCACACCAG
CCGCGACCCCTCTGCTGGGC
CCCCTAGGCCGCCACCCGGG
ACCGAGGCCATCGCACTGAC
AAATACCCCTCCCGCCCCGG
CCCGAAGCACCCCGTCCCGA
CCCACCTCACTGCTCCCCCC
CTCGGAGAAACCCCCAAGCG
CCATTTGTGCGCGTTCCCAA
TCAAACCCATCGCCCGACTT
CGTCGATGTTGTCTCCCGGG
GCCCTCATCATTCCCGTTCA
GTCGACGCGCCCACCCGAGA
ACCAACAGTCGTTCTTCCTG
CGTGCCTGCCTTCACCACCA
ACTCTAACCCGCCACCAACT
CCCTCACTACGGGCTAACCG
CCCTCCACAACACCAAAGGA
CCCAATCTCCTCCTCCGTTC
CCGTAGACCCTCTTAGAAAA
ATGGTTATGTGTCCAATCCG
AGGCTACAGTCCACCGCGGA
CTCCCGCCTAACTGGGCCCA
CCCCAGCACCCCCATGCAAC
GCACAGGCCACTCCCGATAA
ACCAACCCGCCCATGCATAT
GTCGCTACGTAGACAGGAAT
GCATACGCGCCCTAACCGGC
GTCCCACCGTAGACAAACGG
AACGGAGCACCTCCCCCCAG
CCTGCCGTGCCTGAACACAT
CTACCCTCTCTCGCTACTCT
GACCCCCCACTTCCCGTTTC
AAGCCCCGCTCTCCCCTACG
ACATAGGCGAACCCCTATTA
GGTGCACGGCACCTCCCAAG
CGACGCCCCACAACTACATG
CTGGAATCCGGCTTTAAGCG
AAACTTCCCCTCACACTCCA
ATCGCCTCCTCCCTATCACG
GCCGGGTACTGTGCAACCAT
TCCAAGCTGACCACTGGACA
TCTGTTGTCCCACTACAAGG
GTAACTCGACGCTATACCTC
CGCAGACACCTCTCTCACCT
CCCCACCACTGCAACCTACT
CAGGTCCCCTACACGCACCA
CCCGCACCGCGAGACTGGTT
CCCGACATACTTCGCCTCCC
CCAGCTCGATTCCCGGACCT
CTTCTCACCACTTCGCCCAC
TCCCGCCACCCTCACTCGCA
ACATCTCAGATCGACCCCTA
CCTTGTACATAGCTTCGGAA
TGTCCCCAGAACGCCAGAGG
TAACCACCCCCGAATACCGT
ACATCCCTTTCATGTGACAA
GGCGACCCCCATTCCCACGC
CTGATTGTCAGCGAAACAGT
CATCGTGCGATCCCCTCCTT
CTTCAAACACACAACACGAA
GGACCAGACACCAATACCAC
ACGTTAATCCCGTGCACCGT
GTCCCGCATGCCTGCCACCT
CCGTTTAACCACTTCCTACC
CTTATCCGATGAATAGTGCG
ACTTACGCACACACCGCGGG
GCCACCGACACCTTCTACCG
GATGGTCCCTCCCCCCATCC
GGTGTTCACTCATCCCGAGA
ACTTTCCGGGCCTACTACAA
CCGGTAACACCCGTGGGCTC
AAGTGCCCGCCAGCCGTAGT
CTGCCCCCTTTCATACGGAC
CCTTCCCCAACTACCCGACC
GTCGCCCCCTACCCTCGCAG
CCGATGCAGTTCGTCTCTAC
CGAGCAACATTACCCTTCTC
ACGCATACCCCGCTACAACC
GCCTGCCCGACCATACAGCA
CAACTCTTGCCACCACGCGG
CCAACCGAACCCAAACTACA
ACCGATCCACTCTCGTCCAC
GCGGCCTCGCTTCGACCTCT
CCTCCCCCTCGTGACTCGAT
ACTGCCGCGGGCCATGAGCA
GTACACAATCCTAACCGTCC
AACCACCCCGCCACAACCGC
GAATACTCAGCCGAACAATA
ACCAACCCACTCACCTCACG
CTCGCCACCCACCTACTGCC
CTCGCGAATCAAGGCCCCCA
TCAAACGAGCACGCTCGCCA
GCAGCCTTCCCCCAACAGAC
CCCGCCTCACCGCCCACTCT
ACCACACCCCCAGGCTCCTA
GTTCGCACCCGTGACCATTT
GTTGCATTTCCGGGATCACT
CTGGTCCCCCACCACCAGAA
CCACCTTCGACCACAGACCT
CCCAGTAGGCTCGCCCTATA
TGCACCCCTCCCAACCCTGA
TCTAACCTGGCTAAACCGCA
TTCAAATCCGTCCTCCCGAT
TTCAAGCACTCCTCCATACC
CGCACGATATCGCCTACCGC
ATCAACACCTTGACCCCCAA
CTTTCCTCCTCCCCTGACAA
CTACACGCAGACGTCTTCTC
CATCCCGTTACCGACCGGAG
TTCGTTAAACAGGTTACCCT
CCCCTCTCCTTCTCCCAAAC
CCACCCTCTCCGGCATTCCC
CACCTTCGGCATTGCTTCCA
CCCATTTCCAGCCCGCCACG
GTTCGCTCCCTCATGCATAC
CGTGGACTATTCTCACCAAC
CCGAAACGAAGCACTCCACA
TGGGTCGTCCGAGACATTGA
AACGCCTCGTCCCGACCGAC
GTCCCCGTCGGCATTAGTAG
AGCCGTGTAAGTCCTGCCGC
GTCATCGCGAGGGGAGAACA
TCCATGCTACGTCCCCGCTC
CCCGCCTTACATCTAGTTCC
AGAGCATGCTTTCCCGCGGT
GTCTGACCCTCCAGATTGAA
CCCCACAATGCCGATCCAGC
CCCTTAAAGGATCAACCCGA
ATGCCGTTACCCGCTTCGGG
CCGGGCAAACGCCATACCCC
AGCCCCCTACCACGATCAAC
ACCGTCATACACCACTCCCA
CGTACCCCGAATCGCCTAAG
CCAACCAGACCCCCACTCAT
AATCCAACCCTATGCCGACG
CCCAACGTCGCCCCCATCCC
GTGCCCGACACCGCACAACA
CCCCTTTAACCTTTTCCCCT
CCCCCCAAACTACTCCTGTC
CCTTTCGCCCAGCCCGCTTA
CCCCACCCTCTAAGCTCGCA
CTAACCCGTGGCTCCATCTC
GCCTGCCCCTCCTCTAAAAT
CCGATTGCCCTTCCCGTACT
GCCTACATCTCCACCCACCC
CCTGGCCACCCCCTGAAAGA
CCACGCCATTCTACACACGA
ACACTTCCAGCTGCTCGGGG
AGGCTAAATCTCCACCCATT
CAACCATTTGACACACCCCA
ATGTTTCCGCGAACCTAACT
TACCACCGAAGCCTCAGATG
GTTGTAATGCTCCCGCTGCG
CCCGGCATTTCCCTCCCCCA
GTCGACCCTGTCTGGCCAAG
ACCCGGGCAGCTCCCACATC
ACCACGCCGCAATCCCTGGG
CCCGACGGCCCACACCAACA
CTTCTCACCAACCCACCACT
GACCTGCTTTTGTGAGTCGT
CCCATCTCGTAGTGCCGCTA
ACCCCTCTCATAACCCCGAC
GCCCACCCCTTTCTCCATGT
GCGACCTCAGACGTGCTAAG
CGCGGGCACTGCCCTTCGAC
CACCCATTCATCCCTACCAA
TCCACCACAAAAGCCCCCTC
ACGGGTACGATTAGCGCGGA
ACGCATGCTCCCACTCGTTC
CGCAGAACGTCGATACCCGA
ACGGACCTATGCTTCTACAC
CTCCTTATGCCCACAGCGTG
TGCACCCATATGTCGTCCAA
GTCCACCGCCTTTAAGGCAA
GCGATCTCCTCACCCCTTAA
CCTTCACCCTAGGCCAATAA
CGTCCGAACCCTCCCCCTGA
ACTCGTATGAGGCTAGGTCC
GCCAGTCGAACTCCCCTCTC
TCTGTATACCGAACTGTTGC
GTACGGCCCCCCGCCCAGGA
GGTTCAACACTCGGCATCTA
ACATCGCCGCGAGAAACCAC
CCTGTCCCGCTTCCCCCACA
ACCGGCATAACAACACAATG
CCCGTGCCGCATTCCCGAAA
GGCCATCACGTCGTCCACTC
GGACCCGCTCCACTATTATA
GCCAACTTCCCTGCTGACTA
TGAGGCCTCCCGCCCCTCGA
CCCATACCACTCCCACAGTC
GCGATGTCCTCCGATAAACC
CTGGATCCTGCCACCCCCCC
CTATCACTACCCTGCTCCCT
ATCGAGCTCTCCTTCTCCCT
CCAGCATCTCACGGTCCCCC
CTCCGCCTTTTTGCACCATA
TGCCAGCTGTTCGAAATACA
CCCATAATCCTCCCTCACGA
CTAACCCCAACTCCTGCCAA
CCGAAATTAGCTGCTTCCCG
AGGATCTCCCACGCGTGAGA
ATACCTAAAGCCAACGACCA
GTGAGAGGTTTCATCTACGG
GCAGACCCAGTTCCATCACA
TCTCCATGCCTCTCTCCAGC
CATGCCCCCGCCACCTAACG
AGAGTAGGTGAATCACAACA
ATGGACTAGGTCTTACCCGC
CACACGCTCCGCCGTTGCTA
GGGCATGGCGCCATCTGCGG
TCCATGCTCCACTACTGGTC
ATCGCACCGTGCGATACCAT
CTCCGTACGGGTCTGCGTGA
CCGTGCGTAACCGTATCGAA
AGATCCTCGCTATTATCGCG
CTGTCACCTAGCCTCCACCT
CCCGACCGCAAAACCTTGCA
TGCCAAACGCTTACACAAAT
CTCCTCTACTCTCACCCAGT
CCAACACACCAGATTTGAAT
CAAGTGTCTCACGCTGTCTT
TGCGGCACCCCAGATCCATA
CCGCAACCCAACCCATTAGA
GGCGCCTTACACGAGCTGGG
CTCGGATCGCTAGTAACGAC
AAGCGGAGAGCATGTCCCCG
AACACTGCCCGTCCCCACAG
ACCTGGACCGCGACCTTAAG
CCTACACCTCTCCCGCACGG
AGACCAACGCATCCTGCCGG
AGCCCTGAACGCTCCTCCCC
CTCCTCGCCTCACTTATTAC
CCCCCCCGAAGCCGACTCTG
CCCACCCAACGGGCAGCCGT
ATCAAACCATGAGCCCGCTG
ACTGTGCCGCTCTGACACCC
GGGCACCCGCCGAAGAGACA
CAAGATCTCCGTCACCACTA
CTCCTGCGCCCCTCATCGAG
ATCAGCCGCCTCGTCACCAA
ACGACCACTAGCAGCTCCTC
CCCACTACTCCAACCTGAAG
ACCACCCCCGTCCCCCTAAT
CACGCTCTCCCGCACAAGTT
CGCATAGCAACTACCCCTGC
CGTCAGCTACAGAGTACCCG
TACGGCCCCCCCTCCACAAA
GACGGCCTGCCAGCAACGAC
ACTTGCGATCCGCCCCCTTC
ACGCCGACTTAACCAACCCG
AATGTCAAAACCGCCTCCAT
ACATACGCACCTTCCTGCCA
AACCACTCCATGCCAGCCTT
TGCTTCCCCATACATGAGCA
GCCGCCACGCCCTAACCCAT
TTCCACCTCAATGATAAGGC
GAGACGCTACTCGCCTGAAA
ATCCCCCATCCTGGTACCTG
CAGGATTACTCCCTCCCAGC
TTCGCCTCTCCCATACCAAA
CCTAAGACTTCAACCACTAC
CTACTACCCCGCGTCTCCGC
ACACAATCGCTCATGACTCT
TCCACCGACCACCTGTTCAC
CCGGCCCCCCGCTCCGGACA
CCCACCCCTCAATACACAGC
GTTTCCCCTGGAACACACAC
GCCCCTCATTAATGACCACA
ATCCCCAGATTGATTCGCCA
TAGAATCCAACTTCCCCTAC
CCCGATCAACCCTGCACTGG
ACCCGTCCGACAACTGCCCC
ACCGCCGACTTGACCGAAAA
CCGTCCCGACCCCTGTCGGC
ATCGGCCCATGCTCTATCCC
AAACGTCTGGAACGGTTCTC
ACCGATCCAACACTCCAGAC
TAACCCCTCCTCCACCACTC
CCAGGTCTAACAGCCACCTC
GCCAACCTACCGCTGATAAC
ACCCTACCTCCCCCAACGCA
CCGGGTTTGACTAATTAATC
TTTGCACAGTGTGACCCACA
CACCCGGTTCACTACCCCCA
GCAAGAGTCTCTCGCCGATA
GACCCGCTGAGATATATCAG
GTCATGTGTGGCGAGAAACC
CCTGACCTCACCGGCCCGGA
CCGGAGATGTTCCCTGTCAG
CGGGAGCCACCGCTGTTCCG
GTTCACCTCACCCCTCATGG
CAGGTCGACCCCCGCTACTT
CCGACTCCCCCGATTCCGTT
CAACGGTGAGCTGCCCTCGC
CCGAGGTCAATCGCCATGCA
TGGTTGGCCGGTCCTCTCCC
ACCGCCACTTGCCCCCCGCG
TCCGTCCGCCCCGCAACGCT
TCCCCCGTCACAGCCGAACC
ACGCCCCACCTCAACCCCAG
GGCCGCTAGAATCCCCCACC
ACCCTCCAACCCCCTAAATC
CCCGCACGTTCCAGCGACTT
GCCGATACACCACTGGGTGC
CATATCCACTCCGTTTCCAT
CCCGACACGACATGACACGC
GTACGCCCACTCTGCCCGTA
CCCCTAAACCAGCAGTTCGG
CTCAATATGCCCGACCCCAG
CCTACGTTGCCCGACTAACC
CCCATGATACATCTACGGAC
CCGATGCTAGAATCTTCAAA
GGATGTCGTTGCCGCACCAG
GGTCAACGACCCCTCACGCA
GCGTGGAGACCCTCTTAATC
ATAGCCCCGTGCCCACCGGC
CTCGCTGCGCGTTCTCCGGA
CCTCCCCCCAATCAACTGGG
CACCTTCACGCGTCTCACAA
CTACATCCTCCCTAACCAGA
ACCGCCATACATACCTCCCG
CTACACTCTCTTCACATGGC
CACATACCGGTTACTTCACA
GCGACCGCATACCGTGGCAC
CCCCCTCGCTACGCCCGAGT
GTCCCTCATGACCTCCCTAT
CCACCGTCTTTCAGCGAACC
CGTGTCAATGCACTTCCTCG
CGGGTCCGAGACTCCCCCGA
GCCTTCTATCCCCTCGTCCT
CACGACATGGTGAACTCCGT
ACAACACCGTCCCCTCCATC
ACAAGCTGCACCCACTCTGC
CCCATCTAACTCGGAGCAGG
CGCCAACTACGTCCCTAGTA
ACCCGCAATATTCCCGTGCA
ACAATAGTGTCAGACCCAAG
GCCCTCCTTCCACCCCCCAA
GCGTGCCGGCACACCCAAAT
CCAGGCCTAACACTATAACG
CCAGCCCAACCTAACGACTG
ATCCGGCTCAAGAGTCCAGA
ATCGGCCCACCTCCCTGAAC
CCTCGTATGTGCCCTCATCG
GTAACCAACGACTCCGCTGA
GTCCCTTCCCTCCCAGCCAA
GAGGAATTAGCCCTCCCAAA
GACGATGTTAGCGCTTTGGC
GTATCCGGCCCCGAACCCGC
TACAGTTCCTAAGCCCCCGT
TCACCTCGGACCTCCCCAGT
CACGCGGCCTAGCTAGAAAT
AACAGCCCCGCATCTCCAGA
CTTTCGGGAGCCTCCCCTCG
GACGGACCCCGTCCGAGCCC
ACCACCGCTGCGGGAGCCGG
AAACCAGGTCGCATGTCTCG
AACCATACCGGTTGCAAAAG
GTACCACGCCCCTGCGGGGT
AAGGCACCCCGTCCCCTCAA
CTCCCAACAAACTTTCACCC
TTTCATCGCGTGCATTCCGG
TTCTCCTAGACAGCGACGCA
ACTTCAACCCCCCATATAAA
TTCGCACAGCCAGCCCAACG
CCCGAGCACTCCACGAATCC
CCCACTTCACCGCTTCGCAC
CTAGTCCCGTCCACACAGGT
GATCCTGAGGCCACGGCGTT
CCCTGCCACCCCGTCGGCGT
CCTGATGCGCCTAACCTACG
GACATTCCCATCCGTCTACG
GAGCCTCCCCTACCGAAACG
AGTCCCCGGTCGCCGCTATG
GAACGAATCTGTGCACCCAT
ACCGGTCCCCGCCCAAACTC
CCGCTCGATCTGCCCTCATG
ACCCCGCAAATACCTCCCCG
ACAGAATACATGCTCTGGCG
GTCTTTCTCGCCCTTCGCAA
ACCCGAACGCCCCCATACAA
TCAGCTTCCTCCCCAACAAC
CCCACCTGCCCCGTTCACCC
AGAGCCGCGCTACTCCCAGT
CCGATGGACGCACTAACCCA
GGGGAAATCTCGATCCAACC
GCACACTTATGTCGCCGTAC
GCTTTCAGATCCAGAGCCAG
GATACGACCTCTCTCCGTGT
ACAACTTTAGCTCTCAAACA
CCACGTGCATTCCCTTAAAC
AACGCCCACCTCGTCTGCAA
GCCTACAATCGGACCCTACG
CGCGCCCTCTTCCAGCTGAC
CCAACCCCTAGCCTCAGATA
CCTCCAACTCCCTCCCGGAA
GGTCCACAACTCACCGATGC
CCAGCTTTCTCTTTGCCCAC
AGCGTTCTCCCCGGCCTCGG
ACACTACTGCAGCCCTCCAG
CAACACGACCTTTATTCTGC
GCGACCCCCCCCAACGGGGG
CCAGATACGTTCACCCCTTC
AGACCTACGTTCGCCAACCT
GAACCCCCTTTCCCCCAATG
GCTAACCTGAGCCTACCCCC
GACCTGCCCACAACCTCAAC
ATATTCAACCCGTCCTGATG
CTCCCACACTAAGATACCAA
GATGCCGCGCGCGTCCGTTA
CGAACTGCCCTACCCCGGAT
CCACGTGCACCACCACGGCG
ACCCACCTCACCCAATCGGA
CGTCTTGTCCCCGAATGCGT
ACACTCCTACTCGCCCCCAA
CAATCCCCGTATGCCACATA
CAACGTTCAGCCTCGGCACA
AGCCGGCTTTCCCAATGCGG
CCGGCCACAGCAGTCTCCCG
CCCGTCCCACGTTCATAGGG
ACGACCCCGCCCGCGGTCCG
TATGCCCTCTCGGCCATAGA
CAAGTCTAATTCCGCGGCCT
TCCTGCCTCCATCAATCCAA
AAGCACTGGCGTCATAAGTT
CCAACAAACTGTTACCTCCC
CTGACCCCGTTAAGGCAGCT
GGCCAGTTTCATCCCCCGTC
CTTCCTGTGATGAAAATGCA
CATGACACCGCCTGACAAGT
GCGGGACGCTTTCAGACTAA
CCCATGGCCCTCGTGCCAAC
AGAGCATCTTCCGTTCCCGG
GCGATACCTACAGCCACTTC
ACGCACGTTCCTCCCCCAAC
AGATATGACCCAGCCGAGCT
TCTAACTGCTGCGTTCCAAC
CTCCCCAGCCACCCTCATAC
GCACACCCGAGCTTTGTTCC
ACCGCAGTCCACCAATAAGA
CATGCAGTCCTTCGTAAGCA
CCAGCGCCCAAAGGGAGCCC
CTTCCCCTCGAACTTTCCCC
CACTCCCCATCTTCCCACTA
ACCGCCACCCTCTCCGGAAT
ACCCCAATGCATAACCACCG
GAACGTCTAGCCCCTTCCGT
GCCCTCCCCCCCGCCTGGGC
TGCCACGTACGTAGCCACGA
AACCCACTCGCAAACCCGTA
AATATCTTGCCCGCCTAACC
ACAGACCTGCCGGCTGTCAA
CCTGCAATCTTACCCCGGGG
TGTAGAGTACCCCGTCGAAC
GCCTACGCTCCACGACCACT
CGGGACTGCCAGGACACGCG
ACCCCCATAACTCCCCCACA
CTTCCACTTGCAAAATGCAA
CAAGACTCCCGCAAGTGCCA
CCGTCCACAAACAGAAACGA
CGACCCCGTCACCCCTCAAG
GCCCAACCACCCGACGACCC
ACAGCCCTGGTCATCCCCCG
ACTACAACACCCGATCCCCG
GTAGCCCACGGAATCTCAAC
ACCGCGATCGGCCCCATACA
ACTTGACATCCATGAGCCCA
TTAACCTTAGCACTACACCG
CGTCCGCAAACCCTGATACT
CGTTGACGCACACCACCACC
CCCCACATCCTGATTGTAGC
CATGGCACCTTAACCAGTCC
GCGCCAAGTTAGACCATCAG
AACTCCCCCACAAGCCTCGG
AGGCCCCCTCCCCCTCCTGG
GCTGTCTAGCTCCCTACCCA
GGCCCTAGACGGCACTAGCG
TACGCTACCCCACTAGGAGG
ACCACGTAGCACACTAAACT
CACGCCTATCCCGACATCGT
CCCACAATGTCCTCCGCTGG
CTCGATAAGCCCGCACACAG
AATCCTGTCCCCCTGAAACG
CAGACCAAAAGACTGGCCTA
CCCATCATCCCCACACCCCG
GTTTCCACCCCCCTCATACG
CACGCGAAACCGTCCCTGCG
TGGTATGGTTCGTTCCTACC
CAATGTCACCCTCCACATTT
GCAACTCCAATCCACATCAT
CGCGTTGCCGCAACTTGTAA
CAGCAGAGTGGCGTACCCGA
ACTACGAGAGACCATTCAGC
ACCGTACCTAACTTGCCCGA
CCAGCATCGTCTCCTACCGT
TACAGCCGAGCTCTAATCCC
GTAGACCCCACTGTACTGGT
TACTTAACTACGCACCCCAC
CATTGTCCTGCCGCCCTGAA
CTAGGTCATGGACTTATCCG
TCCCTGTCACCCTACCATCA
ACAGACACTCACCACATGAG
TATACCTCCCGGTCTGAGCG
GCCACCTCCCTCCTTTGACC
AACCTCCCACCCTAGACTCC
TGCGCAACGCCGATACCAGA
CTACCCCCCATTCCATTAGC
ACGGCTTCACGACACCCGCA
GGGATCCGAGTGACACCACT
CGGACATCTCGGACCAAGGA
CATCCACCCCCACACTTACC
CAACTGCAACCGCTTACTAC
CACCGCCCCCCCACAAGTAA
GTTCCAAAACCCCTACTCAG
GTAAGTGTCCAAGCCACCCT
CTCGCACAAAAAAACTACAA
GCTGGTATCCTGCCCAATAA
TCCCGAACACCGACCCTCAA
TACCTAACACATACAAACCC
GTCACTTTGACCCCCTCGCA
GGCACTGCCCGACCCCCAAT
CAACAGTAGCCCGCTCGCCG
GCGTCACCAGATAATACAGC
CCGCTCCCCATTACGCGGTC
CTTCAATCAGCCTGCCACCC
GACGCCCGTTTCCATCGGAG
CCGCCTCGGGAAGTGTTAGT
CTCCTACCGACTACCCACAG
ATGCCGAGCGACCTGCCGAG
AACAGTACTCCCTATCCTAC
AGGACGTCTCCCACTCCAGT
TACAGTCCCCACTTTCCCAA
TCCACGGACCCGCCCGGTCT
TAACCGACCCTGTCTCCACT
CCGTCCCCGCCTCGCCACAG
GTCGTTAATTCGCCCATAGG
CACATTGTCCCCGTCCCCCT
CTTCCCCCAGACGACTCCCG
AACGCTACACCCCTCTGCGT
TCTACCCATCGCCCCTCAAT
TTCTAGAGGGCGTTCAGGGA
GCAATCAGCCCTACTTCACG
AGGAGCAAACATCCATGTTA
ACCCGAGCCGATTTCGGGGC
TGCCCCCACAACCCCCACAT
GCCCGCCCACCCGTTTAACA
GCATCTACAACACACACACA
ACGGCCCTTCCGTCCCTCTA
CCCTCCCCCGGCCACCTACT
GCGGCTTTAACCACATCCGC
ATACCCCTCTAAGTCCGACA
GCCACTCCTCACCTCACCCC
CCACACTACCTCGGCACAGT
AGCCTACCATCCACCCCCGC
AACCGCCTGGCCGACACTTC
TACTTCCTTCCCACCTTCGT
ATCATAACTTCTCTTCGCCC
TGCGACTGACCCCATCCAAA
TCCAGCCCACGCGTCCACCC
GCTCCCACACATATACCCAC
GGCTCCCCTTTAACATCCAG
CGTCCTCAATCTACACAGCC
ACCGTCACTGCTACATCTAG
TCACTCCTACCCGCTTTCCT
AGTCCCACCTGCGACCACCG
GGCCGTGCCCCAACCTTCCA
AGACCAAGGCGCAACGCATA
ATGGCTCCCTCCCACTACCG
ACACCCCAACCCACCTCCGA
TCTCGCCAGACCACCTTAAC
ACGCCGCCGTAGGACCCCTT
ATTTCAGTGCCCTCATGACC
CCTACACATCCCACCAACCG
ATCACGTATGGCCATCCCTG
ATCCACCTGCACGATCACAG
AACGGCCGCAACAAACCACA
CTTCCCAGCCTCCTCCCAGG
CCGTTTTACCCAGTAATTGT
CCTCGCCAATCGCCACGATT
GTAGATACCGCCCCCCAGAC
GTACAACACTCCGCAATCGA
GTCCTCTTACCTCCCCACAC
GGCCTCGGCTTATCCAAGTC
AACACCTCCCACGATACGGA
TCCTGCAGAGGCCTCGACCA
TTCCGGCAGGTCCAAGATGG
TTAAGGACAAGTGCCAAACG
CCACCCCTCCTCTCCCAGGG
CGCATCATTCATCTGCCCAA
CCTCCAACATGCACGCACCC
GAGCGATTCCCCCATAGCCT
ACCCCACGGATCTGACACCG
GAAATTGTGGTTAACCCGGG
TTTGGCTCCGCTCCTCCGGG
CCCCTTGACAACCGTCACCA
CCGGATCCCGATACGAGAAA
GCCGGGCCCTTCTAGCCCGA
CCCTCGCACAACGTCGACCA
CACCCCGACCGTGTCGTCAG
CCCCCTCGCCCAACCAACCG
ATCACCCAGCATTTCCCGCT
CTTTTCGTCGCGCCCATCAG
TGCGCTTATCTGCGTCTCTT
CCCCGCGCCTTCCCCATAGA
TGCGCTCACTACGCAACCTC
AAAGACCCCCACCCCACGAG
CCCAAATCGCCCCATTCAAC
CACTCAGATTAAACCTTCAG
ACAGCCGATCACGCTCTTAT
CCCTGCACATCACCCGACGA
AACCACATACATCCTTTACA
ACTGGGACCGCCCTCGGAAA
AGAAACCCTTACACATTAAC
TAACTACCCTCCCCCTGACC
CCCAGGCCAAATCCTAACGT
ACCCCCCCACCGAGGTATAC
ATCCCGAACTGCCACAACCC
CCCTGCACCCGACGACATTC
TCTCGCACCGACAAAGCCCA
ACCCTCTACTCCGTTCCCAA
GCCCCCTCCGGAACCCCAGC
CCCACGACCCCTGCCTCCGC
CTCACCGCCGCCACGTATTA
GTGGGCCCCGCACTTGGTAG
TCCACCCCGGCACCAGCGTT
CCCGATCCCGCCCCCAACCA
GTGCCAGCCCCCGCCCTCTG
ACCTACCTGCCCTAATGCCC
ATCCGAGCTCCTGTCCCGTG
GACGGCCTACCTCTCCTGGA
CTCAATGCAACTTGGGAAAC
GGGCCATTCCCCTCATGCGA
GGGCCAGCCCTACGTGATAA
CCCCCGCTTTCCAAGAGGAA
GGCCTTCTAACACGCCCCCT
AGCGCACACGCCACGCGGTA
TCCATCACCCCCGCCGGCAA
GCCCGGCCGCTCCCCCCAGA
ACCAACTGACCAACCGACTC
GACCTAACGACCATTAAGGC
ACCTCCTACTCGTACAGCCC
ACCTATCCGCGCGCATAAGA
GCATGATTACCACCCCCATA
CTCCTTATAGTACCCGCGTT
GCGTTGTTCTTCATCCGTCC
CTCACCCCCATCAATAGACA
CCAAACGTATAACTCCACCG
CCAAACATCACATGGAGCAC
TCTGTCGCATGCATCCCCGC
CCTCGGCCTACTCTTCCATG
ACTAGAGCTCTCGATGTGGA
GAGCTTATTAAACATGTGCG
GCACAACTCGGGCCCCGGGC
GTTCTCACACCCCTACCGAA
GCTGATACGATTGCCTCCAC
ATGACCCCCCTAACTCTCCG
CAGGTATGCGTTAGCCTCTG
GCCGAACTGGCCCCCCTGAA
CTAGCCTCCCGGAACCAATA
GGATCCTCTCCACATCCTCA
ACGTTACCAGCGAGCGGCAA
ACGCCCGACCCAGCCCATAA
GATTTGCGACCCGCATGCAC
ACCCTGATCCCCAAAGCACT
CCTTCACCTTCCGCCCTCAA
GTACCCCCAAACGCCACATG
CTCCCCAATCTTGCGTTATC
ACAAACCCATTTTTTTCAAC
TGCCCACATGCAACAGCAAG
GGTTAGTCCCTCCAGCTACT
TTGGTCCAACCGCAACCCGA
TACCCTCCCGCCAACACGGC
GTTATCCGAATAACCGGGCG
CCCCATAATCCCATCGTAGC
TCGAACATGCCCCTCCAAGC
CCACCGACCAGTCGCCCCTG
CCCGACCCCTCTCTACACCA
CCTACGCGAAGTGCCCCAGA
CCCTACACACACGCGTAGAG
ACGCGAATACCGTGTCCCAA
CCAGTTGAATCCGCCGTCCG
CCGGGACCCTCCTTCTCCTA
AAGAAATAGCCGCGCCCACT
CCAGCGAGATCCCTGCGAGA
GACATGCCCACGGTAGACCG
ACCCACACCACTCCCTATGG
GGCGCCTCACTAGCTTGCAG
GCCACACGGCCTCTGTATCG
CCCGCGCCCACCACATACCA
CCCGATGCACGCCCCCTGGA
CCCATCGCAACTATGTCAGA
CGCCTGACTATATGTACTAC
CCCCCGGCTTGCCCCATCCA
GCGAGCACGTCAATCTATAC
AAAACCAACCCCCCCTTGGG
TTGATCCAGAAAACCGCCAA
ACGTTGCTCTCCCGCCATGG
CCTGTCTCCGACACTCCCCA
CCCTCCTCTGCCGCTACAGC
CCCACACCCATCGCCCACAG
CACTCCTTTCCCCCAACAGA
GCGGCTGCACCCTACCACGG
CGGATGACACCCTCGTAGCA
CACGAGCACCCCGCAGTGTT
CTAGCACAATCCCCTTTGTA
GCCGCCTGGCCCTTCAGTGT
ACAGACCCGCGTGATCGGCC
ATCCAATGCTCCCCGCCTTT
GGCGTCACGGCCCTGGCTCT
CCGCCTGGAAGCATCCGAGG
CGGCGCCACCCCGCCCGCGT
CCCCCCACGAATTTCCCTGA
GGGACAGCTATCCTTTGCAC
CATCACCCGCCCCATCTGCC
CACAAACTCCCCCACCAATG
ACGCTGACCCCCTCGCCGAC
CTGAACCGGCACGCCCTCAT
CCTCGCCAAGCCCCTTTTCA
CCGCTCGAGTTCACGCCATA
TCGACTTCGCTCCCCGTGCA
GCTGTCACAGCTGACAATTT
GGCACCATACCCCTGTGGGA
CCCAATATAACGCCCGCCGC
GTCATCAGCCACAACCCCCC
GTCCCCCCCGTAATGTCACG
CCTCCCCATCCTCTGTAGAC
ACCCAATAGGCAAAACCCCT
GGCACCCTCCCTCCGGACAG
CCCACCCCGCCCGATCGCAC
CGCCCCCCCCCTACAAAGCT
TTCGCATCATTTGACGACCG
GTGAACGCACTAGCCGGGGA
ACCGACCCTATTGCTCCCAC
CCCCCAGAGAGGCGCAAACT
CGCACCCCGAACCAAGCCGT
AGACGGCCCTACTCCAATGC
ACTGCCACGGGACGCTCTCA
CTCGCCCATAGCCCCCACCA
CCACGAGCGTTTTCCCCCGG
CACGTATCCCCCGCTGTGAC
CCTGCTACGCGACTGGAGAA
GTGCACCGTCTATCCGAGCT
CAAAATCCTTACGACTTACC
CACCGCCTTGTTACCAAATA
ACCCCCAAATCAAACGCCTG
ACACGGCATCTACCTCCCGA
CTACGTGCACCTGCCCGGAC
ACTGTCTGCCCATCCCCCAG
TGGGAATTAAGTCACCCCCA
CCCTCCCATACTACGCACGC
GAATAACACGCTGGCCACCT
CTCCTGCTGCTCTCTGAGCA
AGCTTACTTGCTTTCCGACA
GCTTACAGACCCCTCTCGTA
CTTTATTCGAGCGGCTGTGA
ACCGCATATTTAGTTTGCGG
ACGCCACCCCGCTCCCCTTT
CCCTGCTACAACGACTGCGG
TCGCCCACGGCGATCATCCT
AATGCTCCCCTGGCCCTACT
ACAGTTCACACCGCCAACCC
AGGCGACCCTCCTGACCAGG
ATTCTACCCCATATTCTAAT
AGCCTCCCTCGCCCCACTAC
CCTGTTCTACTCTGTCACCT
CTAACTGGAGGCGTATCCCA
CACCCACGCGCCGAGCCCAG
CAGCAAACTGCTGGCACCGA
CCTGAAGCTCCCCTTTCCTG
CCCGCACGCTCCCTAGCCCC
GGTACGAAGCCCCCCTACCG
GTGGACACTCTTGCACTCCC
GCTCGAAAGCACCGCAACCA
TATCTGCTACCCATTCACGA
GCGACACCAAACCTATGGGG
CGTAAGCCCCCCAATGCTGA
GAAGCACGACTTCATCCCGG
TGTCGCTTGACTCCCATCAC
GGATCCTTGGCCCACAGAAC
CACTCCCTCGCCTCCCACGC
ACGTCGCTAGGGTGCAACCC
CCGGCCTTGCCGGCCCAATT
AGTGCTAACACCGCCCACAT
CTACCACTCCCAGAAGCCAA
GCCCCTCGTAGCGGCACCTG
CCCCCCCATCTAGCCCCACT
TACGTTTTTCGCACCAACCC
CGGCTAGTTCTCGACACCTC
TGCCACCCACTTCCTCCCCG
GATGGTAGGCTCCCCTGATG
GCGTTCCGATGTATCTTGGG
GAATACCCGACCCTCGCGAA
AACCCACCACCCGACCTCAC
CTACTTTAGCCCGCGCTGCT
CCCACGTCTTCCTGGGCCAA
CCAGCACTCACTCGCATCCT
ATCGGCTAGGCCCCCACCCA
CTGCTCGCCGCCGTATACTG
CCGTACCTCCCCTTCCCCTT
GAGAATCAAACCGCCGCGTG
TCTTGGCCAGTCCCAATGCA
ACCAGGGCCCGGGTTATTGC
AGCCCCCTGCTCCATTCAAA
ACCGGCTAGTCCCCCTGTAA
TCATCGATCCCTCCTGAACC
ACCGCTTCTGCAGCCTTGCC
ACCGGATAGAATGCACGGAC
CTACTCGTACCCCTGCCGCA
GTCTCACCCCTACAACGAGG
TTTGTTCGCGTAAGCTCCGC
CATGGAGAATCTAACCTACA
GAAGCGGCACCCTACCCCCA
GCCCCTGAACTGCCAAGCCA
CCTCCATGCCATCACAGCTA
AATCCCGTCCCGCACGACCG
CTTACCTCAACCCTTCAAGC
ACCGGCCCCTTCCACCCCTC
TCCCACCGGTGACCCCCCCA
ACTTTCCTCTACGCCCCACG
GACGGTGGCATCATCCCCAT
GCTCTTCCCTACCCTCGGAC
CCAAGACCGCGGTGATGCCG
GTCCCTATAACCACTATCCA
AGATGCGTACCCGCCATCGT
GACATCGTTGTGCGCCCATT
GAGCCCCCCCAAATTTCCCC
GCCGTCCGCCCCTCCGCCTC
GACCGCCCCATCCTACGAAT
GCGCGTAGTACGTAATCGAG
CCCACGGCCTCCACGCGACG
ACCGTACAATCGCGTGAGGG
AGGGCACTGGCCACACCCGT
ACCGGAATTCTCGAATCGAA
CTCCAAGCCACCACTCATGG
CCTGCTCCAAACCTAACTTC
CCACGGTACTCCCCCCCCAC
CAAGCGCTCTACCCGCACTA
TCTAACAACTCCCTCCATCA
CCGTGCCTCCCTCCTACCCG
AGTAGGCCCCTTCGCCGCAC
CTACACGCATGATCCGGCAT
CTTGGAAAGCCTACCGCCAA
CCCGTCCAACTTGAACTCCC
CGCACAGAAATGAACACCCA
ACAAATACTCCTTCCTCCGC
AGCAATGTATCCGAAATGCG
CGGCACCCGCTAACGACACG
TACGCACTCCACCCAGCACA
CTAAGTGCCCACCTACCGAC
GACACCCAAGCGACACACAC
CCATGTCACATCCATACGCT
ACACTAGCTATCGCGCTGAA
AGGACCAATACCGCTAGACC
ACAACCCCGCATACATCTGC
ACTCGTGCTCACGCATGAGA
GACCTCCGGCCCCGCATATC
AATTTTACGCGAAGCCTTGC
CTACCGTCCGTCCGCTATAT
CAAAACACACCTACCGGGAC
AGCTTCACATAGCACCGGCT
ACCGCTCGTCCTACTATTCA
GACACCCTCCTTCCCACTGC
GCGCCCTCCGTTAGTATGAC
GACAGCGCTGCAATCACTCG
ATCTCAAGGCCGCCCATCCG
ACCCCGAAAACTGACGTCCC
CGGTTCCTATTCCCCCTTGG
CGCGTCCAACATCCCACCAC
GCTGTAGGGCATGTGTAGCT
TTAACGGTGCGAGCCCCCGG
AGAGGGAACCGCCCAGGTGA
ATGCCAGTATTTTCCCTTAG
CGAGTATCGCCCCTCACCGC
CCGGCCGCACAAGTCAGCTC
GCGTTGACGCACACTCAGAT
CCCGTTGCAGGGGAACACTG
CCCGCAGCCCCCCAATGACT
GGCGTCCCCGAAGCCAAGCT
GGGAAGCCGGGAGACCAGAT
CAACCCGTGCTGCCCAAGCC
CCCCTCCCCCAGATCCACTA
CCCAACATCCCCGCACCATA
GCTGCACTTCGGCATCCGCA
CCTTGCACCCACACCGCACG
CACGGCCCCCGACCACTCTA
CCCGCTTGATTAGTGTGACT
ACGAAACTAGCCTGACTCCG
TACCACACCCCCACTATGGG
CTCGCCTCCATCCACCACCT
TCCCATGCACACCCTAACCA
TGCCCGGGAGCAGCCTCGTA
CCGACCGAACACTCCCCCCA
TGAGAACCCCCCCCCCTCAC
GCTAGGACCAGGGTCTTTTA
CATCCGCAACCGATTCAACG
TTCACTCATCCCCGACTCCC
CCGCGGAACCTTCTCACGAG
GCAATCATAATTGGCTGCCA
CCACCGCCAGCACCCGGTAA
GCGGGCAGTCCACTTAACGG
ATTTTGCGGCCTCGATCGGC
TTTTGGGGCGAGGCTCCCCA
CTCCATCCTAAATCCACGAG
CGACGGCCCACCATCACTTC
CTCGGCCCGATATTAAAGTA
TCACCCGTATCCGCCTTTCC
GAGCCGTGCCCCCCGGAACG
CTCGCCCCGCCCGTCCGCAT
ACACCTTTCCCGATCCACGC
GCCTACACCACACCGTACAC
CAAGCCATCGCCTTCACTGG
TCAGCCGGCCGCATCCCAAA
GTCACGATTCTTTCCCGGCA
CTCGGCCCCCCTAAACCCGA
CCGACGAACACAACACCGCG
CAATCGCCCGCCTTCCCCAA
CTCATCTCGCTCCCCCCCGA
TTGGCACCACCCGACCCTCT
TAAATCCACCTTTCAGCCCC
TCGCGTCAGTTCCCACAGCA
GAACACTGGCTTCCCATGGG
GCGGACGTCCGGGCAAGAAC
ACGCCACCTCCATCTGCTCT
ACCAGCTAATTCAACCGTCC
GCCCGCCTTACCTTCACTGG
CCTCGACTTGCCACACGTAA
CCCACATACCTTGCTGCCGA
CTGCAGCCCCACCTCTGCAA
TCCCCACTTTCTGGTAGCAG
GAGCCCTAATACTACAACCT
CCCTTTTATCTCCTCCCCTG
CGCCCCATACCCGCCCCCGA
GCGTGGCCCTCCCGGCACAG
AAAAGACCAATTACTGATCA
TTTCCACCCCCCCTGCCCCG
ATCAGCCACCGCTCCCTCCC
CTCACGCCTCCGAGTCTTTC
TCAACGCGGCTGGCATTTCA
CGCCTTTCACTACTACCCCA
GCGATTAAACCCGCTCACGC
CCCCCCCACATGCACACAAA
CCACAAGACAGTCCCGTCCC
CGTGGCGACACCCTGCGCCT
GCCCCTCAACCTAGCTCCTT
CACAAGTGAACTCACCACAA
GCAGGCGATACAATTTGACA
TGGATGCTCAACGACCTGCG
TCCTAGATCCTGTACCCCCA
GGCCAGCTGTTCGAAATACA
AATCGAATGTCAGGCCCTGA
AACTTGATCGTCCTCTCAGA
CCAACCCATAGCAACCCCAC
GGGTGCTTGTACCCCATTGG
ACATTGATCACCACCCACCG
CCGAATCCCTTAACCATGCG
GCCTTGACAAATCCTCCCAG
CCTTGCCAGCCGCGCCAGCT
CCCCCGCATCTTATCAACCG
ACCCACTTCATGACCGTACA
CTCACCCCCCGTTTCGACAC
ACCTCAAACCCGCCTCCACG
CCCCCGCTCCCAGCCCACTC
CCGGTCCCTCCCCCGCACCA
CGCCGAAACACTCCCCCCAG
CCCCGTCCACCAGACCCTAT
CTTTCCCGTCGACTAAGCGA
AGCCGTACTCTTGATTTACA
CCACTCGTGCGGGCCAAAAC
TTTGATATTTTTGCTCCCCG
CTGACTCCCCTCACTAGAGT
GCCTCACAGGACCTCACCCC
CATAGCCTATCCGCCCAGTA
CAAGGCTCTGCAACATCTCC
GTGAGCATGCCCCGTTGCTA
CCATCGTCCATAGCCCTACA
CCTGACCCGCCATAGGCCGT
GCTCCCACCCCTGCGAGATT
CTCATCTTCTACACCTTTCC
GCATCCGATACCCGGTTGAT
TCTACCCCCGACCCCACCAC
CCGGCCATCCTCCCAGTTGT
AGCGACCTCCCCGCAGAACC
GTATCCCCCACGCCCGCGAA
AGGGCTCTATACCACCTTGG
ACGCCGCCCCCCCACCCACG
CACTGGTACCACACCTGCGG
ACAGTGAGGCCCCTACAGAC
GACGCCTTACACATAACCAG
GCGGATAATGTCGTCCACAA
ACGCTCCTGCGTACGCATAC
CCAGACCGAACCTCACCCAG
AAAGGCCCCCTCCCTTCCAC
ATCATACACTCACCCGCCTC
CACACTGAGGTTGGCCAGCA
GCTGACCTCCCTATACCCAG
CCGCCCTGCCACTCTCCAAG
CCCGGACATCCGAAATCAGA
CCCCCCACGACCCCCACACC
GAGTCTTCTCGGAAATTCCA
GCGACGCTGCTACCCACGAA
CCCGCGACCCAACACCCCAC
TGGATTGTTCATCCCAGGTG
AGGACTGCCTGACACCGCGA
GGCGCGGATCCGAACACTCA
CGCACCCGAGCCCCCCAACA
ACCCTCCTCCCAGCCCAAGA
ACCGTACATGGCACACACAG
ATCATTCAACCTGCCCAATC
AGCCCTACCCCGTGCCACAT
GTAATTATCTATTCACTGAC
GCCGCAAGCTCCTGAAGACG
GGCGCCCACTTTGTCTCACG
CGGCACTGCCGCCTCCCAGC
AATGCTCATCGCAAGCAACG
CATTTTCTCCCACACCAACA
GGTTCCCAGCAGCTTGACGC
ATCACAGCTCAAGCCCTGAT
CACACAAGAGCCAGGCCGAC
GGCCCTCCCCGTCCTCCCGG
GAAACCCGCTAACAATCCAT
CCGCCCTCACGACGAAAGAT
AGTACCCCCGCGAGCTTCTC
ACCCGGCTCGCCCTCGATCT
CATTAGATCGTGCCTAACGG
GTGCCTCACGTACTCCTCTA
ACCCCCACTACCGATCACCG
ATCCTCATTACCAACACCGC
ACCATTGTACCCCATCGACG
CTCAGCCCGCCCCTCTACCA
CTCCCCACAGCAGACCAACG
CACCTCACACCACACAGTGA
CCAGAGGCAAGAGCTCGACC
CAAACTACGAGCTAATCAGC
CACGACGGGATCGGAACCGA
CTCACATCCCCTCGCGTAAC
AATGACCGGGATATGCAACA
CCAAACCCCCCTCACACCAC
CCTGCCGACCCGCCCTCGGG
CCCGCCGCCTAACTTCCTAA
GCACCCGCTCCAGCTTACTG
ATTATGACCCCCTACCGTCG
CCTACTCCGGATCGCAAGGC
CGCCCCATGCTATCCCACCC
CCCGCCTCACAAGAACCCAC
AGGCCTATCCATCCGGCCAA
GCACAGCCGGATGTCAACCA
ACGACCGCTTTAACGCCGTC
CCCAGTCCCTTTAGTGATCA
GGCTTTACCCACCCCCTATG
GCTCCATCGCTCACTTAGAA
GCTATCCCCCCACATAAGTC
CCGCCTTTACCCCCGCTCCA
AGCCTGGAGCCACCCTCCCA
CTAACCACACCCGCGCTAAC
ACTTCGAATTCCACCATCAA
ACCGTATCGCTTCCCATGAT
CAACTTCACGTCTCCAAGCA
GACGCTCGTGCCCCCCCCCG
CCGCACTTTCTAGCGCCAAG
CGAGGCAACCCGCTCTTAGA
CTCGAACCCTTTAGCCAACG
CTCCTTGTTACTCCCCCCCT
TGCACCCTGACACAGCCCCT
GACAATCACACAACTCCCAC
AATGCCGCAGTTACAACCCC
CAGACACAGTCGATCTCATT
ACGTTGCATTCCGTCGACAG
GCCAATACCACCTACCCATG
TCATCCCCCTGCAGCGTCCC
TAACACCTTCTCCCAATCGC
ACCCTCCCGCCCGAACCGCG
CTGGTCAACCCACCTCCGTG
GACGCGCCCCCGCCGTCATG
ACTTCCCAACCCGACCTTTA
CGATGCGCATACAGACGAAT
AAGTAACTGTTCGACCCCCT
CCGTTCTCATCGACAACCAG
CCCAACGTACCCATTTCCGA
GCGATCCTATTTTTAGCCAC
ACCAGGGACCCGGCTACACT
ACTGTCCCCCTGAACACCAT
TTAGCTGTCTGGCTTTCCAC
AGCGACACGCCCCCCTCAAA
ACAGGCCCGTCACAATGACC
ATGTTTATCTCAGCCAGACA
ACCGCAACGTATTGCTTAAC
CCACCTGTTGTCCCCAGCCG
CTTACCCACCCCCAATCCCG
CCAACTCCACGCCTGCCAAG
CCTCCCCGCTTACTAGCTGT
ACCTCGGGAATTCACCCCTT
GCACTCCGATGCTTATCCGG
GCCTGCTTCCCTTGGACGGG
AGCTATGCCTTACTTGCCAA
ACCTTCACACCGCCTCCCAG
ACCAACCATCCCAATGACCC
CCCCCGCCGCCTATTCTCCT
CCCAATACCGCACGCTCACA
TGTACTGTTACGTTCCTTCC
GCCGCCACACGGGTCCACCA
CTCCTGACACGCACTCCGTC
ATCCGCGATCCCCCTATTTT
CACCTAAGGCTGGCGTGCAG
CAACTGACACCGGCTACACG
TATGCGCATCTCGCACTCGT
CCCGCTGTAAATCGCCCGCA
ATCCCCCCCCTCAGAACGAT
CAGCGACCACTGCTAAGGCT
TTGAACATAACACTGCACCC
TTCTCCCGTTCCCAACTGCC
CCCCCCGCGCCTATCATTCA
GTGAGCCTAAGCGATTCGTT
GCACCGGGATCGCACACCAA
CCACGCTTCATTAACCGGAC
TGCATATTCAGCAGCCCTGC
CCCCATCTTGCCCACGCAGA
CCGCGTACGCGCCGCCCCCC
CCCGGACCAAAATCCCTCAT
CTCGTGCTACTGGACCCGCG
ATCCCCGGACGCCACTTACC
ACCCGGCCAAAAGCCCCGAC
CCAACCCGCCCTACATCCCA
GACTTTCCCCCGCATCCATC
ACGGCCACATCCCACACAAC
CCGTACCTTCCCAGCAGCAA
GCGTGACCACAACTCCGGGA
GCCAAGGGTGGCTTCACGGA
GCGCGGCCGCCCAACGCTCA
CCTGGGCTTACCTACCCCCG
CCCCAAGAAACATCAAACCC
GTTACCTTTTATCACTGACG
CAAGACCCGCAGGCTTGACG
GGCGGCATCCCAACTAACAC
CCTCATCCCCTATGTAAGCG
CCCAACCCAGCACCCTCCCT
CTATTCCCTCAAATCCCCCT
CTGCGCTTCGCAATTAAACT
CTCGGTGTACCGGCCCCCCA
CACGAAGTAGCAGTGACCTA
CCCGCTGCCCTTACTCCCGT
AGGCAAGTGTCAACCATCCC
AATGCGGGTGCCGCATAAGA
CTCATGGCAGCTTGCGTCAC
CCCTACGTGGAACAGAGCAC
GTGATGCTGACCCAAGCCAA
AGTTGCCCTCTTCCTCCCTC
TCGCGCCTCTCAATCACATA
GTTGCCCCTGAAGTCACCAT
TAAACGACCCCATCGCTGTT
ATGGCCCATTCCACCCCTCA
CTCTGCCCCCCATCTACCCA
TCTCAGCTGGCCGCGGGCAC
ATCAAGCCTCAACTCCTCGT
ACCTCCTATTTCACCGGGTA
CCCTTACCAGCCCCCTATGA
CTGGCCAGACGACCGGCTAA
TCCCTCCATGTCCCCTCTCT
AATATCCTGACCACCAGGGA
AGTAACCCAATCACAAACGC
TACTTCTCGTAACCACACCG
TCACTAGAACGGTCACTGGA
CTCCTGTGACATGCCGATAA
GGTGACATCTCCCTTCTGCC
TGCCAGTAGTCCTCTCGCCC
TGTCCAGTCTGCCGCACCTG
ACAGAAACCCCCGACCGTTC
CACTCCTTGCCCAGGCATGC
ACCTTATTCCCCCTTTGCGT
TACCAGGTGTGACTTCCCCA
ATGATGACCGGCTCCCTATT
ACCGCGTCTCTACCCTCCGA
ACCAAGGGATGCACGACTCA
GCCCCTCGGCGGACTCTGCA
TCTGGACCCCGCCCCCTCGG
ATACCTGCCATAACCCAATA
TCCGTCCGCCCTCCCTGTGT
GCTAATGCTATGCCCCCCGG
CCCCATCGCCCCCTAACTGT
CCCAAACTCTAGACGTCTCC
CCAGTTGTCCGCTAAGGACT
AGCACCGGCCCCTCTCGCTC
ACCGGCCTCCAGCACAATGC
CGCTACTCCACTTCCGCCCA
AGCAGCACAATTACCCCCGG
CTGTCTTCCCAAGTACTAGG
ACTTCCATGACTCCGCCCGA
CATCCCACCCCACGCTAGAT
TTGCCCCTGCTCGTCCCCCC
TACACCGCACCGGTCGAACC
ACGCAACTGCGTTCTTTTAC
ACCCGCCGGGCTCAACCCCA
AACCCTCCCCAGCCCAGTCG
ACCGCCCCCCAAACCCGGAC
ACCGCGAGCTATCCAAAGCC
CCCGGAGCTCTTGCTGACTG
CGCGGTATGCTCAACACATA
CCCCGCATGGCCCCACCGCT
GAGTCGTCCTTATCTACGCG
CGCGCCGGTCCTAACCTCAA
GAACCCCCGACCCCCAGCGA
GCCGCCTAGGCAGCCACCAA
GCCACCCGCTTAACACAACA
AACTTCTGCGGCCCCACCCC
CCCGCGATGCCCATTGCCGC
CTGGTGGCCGGCCCAACCTG
CGCCAAATTTCCCCCCAACT
CAGAAATTCCCCCACCTAAC
GCTCGTTCACTCCCCCCACG
CACCTGTGCGCGAACCCAAC
TATCAGTAGATCCGCCCTCT
CCCACATACCCAACCTCGCA
GTTGGTTCACCTCCTTCCCC
ATCACCCATGAGCACCCTAC
AGGTACGGCGTACTTCAATC
CCAGGGGTATGTTACACACC
CCCCCCTAGAGTACAGAGGA
TGAAGTACTTACACTGAGCA
ACCCTCCGACTCTAACTAGA
GACCAACACGACCAACCCAG
TACAGTGTGTGAACGCGAAT
CATTGACCCGCTACCACTGC
CCGGGCTAGGCAACACTATG
CGCCGTCTCGGCGTAAACAT
GACCTTCCCCCGGCAGGGTG
AGCCTGACACCCCCCCGGTG
CAACTCTAGCCCCACCGTCG
CTGACAAGCCAGCTTATCAG
GCCCGCCTCATTCAGTGTTA
AGACAGAGGCTCTTCAAATT
ACAACTGCACAGCCTCCCAA
GCCCTTTCCGATGCCCGACC
CTAAAACACCATGCTGCCCT
CACCCCGCCGAGTCATTACT
ACAAGACCCCCCCATCCCGA
CTCGGGTCTGCCTACCCTTG
TCAGTATCTCCCTCTCCCCT
GCACCGGACTCCATTCCGGG
TCTGAACCTCCTTTGTCCCA
TTGTGACGCGACCCCCTGCG
CTCCTCCCATCCCGCTAGGC
TTCCGCCTCTGCTCCGCTCG
CTCCCCCCCCTAGCTACCCG
AACACAGTTGCTGACCAACA
ACGCGACACCACCACGAAGG
CACACTCCTTTTCACGACCC
CAGACCCCGCACCCCCCCCA
CTCACGTACTCCGGCCGAAG
CTTCCTGGACTCCTCTAACC
ACCTCGCCCCCCACGAATAG
GCCTTCAGAACTCCCGGCAA
ATACCTACTTGCCACACCCA
CCCCGTCCAACACCCCCCCG
ACGACCTTAGCAATGTCGCA
TATTCCACACGAGCCTAATA
GCCCTCCCCATCCCCCGGTG
GCTGTCGCGACCCGCTTGCG
GCAGCTGTTTCCCCCACCTC
ACTCCCCCGCCAACATAGCG
TTCGCAAAGACCGCTAGCCC
ACCGGAAACGCCACCCCGAC
CGTTCAACACCAAACCACTC
CCAGTCCTAGACCAATTAGT
CCCAGCCTATCCACCCTCTA
ACTACTTACCACCCATGCCC
TGGGACTTTATTCCCTATTA
CTCAAGCTTCACTCCACCCG
GACACAGCATCACTTTGGTC
AATCGTGGTCCACCTTACAC
TTTAGGCAACCGTGCATCAA
ACCATCTCCTTGCCCCACCC
ATCAAGGCCCTGAGATGCAC
AGGCGGAACTCACCGCCAAG
ACTCCTCACCCACCACCCGG
CTCCTCCACCCCAGATACAA
CCCCCAACGCCAGTGTCTAA
ACCAACACCGCCGTCGCACA
GCCACACCTTACGGGCCAGT
CTCTCCCGGCTTTTGCCAAT
CCCAGTGCTGGCCACCCCCA
ACAGCCGTGCCTCCCGCCAA
CCCCACGGCCTTTCCAACGC
CTGCTCCGCCCCACTTCACG
CACCCTCTCTCCGTGTCCGC
ACTATCTCAGCCGTCTTACT
GCCCCCTTCCACTCAACAAC
GTAGACCCAAAAACCATTGA
CCACCTAACTGCACCGCGAA
CTCTAGCTGGTCTCAAACGA
CAACCCGCAATATACCCACC
CCCTCCCCGTCCATCAACAC
CAAGAAACCAGCATGCCACC
GACACCCAAGCGACACACCT
TCCTGATTCCCACAATACAC
GTACACCTAGCGACGTTTAT
AACGCTCTGACCCCCCCAAC
AGCGAGCCGCGTGCACCATA
CCCCCCAGAACCAGCACCCA
TCCGACCGCCCACCTGCCTA
AGCGGGGCCCACGACTTAGG
CCCCCCCGATCCATCCCCAA
ACTGGCAACCATAACCCCTC
CTAAGTATAAACATATCATC
CACGACCACTGCTACCCGGA
AGGCCTCCCCCCTTCCGGAA
CCTAACCTGCTCCCCAAACA
CTTGCCTCTTCGATACCCGC
AAAGCCCGAGAATGCAACAC
TCTGACCCAACCAAAAAATA
CTCTACTCCGACCCCCTCGT
ATCTAACCGTCGCCTCGAGA
TCCCCCATACCCCCCCATTG
CACTACCAAGGGCTTACCAC
ACCGCCCAGCCCCCACCCAG
TCGACCCTACGCATTCTGCA
TCCCCTCCACCCCTCATGCA
CCCGTTAAGGCCATAAAACG
ACTCCCTTCCACTTCACACG
CCGGACTCCCAGGCCATAAG
ACCCAAATAGCACAACCTGC
TACCCCCAGTCCACCTTCAC
CAAGCGCTTTTTGACCAGAC
CCCTAGACCTCAGTCATACG
CTCCCCAGGCCTGTCCCCTT
GTTGCTATCAGCTCACAGCA
ACATCCCCCCTGGTACTTTC
CCCACATCGCCTCTTCCCGT
GCAACACATGCACACAAGAG
CCAGTCGGCCTCTCACCCCG
GTCGACCTCCTCCAATTTAG
ACCGAACTCATGAAACGCCA
CCCGCCCTGGCCTAAAAACC
GGTGCCTTTCCACGGGTTCG
TGAGATTGCCCCAACAACAC
GTAGAGACAAAACCCTGTCT
GTAGGCGTCCTTGCCTGCCG
TTCCGTATCACACCCTTCGA
ACAGCAACCCCCCCGCCTAA
GCATCCCTCCATTTCGCGCC
GCCCGCTTTCCCTTTAATGA
ACAAGCGACCTATCAAAAAA
ACGCACCAGACCCGCCGCGC
CCTTGTGTACCTCGGGCACA
AAAGCGACGAGCGGTCCCTA
CCATCAAATCCCATGACCCC
TACGCCACGCTTCCTATCTT
CCCCATCACCACGGTATCCA
CTGCTCCCACACAACCGCTA
TGCCGGTATCCCCCCAACTG
AGCTCCACTCGCTGAAGAAT
TCCCCACCGTCTAACCTCAA
GCCAAGCGAACCTCGTCTGG
TACTAATGGCACCAGATCTA
ACACTCCGTCCCAACCCGGC
GCGCGTCTATTCCCGACGTA
CACCCGACACAACCTTCAAA
CCACCACACCTACTCCTCCC
ACCGGCTGACTTCTTTTACA
CCACCTCCACGCCACACCCG
CTATTTCTACTCCATCCTCG
AGCGACACCCTCGTAATACC
CTCCCCACCTCGCCCCCGGA
CCAAATGAGTTCCCACGACA
CTATACGATCCCACCGCCTC
CCCCTTAACCGCCCCCCCCG
CAGAGTTCACCGGCCTTGCT
AAATTGACCCCCGCCCCCGG
CTCTTCCGGTACCATGCCCC
GACCTCCATCCCACCAGCCC
CTTGCCCCCGTCGCTTAGAC
CAGGCCTACTGCTACCCCAC
TGTTATCAGCGGCCACGAGG
ACTACGGCTCCCATGGCCAG
CCGCAAGGGCACACTTAGCG
CCCGGTAGCCTCACAGCAAA
CCAAGAGTCCCACCTCGCCA
ACGCCTGCCTACATCCTGTA
TCCACTACCGTATGTGAGGT
ACTAAGCCTCCCTTACTGAC
CTAGACCAATTTCCATGCCG
GTCAGTCCCACGGTTCACGA
TCGCACCGACGCCTCCACCT
GCTGAACCTCCCAATCACCA
CCATGCGGTTGCCCTCGAGC
TCCCATTCTGCCGACCCCCG
CCGGACGTTGGACATACTGG
CTTCCTCTCCCCATACAGCC
GATCGATCGCCAACTTGCAG
CCACTGCACCCTCACGACCG
CGATAACTCATTCACATCGC
GACTACTCGAGTCGAAGCCC
GTCGGCAAACCACCTCCCGA
CCCGTCGTAACCGAACACAT
CCGGCACCCCAACCATCACT
TAGCAGTTATTCCCTTCACC
TCCGCCCGGCCCAGCGTGTT
CATCCCACGAGAGCACCAGT
GCCCACTTGCTGACGCTTCA
CCCGTTACGGGCACCCACCA
CTCCCTTACCCCGCCCGACG
CTCCCCGAGCCCTCGTTACC
CCGCATACAATAGTACCCCG
TGCGAAACACTAACTGTCCA
ACCCGTCACATCCTTCCAGG
ACGTCTCTTCGCCTTACACT
ACAATTCTCCACCCCGGGTT
CCCGCGCACCCCCTAGTCAA
AACGCTAGATCAACTCCACA
TGCTGGTTGGCCGCTACCCG
ACCCCTCTATGCCCCCCTAA
AGGCCCTCGGTCTCTCTCTA
CCCCCCATCCTCGCCGGCAA
CTCGCCCCGCACGCAGTGTC
CCTCTTATGCACGTGCCCAC
CTATAGCAGTATTCCCACAA
GCCCAGGTGTCCCGCCTCCT
AAAGGCACCCTCCACCGGAC
CGCCTACAGCTTCTACAACC
GCTGCCCATCTACCCCCGCA
CGTGACGCGACTGCTGCAAA
ACTTCATTTTGCCCCCGACC
CCGATACCTCTTACTATCAT
CCCTGATATCTCGGTCACGT
CGAGCCCAATTCATAGGTCC
GTCTCTACTGCGGACAACCA
GCCGCTACTTCAATGTACGC
ACTGCACCACGTGCCCTCCC
ATCCCATCCTCTGCCGGTGG
GCTCGGGCTCGTCCCCACAG
CCACGCCCTCCCACCTAGAA
GGTGATACAAAGACCAACAC
GTCCTTATGAAGACCCAACG
GTCCACTCCGAACGCAGCTA
TCCCCCTTGCCCGCTAACCG
ACAGGGTTACGCACGCACCT
AACGACGCCTAACCGGCATA
CACCGCGCTCCAAACCGAAG
AACCCCCCCCGAATCCCCCC
TATAATGCCGGTCCCCACGG
GGTGACTCCCGCAGCCAGGG
ACTCATCTCCCCCTCCACCT
GGCCGTACGGAGTACCCACA
CACTTACTATACCGCCCCAC
GATCATCCACACTCGGAGAC
ACACGTTCTATCTCCCCATA
CCCTGGAACTTCTCGCTCTA
CTCCGTGTGCCCCATCAGGA
CCACCTCAGCTGACAACGGT
GAGTACCCTATCCCACGCTA
CCTACTCCGCCCAGCCGGAT
GTTCCGATACCCACCCCCAT
CCTGGAATCCGCTCCCTAAG
CCGCTCCCCTTAATCTTCAG
AGATCTCACCCCGCCCCCTC
ACGCACCACCAAGTGGCGAA
TAGCCCCATCCGTGACCAGA
CAGAGCTGACTGACCACAAG
CCTGCATCTACCCCACGATT
ACCGAACACGCCGCGACCTG
AAATACATGTTAAGCCAGCG
CTTTTCTCACCCGCAAACCC
AAGAGCACGCCATCGATTCT
CCCGTCGCCCCACCGATATG
ACCTGACCTCGGACCAGCCG
ATCGCTCTGCGGTGATCCGT
GGCGTATGCCCCCCCAACTC
GAACACCCCATGAGTATTCA
GTAACCGTCACTTCCTGAAC
GGACCTCTCTCCCATCGACC
CCCCCCACACACCACATCGG
GTTACCCCGGACATTAAAAA
TCGATCAAGCATAAGCCACG
CCACGCCGATAACCCTCGTA
AAAAGCTTCGCCCCCCTCCC
GCCCCAGTACCCTCCATTGA
GACCCTCACGTCAAAGAGAC
CCACGTAGGAATTCTACAAC
TCACCAGCATCCCAAAGCAA
ACTAACACGCCCACAACCAC
CGCGGACTACCCTGCCCCAA
TCTACAAGACACTGACATTG
ATCCACTACAACCCTACCCG
CTTCCCCCGCCGCACCCTGA
CTCCAATGGAACATCCCCCC
GCCGGAATCTTACAAACTCC
GCACCAACCCAACCTTCGCT
TCCATGCAATACCTGCGGCA
TACATTACGTATTCCTGCAC
ATCAGACACCGCTTCGAAAT
ACTCACCCCACATTCCCGAA
CTTCGGCACTCCTTCACCCC
ATCATCCCCGTCTATTTCAC
CCTTATGGTCCTCCCTACCC
AGTAAGTCGCTCGCCCCCGA
GCGTCACCCACCCCGCTGTA
AAAGCTCCACACCCCTCGAA
ACCCAAGCCCCAATGCGCCA
TGGAACCCCCCTTTACAGCC
ACCACCCCTTCCCAGGCAGA
CTCACGTTAGCCGCCCCGTG
CACCTCTCCTTAGATACTTA
CCCTCCGTAGGACCACAACT
TCCCAACGACCCTAACAACA
CGAGCCCACCCCCCTCCACG
GTACACAACCTCTTCGCAAG
CCCACGTAGGCCACTAAAAC
CTGCCACGCCCTCCCCCACG
CTCACCCTCTCCCCCCACCA
TCACAGCCTAACAGAAACGA
ACCCATGCATCCGAAAAGGG
TAGGATTTCGAACCTCCAGG
GGGACGGTGAATCCCCTTGC
CGAGCTTCGGCCCATTACCT
GTTAACCCGATCATCTAAAC
ACCTTCTCCACAGCAATCCG
CACTTACCGGGTCTGCATAG
CGTACCGCCTGACTACTTGT
AGGACCTCTCCACTACTCAT
ATCGACTTACCCACTCCAGG
CCGACCGCACCCCCTCTCCA
CCCTGTGGACCTCACATCCG
GCCCCACATCCACGACCACG
CGAGCGGGGGATCACGCCCA
CACCGGTACCTCCATTCCAA
CCCTAGCCATCTCCTCATAG
GCCACGCCTCCACCCTAGTA
CCGGACTTGCCCTCTTAAGA
AACAAATTCCCGTACTCTAG
ACTTACCCGGCCATCCTCCT
CCGGTATGGCCCATTGAGAC
CTATTAGACCAGCCCCCATT
CTGACTCACTCCACCCTATG
ATCCATAACCCCCTACCCCG
CCCACCCCAGTTAACGAGCC
CGGCTGAGACCCTTCGAGCG
ATAAACCAGCCACCCCACCC
AGCTTTTCCCGTCAGGGCGA
AGTCACAGTTACCCCCACCA
CGACCAGGCGTTTTCCCACT
GCAGCTAGCAACCCTGCACT
GGCCAGCATCGATCCCCGAC
CCACCCAAACCTACCTGGGT
GTCCCAGCATGCTCCTCCTA
CATGCAAACTCCTCCCCCGC
CTTCTCCCTTCCAACCTGCT
CTCGGCCCTCTCAATTTGCC
GATACAACGCCCGCCCTCCG
TGCACCCACCGCACAACTCC
AACGGCCCTTGCGACCCCGA
ATTGAGCCAGGCTTGAACAT
CCGGCCAGCTCCGTCCAAAC
ACCACCCACTGCTCCCTCTA
CCACCCATTCCGCTTGTATT
CACCTACCGGCCACCAGTAG
CACGGTACCACCCCCGCATC
CCCCACACCACAGCTTGCAA
CATTCCCACCTGCGCCTATA
GGCACCCTACACCACCCCAG
GCGAACCCACCGGATCATAG
ACACTCACCATAGCTGGCCC
GACCACGCACGGATCGTTCA
TTCGCCACCACTTCTGCAGT
CACGCACTTAAAACCACCCA
AAGGCTCGCATACACACCCA
CCCACTCCTCGAGGCCAGAT
GCGTTACGCCCTCCTGACTG
CCTCCCACTCCTTCGCTGTA
GCAACCCCACTCTCCCAGCC
CCCCTGTGCTCGAATACCGA
CACCGTAATAATTTTAGTGC
CCCACCGTAATACTGTTTAA
GTACGTCACCGAATGCAGCC
AGGCCCACCCCGTCTACGGC
ACCGGCGCATCTATCGGAAA
GGAAACATGCGAGCGCTTCG
TGGCCCTCGTATTCAGTTGA
CCTTCCCTATCTCACAGGAG
CTCATCCCCTGAGACCTGAA
CCCGGACTAATCCCCGATGG
GACACACTACACCCAGTACA
CCAGTCGCATCCCTCTGACA
CCCGGGACATATACGTACGG
ACGAGCCCCTTGCTCCGGCG
AGGCGCCACCCTACGCAGAC
CTTTGCCAGCTTTTCGGAGC
AGGCACCCCGCACCAACGAC
TTCCCTTCGACGACCTAAGC
CCCACCCCGTTCCTCCTGGC
ATTGTACAGACTTCTCTCGC
CCCGTCCCAGCCTACACCCA
TTGGCATCCCCCCCCCGTGC
ACCCCCCCATTCAAACGCCC
ACACCATACCACTCCCCAGG
CCAACCGTGACCGACGTCGT
CCCTCCATCCCCCATACACT
AGACCCGAAGAACCTTGAAC
CCGGACCCTTACTCGTCACA
TACGCCATCCAATTTCTAAC
CTCATGTCGGGCCCCCCACT
CCTTAAGCCAGACTCGCTCC
CCCCGCATACCCCAACTTCT
CTCTCGCTGCTCCTTCGCCT
ATAGGACCTCCCCACCCCCT
TCGACCCCACTCTGAGCAGA
TGCAGCCTAGTTACGGATAA
ACCTCTACGGCCCCCCCAAC
CCCTTTATACCCGGTCCTTC
GGTCGGACGCTTATTTCGGT
TCGCCCAAACTCGTCCTGCG
CTCCCAAGACTGCAACGATA
CGTGCAGAGTCTCCACTGGT
AACTACTGCCTCCTTCACAA
CCCGTGCTCATGAGCCGAGA
GATCCCCACCTACCTTTATC
CCTTTACTTTGCCCAACCGT
CAGAGCCCAGGCAGACTGTC
AGGGACATCCCCACTCGCCG
GCGCCCGGTGTTGTGGCACG
CCCTCACCACCTTACAGCCT
CGCCTCCTGCTCGCATCCTG
CCCGCCCCCCACTAAGACCT
CCGCAATTATTCCCGCCCCT
CATCAACCGAATCTGCTCAG
CTCGCGCCAATACGATCCAT
GTCCATCTATTCCCACCGCT
ATTTGTCCACGCACGCATCG
CTCCGTGCGTTATCCCGGGC
ACACGCTAATCGACAATATG
AACATTAAGTATGCACACAT
CGCCCCAGGCAGGCTCACGT
AATACCAACATCCACCTCCA
ACCATCCCGCCAATGCTCAG
ACCTCGATCATCACCACCGC
CACCTCCGTTCCCTGCCCGC
TCGCCACCCGTTCTCTTGCG
ATACACATATTTGAGGCCGA
GTCACGCCACTCACCTCTTT
CCTGGCTCGCTCCAGACCGA
GCATCCCCTCTGCACCACTC
TGTACATCTCCACGTGAACG
AGTACACACTGCTAGCTCTC
CCGACTTGTCGAACTGCGGA
ACCTTGCGACCCCTCGGCAT
CCCACTAGGACCCGTAACTC
TGCAGCATCCCCACATCCCG
CACGTCACACCCCGCTCCTG
CCGTCCGACTGCCACTCAAT
ACCACCAGTACCCACGACAG
TGTGCACCGTTATGCCCGCA
ACCACTTAAAAAACCCGGGG
GCCCAGCCCATACCCCACAG
GCTGACCTCGCTTCCAGTGA
GTAGCCCCGCCAGCAAAATG
GGTTGGACCCTCCCCCGCTT
CACGCCCACCCACCGCACTA
ATTCCAATCCTCCACCCCGG
CACAAACCATGCAACCCAGA
GGAAACACACGGATCACTCA
CTCCGCACACCCAACCCAAA
CTCCCGTCCTTCTTCCGCCA
CAGCCACCGGGTCTTAAAAC
CTACACCCGACCCCCGCAGA
CCCTTCCACCCCCCTGAGCT
TCCCCCTCAGTACACCTCTC
TGCGCTTGCGCACTCATCTA
CAGGAACGCATGTCTGTTCC
ACCTCTCAATCCTCCCCCAA
TGTCAGCTGGCAGGAATGCG
GATCGTCCCCCGACCTTACA
CACCGCCTACCATTCAAGCA
CAGGTTCTGCCACCCCACCT
CCCGCCACCACAGTGACGAC
CCTACACTGCGGCTCCGTGG
CACCACATAGCACGACCCAA
CCCCAGTCCTTCCCCCCCGC
CACCCGGACCTACCACCTGG
GGCTTTTCTGCCTCACCTCA
CTCCACGAGGCATCATCGCG
CCACGCGCTTTCCACATCCG
ACTGCACAGGATACCAGAGC
GCCCACCCAGCCTTGGATCA
GGCCCTATACTCATCCCAAG
GTGCGAACTCCCACATAACT
ACCTAACCCGCTTCTCTCAT
ATACCAGGCAATGCCATCCA
ACTCTCCATCGCATCTGCGA
ATGTTTCCCCGAGCCACGTA
ACTGCCCGACGCTATTCCCA
CACAACTCATCCCCTTCCTG
CCGAGGCCGCTTGAAGCCCG
CTCCGCGTAATCCTCGGGCG
ACGCCCTAAACACATACATC
TAACCTCCCTCCACCCTCGA
GCTGTACCGCGATTCTCCTA
CGCCGAATCCTGATCCTACG
GACGAGTAGTCCTCCACTAC
CAAGTCTTCCACTTTCTCCA
TTGCGAGCTCGTCCTTCACC
GTACGGGTCCCCCGACCTGT
GTACCATCGCCCAGGACCAC
CCCGACACACGCTCTCACAT
CAACACCCGCCCACCGCAAC
AGACCGCAACACAGCCCATC
AACCCTTTACCTAACAGCAG
CCTCCACCACTCATCCGCTA
CCGGCCCCACGCCTGACCTG
ATCACACAGCCCCAACCCCC
TCCACACACTTCGCTGCGAA
GTCACCCCCCCCGCAAGACC
GGCTAGTCGCCACTTCAGTG
CCAAGAACTAGGACAACATA
CAGCCGTACACCACCCCACC
GTCCATACATCATTATCAGG
CCCTTCGCGTGCCTATGACT
TAAAACATCACTCACCCCTG
CCACTGCTTCCTTACCCTAT
CCGACCTGAACCTGTCTGAC
GCCGCTCGCAACACTTGATC
GCCCTTTAGCAAACTACCCA
ACTCTTGGTAGGTGCGCTAT
CCACAAATGCTCCCCCCGAT
CGGATCGAATCTCCCTCCGT
ACACGGTGCAGTGCCCACTC
CCTCCGCTGCAGATCTATCA
CAACTCGCGCACGTCACACT
ATTCGTAACGTCATACATAT
GAACACCTCACAATCTAAGT
GAATCCAAACCCTATCAATC
CCCCTACTCCCCCCTATCGC
ACTGGCAACGTGCATCTTGC
GGCTGCCCCCCATCTCGCGA
CCCGCTCACCCATCAGTCTG
CGTCAGCCAGCCGGCAAAAG
GCCCCCACATACCTCCCAGC
ACCCCTGCCCCGATTTACTC
ACTGCGTCTCCTTCTTATGT
CGGCTTTTGCACCAGCTCCT
CCGCGGATCCGAACACGAAC
CACCCCCTCCACCCTCACAC
CCTCCTGGCCGGCCCCCCAA
GGCACATTCTCCCGCGAGAA
CCTCTTCTGCACCCACTGTC
CGAAAAACCCCCGACATCGA
CCCAGCCCACACTTCCCAAC
GACGCCTGATTGCCCTTTCA
CCCCGGGCCCACATACCCTC
GCTGACGCCACCATTTTACG
GATCCGCTTAGTACCCCTCT
GGCGGCATCCCGTCCAAGCG
ACGGCACACGCATCTACAAG
ACCGTCATACGCTCAGGCTA
GCAACCATGCTACACCGGAG
ACGATCGCCCGCGCCTCTAT
ATGCTCCTACCCCCCTCCAC
GCCCCTCCCCACTTAACGCA
TACGATCCTCCCATCGAACA
CCCACACCAGCTGAACCTTA
CCCGCATGTAACACAACATC
GGGCTTATCGGAACCTGAGC
GCACCCCGCCCCCATACGCA
ACGTATGCTGCCCTCCCCCC
ACCGGCCTACTTGCTCGCCG
ATAACTATACCCGCCAGGGA
ACCCTGGCCCATCTCTTCAC
CGCACTATTCCTCCCGCACG
CCCGTAGAATCTGCGCAACC
CAGGTCCCCTTAAGCTTCTG
ATTGGACTGCCAGCCCCATC
TTATTCATGACGCACCCCCC
GCTTTGTACGAAAGTCCAGC
ACAGCCAGTCGGCCCACATG
CCCCGAGCAAGAGGCACCAG
TCATTACTCCCCACCCTGGA
CCGTCATGCACCACAAAATT
CCGGTAACCTTTCAGTGCGC
GCGCTTCATTGTGTCAGCCC
CCTGACTTCATTGCCCCCCG
AGTACGCTACACCTCTGGAC
ACTCCCTCCCCGTACCCAAT
TCCACCCCGTTCGGGTAGTG
ACAAACGTCCCCCGACTCGC
CACCAGCCCCCTACCCACAC
ACGACACAGGTACAACTAAG
TCATCTTTAGCCGAGTGACC
GCACCGCCTCTATCCTTGAG
CTCCGTCTACCCAACCCGCA
GAGCACTCGTGCGTCTAAGC
TCCACCATGATGCACAACGG
GATGACGCACAGCGCACCGT
ACCATCGGACTAATCAAACG
CCCCCAATCTGCTAAGCGAA
ACACCACCCAGCCGTGCCCG
CCGTTGCTGGCTCCTTCCAT
GCCAGCGGACCCTGAACCTA
ACAGCATCCCCTTCCTCCAC
CATCCCCACGCCATACACCT
CCCTCGACCCTACCCTACCA
GCAGCATCTTCCTTCTTCCG
ACCGTTGACACCACCCCCCA
CTATACTTGCTCAACACCCC
GACCTGATGCCCATCCCCAT
CCGAAAATCCCTATTCTCCA
AGCCACTCAACGCTTCGGCG
GGGACCTGCAGCACAACCGA
ACCACCCCAGTCCGCCGCGT
ATTTGACCGCTCCTAAACCC
ACCTATCCACGAAGGACAGA
CGTCGCACACAACCCCATTG
TCGCTGAGCCTCGGAATCCG
CCATCGCCTTTCGCATGCGC
GCCTACACACCCGCCACCGA
ACCACACCCGACGCCCATGC
GTCTCCACCGTACGCTCAAG
CCAAACCCTACCAAAACCCA
AGTGCAGCGAGTTTGCCCGA
ACTTCAGTCTCTGCCCCCCC
CACTGCTCCTCTTAACAGAG
ACCCCGCACCTCGATACCAG
CCTCGGTTTCCCCACCAACT
ACGCACGCGACCGTTCCATC
AGTAGCCGACGCCTCCCCCA
AGGCCCGCCTCTGGCCCCAG
CCACTTCGCATCGTTCCTGA
CCCGTGTTGATTTTCCCTCT
CCACCCCCCTCCGTCCACAA
GCATCTCGCGTAGCCCACAG
ATCGTCACAGCGCAAGCATG
CGCTGATCACCCCTCGACCC
CGACAACGGCCCAGCCTACC
AACGTGCTATCATTATACCG
GCCGCTCCGTTGCACGTGTA
GGCAATGCTCGACCACACAC
GCGAGGGGGGGAGTACCAGC
ACCCCCCCCTTTCCCCGCCT
TCATCCCCCTGCACCCCCCT
ACACACCCTCTCCTCCCCTG
CCACCATCACCCCCGCTGCA
CGGGCCATCCTCTCCTTCCC
GCTGGTTCCCGCGCCACCTG
ATACCTGAGGCCACCCTATC
CACCCAACCGCATAACCCGC
TACACTGCAAGGCTTCAAGC
GTGTGTGCCCCCCTTGCAGC
TATGCTAACTCCCCTCCATC
GTCATTTGAACCCTGGACAC
CTCCCCAACCCCACGATAAC
TGCGGCCCGCTACCTCCCCG
CTCCCGACGGAAACAAACGC
ACGTCCATGGCTTCCCGATG
TCCCTCTTCGACCATCTCCA
TGCAGTCTCCGACACACCCC
AGTCCTCTTTCCTCTTTACT
CGAACCCGAGGTACCACTCT
CCGCACCTCACTCCACCCAG
CCTCCCGAAGCCATACGGGT
TCTCCTCTGCCCGCCCATCC
GCCCTCCCAATGTTCCCGTG
ACCCCATTACCAGCCAAACC
TCCACCCACGCTACGGCTAC
AAAAACCCATTCCCTGTAGA
CCCTGACTTGCCTAACTGGT
ATCGAAGTTACGCCCTCCCA
AAGGTCCCATTTTTCACCGG
GCCGGGCACCTTCGTAGCGA
ACTGTGACCCCGGTAACCCC
TTACCATTATCGTTGTACCC
CGAAGAGTCTCCCATCGAGC
GTGGCCACATCTTCCCCCAC
CACAGCGTCCACCAAGCGGG
ATCGCAGCACTGATTCGTAC
AAGGGCCGCCCCACAGTATG
ACACAGTTACCCGCTTCCGT
GCTAAATCAGGTCTTGCTCA
ACCTGTACTCGATATTCACT
GCCGTATCATCTCTCCGACA
CCGGTGTCCCATCCGTACCC
CCGTCCTCAGCTAGACCCGG
TTACCGAACTACCCCCCAGA
TTCGAAACTACTCCCCTAGT
TGGTCTCGACGTTTTAAACT
TCAGCCGCAACCGCTTCCGT
CTCACCTCATCATGGACCGG
GCACTCTCGCCCTCCACTAG
CCAAAGACCCCTCCTTCACT
CCAGCGCCCTACTCCTCCGT
CCCGCGCCCCGTACTCGCCA
CCTGGCTAAGCTCTGGGCCC
GCCAGTGATCCCTCCAACCG
CTTATCTAGCGCATTCCACA
CCCGCGACACCCTTGGCCAT
GTTATCATCCCCACCACAGA
CATTGCCCGCGCTCACCCAT
CTCTCGAGAACCCACGTCCG
CTGATGTATTACGCATACCC
CACGACTCTTACACGTACCC
GTTCCCGCAATACGCAACGG
GCCACAAACCTGCCCCTGAG
ATAAAGGTCCCGTTCTTCAC
CTCCCTGCTAGACAGCAGTG
CTTGTGTACCCGGTAAACGC
ACACTCCCCGCCGCCCATTC
CGTGCTAGCTATCCCTCTGA
AATTGCCTCCCTGGAACACA
CCGTTCAAGTCTGGCAAGTC
ACTTCCCAGCGCGTCTGGAG
GGCTAGATACTAGATTCATC
GCTCGGTAACCCCCTCTCGT
GACTCAATCCGCGTCCACGA
CCTACCCCGGAACTCTACGA
CGATCTCTATGAATCACGCA
GGCCCGGCAATAGCGTCAGA
CGTACCATCCGACCTACCGA
CAGTGTCCGACCTCTAACAG
CCCAATCGCGCGTGCAGAAG
ATACGCCCCGTCCTCCCCTC
GGCGCTAAACCCGACCCGCA
CCCCCTACATACGTTTTACC
CGTACACTCCTACTCCTAAA
CTACTCAGTCCCGCCTACAG
AACCTCCGCCTCCCTACCGC
GAAGACCCGCGCGCCCCCCA
CACTACTACCCCGATCCAAC
CCCCACCTAGTCGTTCTACC
CCCGCAATCCTTTCAAAGAC
CACCGACTATACTCACACGG
CCCGGGACCCCTCCCGCGCA
ACGTATCGGCGTCCGCACCG
CCTGTGACTACCCCGCGACT
GCCGTGATACTCAATCCCGA
TTTCGCGCGTCCCGACGTCG
AGCTGACCCCCACCTACTTT
ATACCTTCCCCCAGCCACCC
ACTCGTCTCTACCGATTCTC
CACACTATATCGTCGTAAAG
CGGCCCTTATTGGAGTCCCT
TGGCGTCCATGTCTGAGCAG
ACCTATGCCGACCTCTCAAA
GCCGCCGCTACACTTCAGAC
TGTCGCCTCACGTTACGAAA
TGAAACACCTCCGTCTCGGA
GAAAATATTGTACACATCGT
AGAGCAAGTTGCACCTTTCG
ATCCGTAACTAGGAACACAT
CATAGTCCCCATTAAAAGAA
GTGTCCGCATTTCAGTACCT
TTACTACAACTCTAGACAAC
AGCGAGCCGTGTAAATTCAT
CTCCCGACACGAACCGAGTA
CTTCCCTCCCTACCCTCGAC
CTCGCATTTTTCCCAGCCCC
ACTGGTCCCACCCCGAATAG
GCACAAGCAGTTGACCCGAA
CACGCCCCTGACCCACAGCA
CAAGCATCCCTCTAAAACTT
CATCCTGCGTCCACTAACAT
GGAGAGCAGGAAGCTACACA
ATAAGCCTCCACTTTTACTA
CGTGGGTCCCCCGCCCATCA
CCGGAACCATACGGAATGGA
CAGACCAGCTGCCTCAGTTT
CCCCCTTCTATAGTCCACGA
CCGTCCTGCTGCGCCCATCA
CCCAAAAAGCACGGCGCCTA
ATACCCAGTGATTCCCGCTC
ATGGAGTTTTCCCCCAGCAT
TCGAACCTTAGGAGACATGA
CTCCCACGCTTACTCCGACG
AAGTCCAACCCAGCATCCCA
GGCAACCCTCACCCCTTAGG
CACTATCTACCAACTGCCTG
ACAACCTTTCGCGGGCCTCA
ACACAAAGACGCACCCCTGG
CCCGTAGCTCGCATCTTCAC
CGTCCCGGAAAACTCAAAGA
GCCCTCCACCTGCCCTCCAA
ATCACAGCCCTCGCCTCAGT
ACCTAGGGACCCCGGTACCT
CCCACCACTTTCCGCTGGGC
ACCTACCTCACGGATACTAT
ACAAAGCCTCACTTCTCATT
GCAATCGATAAATGATCAAT
GTCCTGCCCACCCTTTGGAT
CCTGATCGCCCCCCCCAAAG
GTCCCCGTCCCGGCCCAACG
ACACCTCAGTATTCCCACGG
CACCCCTTCCGCATCCCCAC
CGATAAGCGCGTGCCGAGAA
TCCATACAGCCAGTAAAGAA
GTTCAGCAGATTGATGGTTC
GCTTGACACCATGAATGATC
TTCCTCCCTACCCTACAATG
CCCCACAAATCCGCTCCCCT
GCTTCCTTACTAAGTCTCTC
GACCCCCTTAACACCGATGC
CCAAATCGACTCCCCATCGT
ACCCCCCCAGAGACGTGTGT
GATTCTAAAGGCACCCGGAT
CCAACCCTAGCCGCCCCCAA
GCAGTACGGCCTGCGCCGAG
GACCACCCTATCATCGTGCA
GCCAAATGCACTCTCCTCCA
TCACCTATACCCCCTACCCG
ACATGCAAACTAACGTAAGA
TACCCCAGACCCCTATCCCC
CCGCATGCTCCCAAGCCCCA
ACCGGGTCCCCTTCCGACTC
CCCGTCCACTACAGAAACAT
CCTACGCCCCTGGCGCCCAA
GCAACACACCCTGAATCCGC
TACAGTGACCATAGCCCCAG
GCTGACTTACAGTCCCCGCA
TTTGACGGTATTCCGAACAA
CGAACCCCCAACTTCTTGAT
TTCTACCCGAAATCCTCGGT
TCCAACTGGTCCATAACCCT
ACACCAACGCAAGTACGCGA
CGCACCACCGATTTTCCAAA
ACACTCCCACCCACTCCCCT
ATACACCTTCCGTGCTCACA
GGGCACCGCTTCCCTCCGTC
TACGACTCGACCACCCCAGC
CCTCGCATACCACACGGCAT
AGGACACCTGTACCGAAACC
GACCACCGTGATACATCCAA
CTCAGCCAGCGCACCCGTGT
TAAGGTCCCCCGTCCCCCGA
CCGGTCCCTGCCTCCGGTTG
CTGGGACCGCTCGTACATCA
GCAACGATTACGCCAACAGT
CGCTATCCATCTCACAACAA
CACATAGATCCCGCACTCCT
CTGCGCGGGGGCCCCAAAAA
ACAAGCCCAAAATCCAGACC
GAAAGACCGAACCGTACCCA
CCGCCCCAGCAGACTCCTAC
TCCTCGTTCAGCACGCACTC
ACCGACGCCCGCGTCCAGTT
CCCACCGGGGCCCGCGCGCG
CCCTGCACGCCCGCCCACCA
GGCTCCAGGATTCACTCCCG
GGCCAGCAACATCCTCCCCT
ACTTAAGAACTCGTTAAAAA
AAAACCGTCATTACCCCCAC
GGTCGGCTCCGCTGATGCCA
TCTGAGCCACCAAGTTTACC
TCCGACCTAGAACCCACTCT
ACGGAGCTACCCACACGAAC
CTCACCCCCACCTAAAAGCC
ACTCACTCCTCTCCCTCAAC
GCACAGATAGCCACAACCAT
CCCACACTCGTCCGTTATGG
CCAACTTGTGCCGAATTCAG
CGCCACTCGCCACACTTGGC
CCTCCAGCACCCCGTCCGGG
CTGCACAACTACCTCCTCGG
GCGGAAACCCAAATAACTCT
CGGGAAGTTCTCCGATTTAA
AGCCGCGCACTCCCAAAGCA
CCCTGCCGACCCCACCTCCG
CTGAGCGTACTCATGGACAG
CCACACTAACAACCCCAATT
CCCAGTATAGCCCCACCACG
AAGTACCAACGCCCGAAGCG
AAAACCCAAATCCTTCCGTC
CCAGCGGCTTTCGAAACCCA
AAGCGAGCCTCAACCACTCA
ACCATCCGTGGTAAAAACCC
CCCTCGCCCCGGCTAACGCA
CCGAGATACGCCAGCACCCC
CTCCCATCGCCCCCCCAACG
GCGCGGATAAGCCTCTCTCT
AACCTGCTCCCTGTACTCAC
CCCGGAATTCCTATACCCGA
GTCGATAGCTAGCCTACCCA
AGAGCCTGTGTCCCTTAAGG
CTAGCACACGGGTACAGTGT
CTCTCTACGTATCTTCCCGC
AACCCGCCGTACCTTACAAT
ACGGCGATATACCCGAGACA
ACGTTGCCCCATCATCCAAC
ACCAGCGCAACAAATGTCGA
GTCAACCCAGCACCAACGTA
GAGCCACTCTTTTGCCCGCT
CAGGCTGCTCTCCCCGGCCT
CTCCCCCTACTCCAATCTGT
CTAGATAAAGGCCTTGCCTC
ACCGACTGCCCGTCCTATAC
GCCCGCTACCCCACCTAGCT
AAACCCGGACCTCCCCTTCG
ACCTCCGCTCCCTTAATCAT
TAGCCACACCCCCCCACTAT
CTCCCTCTTTCCCTGCCCGA
TCAACCATCCCAACGTAACC
CCTCCAGCCCCTGCCACTAA
GTGATGGATCCCCCTCACCA
CTTCCAGCCCACCCCTGCTG
ACTGGTGCGCCAGCTACATC
CCTAGGCAAGCCGTATACCG
CCATACCCTATCAGTGCTAG
CCTCGGATACCACGCATCTC
ACTTCAGCCTCGTGTACACA
CACCCTCAGCCCTCTCCGCA
CAAGTACCCCCGAGTGACAA
TCTCCCCACTCGACCCAAGT
CCCGCGCAATTCACTGCTCA
AAAGTCCGGACCAGAAAGCG
AACCCCACCCCACTCGCAAG
GCGTATCGACCCCTTCCCAA
CGAGTCCCCCGCACCAATCC
ATCCCAAGTTACTCACATAA
ATTACACAAAACATCCTCCC
CCCGTAGGTCTGGCGCGGAA
GGCCAACTCGTTCCATGCCG
AACTATCAGGACTCTACCGG
AGTGCACCTCTTAAAACAAC
AACACACTTCCCCCCTCTAC
AACCCAACGCCGTCAAGCAT
GCCATTCCAACGACGACCCA
GCTCCACGGTCGACTCCTGG
ACCGCCCCTGCAGTCCGGCT
GCCTACCGTCAGGCTAGCCA
TTCTCCCCTCCCCTGGGATT
CCATCGCCTCGTACTCAAAT
CCGCGGATACGCCATGCCTC
CCCGCGGCTATAGCTACAAC
CCTCAATGGACTCCACCGTA
ACATGCCCGCCTGCCACCCA
ACAACGAAGCAAACCCCCGC
CAAGTCGTGTCCCCTAACAC
AGCACCGCGTACTCACGCTG
GAAGACCCTGATTTCCGATC
GGACCCGTTTCACCTGCAAC
CACAGTAGCCGAGGCTAGCG
CCTCCGGCAGAATGCTCCGG
GCCCCGGGACATGCTCAAGA
CCCGCTCCAACCGTTTCAAC
GTGACCCCTGCAAAATCCCT
CCCGTCGCGTTACTCGCCGG
TCACATGGTTCCCCGCCCCA
GCCCGCGTTATCAACCAAAG
GCAGCTCTCCAGATACCCTC
CGGGCCATAAGCACCCACTT
ATGCCGCTACCACTTACTGC
GCGACCTGAGCTCCGGGACA
GTTCCCGTACCAGCCGAGAA
CTCCAAAGACCCTGCCCGAA
AACGGAATTCCCTTTCATCC
CCTCCCGCTCGGTTCTCATC
GCTAGGGGCACACCCCCAAG
CCCCTTCTGGGCACCATCAA
CTAGTGCTCCCCCATCCGCT
GCCCTACCCTCACAACTCAC
ACACGTCTGTATTCCGCCCA
GCCCCACTGTCCGTAAGCTG
GTACGTAGGTAGCTTCCCCA
CACTCTCGCCGCGCAGCAAC
ACGCGTCCTCGCCATTGAGG
GCCCTCCTAGCCCGACGTCC
GTCATCACCCTCCCTCCATG
TCCAATACCTTCCACGTTGC
GTATGCCGCCCCATAGCCCA
AAAGTCCTCTATTTACCCCG
GGGGATACAACCAGAAACCC
ACATGATACCCTCGCCCCTA
GAACGTCCTATAATCCTCCC
CTCGTCAAACCCGCGCCAAA
CTTCACCCATCTTCTAATCC
CTTACAACAGTCAAAACTGC
AAAGCACCAGTCTAAAGGGC
CCTACGGCTTCACGTTGCCA
CCTACATCCCCTACCGCTCG
ACCGAGCCGCCATCGACCAT
ATAGAAGGCCCTGCTCTTAC
GCCACCGCGCGCTTAAGCTT
CGGCACTCCTTTCCCGGCAC
CCACCTCCGGCCCCAAAGTG
CCAATGCTCCGCAGCTCCCG
CCTCCACTACCCCTTCAACC
GCTCGCACTTAGCAAGGCCT
CCACGCACAAGTAAGAGGCG
CCCGCCTCGTCCCAGACATG
CTTATAAGCCTCCATCTACG
CGGTGCGGCCTGATCCAAAC
ACCGGCCCCCCCGGCCTTCC
CCGCCGCACGCAACAAACAC
CCCCCGATTTGCAATGATGC
AAGCTACGGCAAGCACACAC
CGAACTCCCCTCCTTAGCCC
CGCACACCCGCATTTCCAAA
TCCCGACTAGAGAGCTCATC
AACCTTGACTGATTCCCCCT
GCCGCGCACCGGTCTTCCCT
GCCGCTATTAGCATACCACC
ACCGGGACACGGCCTCACAC
GGAGCGTAGCAGTACCCAAT
CCACCTTCGCACGTCTGCAG
AAACCCCCACCGGCAAGACG
CGGTGTAGAGCCCCTGGTTT
GAGACATCACCCGTCCCACA
CGGACGCAGCTACATACACT
CGACCTTATATAGGACAACC
TCCTCCCGGTACCACCCACG
ACGAATCCCCCACACCTTTG
CCAGCTAGGCCCACTCTATG
CAAAGCTCCTTTCCACCCTC
CCCTACCTTTCCACGCGTTG
TCGACGACAAGACACGCGCA
ACGCGCAGTGAGAAGGCACA
GACGGCCCAAACTCGCACGT
TGTGGCCAACGTACCACACG
GCGTCGCTCTCCCCATACCA
ACGAGTGGAAACACGACCCA
ACTGCGTTCGCCATGACCAT
CGAGAAGCGCTCACCAACCG
CATCTACGGAATCTCCCGAC
CCATTTAAGGAGCTACATCT
GTCCCCCAGCTTATTACAAC
CTAGCCGGATACGTCCGACA
ACCCGCGGAACATCCCCGTA
AAAACTTCACCCATCGGTTC
CCCAGTGCTGGCCACCCGCA
TTCACCTCCCCAACCACATC
GTTACCTGTACCAAAACCCT
CCCATCTCCGTGCCTGTGTC
AGCCACATAGCGAGCGCCGG
CCCCAACCCTCCCCACCAAC
ACCCCCATCCTGTTGGACGA
GGCACCCCGGTAAACACCTT
CCCCTCACGATAATCCGAGC
AATACCACCCTCTGCTCCAC
TCCGTCCACTTTATTGCGAC
CCCCGCATACTCACTACGCG
GGCTACTCCGTACACCCAGA
CTCGTTTGATCCTCGTTCCG
GCCTACAGAGCCACAATGCT
CCCGACCCTGTGCTCTTCCT
AGCTCCATCCACTCATCCGC
TCCGCGCATCGTACCTCTGC
ATCCAACAGGACCCTGCCGG
CTTCATCCGCTCACCCCCCC
GGTCGAATCAACCTCAACAT
CCCGCACCGTTACTTCTCGC
CCTCGAATCCCCCATGTGAA
CTAGACTGGCCCTCACCCCG
TCGGGTTACGCCCTGCCTAA
CACCCCAGCCCCACAACCCT
TCCTTACACCCACCGTGGTC
TTCACAGTCCGACCGTAATC
CCTCCGCTTTCGTCCGTAAA
TGCTAGCCGCCGGTCGAAGC
CCGGGACTCATAATGTCCGT
ACGAGGCTCTCCCACTTGAA
CATGTTTGTCCGAACAAAGC
CACACGCCCCACACAACTTC
ATCCCCTACTCCGTGCTCGC
GGTACCCTCTACTTGGGTGA
CAGCCCCGACCCGCTCCTTA
GCTCAGCTCACTAACCCCTC
CCTGCTGGCAATAAAATCGT
GGTAGCGTAGCCTCTCTGCA
ACGTGCCAAAACCTGACACG
GTTAGGCGATGTCACCTCAC
ATCTGCCCAATTTTATCCCC
ACCCCCCTATGTCCCCGCGT
GGGGGGTATTTGACAATCCC
CCCGATGCATCCGTCCACTG
ACACGCATAACAAACCGCGT
ACGCTGCTCCGCCCCACATC
GACATAACATCGACCTACAC
CGCTTCCCCCGCAGATACCG
CCTCTTCCCATCCCCTCGTT
CTCACCTCATCCCCCGCGGA
CCGCCGATTCAATTCCGCGA
GGCGAGCGACTCGCTCCCAT
CCCGTTGCCCCCCGTCCGCG
CCACCCCACTCACCCGTCAA
CGCCTTTCAGTTACGACTCA
GCGTTACCCCACCTCCGTGG
TACGCGATGCCGACCAGCCA
CCGTCGACGTATCCCCCCAA
CCAACCTCGCTTACGAGGCT
AAGGACCTATCAACCCATTA
CATGCAATCCTCACCCGACT
CACCCTCCCGCATTCATTCT
CCGACTGTCCCGCACCATAC
CAGTTCCACTTCTCTGCGAG
ACGGCGCTAAATGCCTAAGC
AATGATCAAGGCACCCACAT
CCAACTCCCTTAGAAACCGC
CTCTGTACTTATCCCCCTCT
CCCATCACATCCTGCCCAAC
ACTGTACTAGTCCCCTCATA
CGTGTACACCGGTACAAGGG
TCGGCCATGACTCCTCAAAT
AGGTTCGTTAGTCCCTCCCA
GCCCACCCATCCGAATGTCA
CGGCTCGGTAGCCCGACCAG
GGTCCCAATTGATCAAGCCT
CTGCACTTTCCCACGACATC
TGCGACCAACTACCGCAGTA
TCACCGTCTTCGCCAATGGC
ACCATTAGACGAGCCAAGAC
GCCTATCATCATCCTTCAGT
TCCGGCACGTCGCACCAACG
CCACGTACAATCGCCCAATC
GCCCACGTCCCCGCCGCTTA
CGCCGTCACTGCCCCGATCC
TAGGATCCACTCGTTCCCAA
CCCCGCTCAGTCATTACCCC
TCAAGGGCCTTTTCATGCCA
AAGCCTATACTCCACGTCCG
CTAGCCCCCCCTTCACATCC
CCTTCGGTAGCAACAGCCCG
TCAACCCCGACCTGTACCAA
CACGACTGCCCTTCCTGCGT
GCTGCTGGGCTTGTAGCTCA
GCGAATCCCTCTGAGTCAAT
CACAGTCCCCCCGTCGAAAC
GCTGCCCTTACACTGCACGC
GCCCCAACGCCTATAGCCCA
ACCGACCCCGTTGCACCGTG
AAGGCCCCGTCTACTGCGGA
ACGAACCCCTGCCGCCCGCT
ACCAAGGTATCCTCGACTGA
CACTCTCGCGCGTTATGTCA
CCGAATATTGCACCCCGCCG
ACTGACGCCCCCGCACATTC
CTAGCATCCTCCAACCCCAA
GGTGAGCTGCTAACACACCT
TCAACCTCCGCCAAGCGAGA
TCTCAACTGACCCCCCTCCG
TACCAGCCCTACGGCCACGG
GCACAATACACTGCTCAGAT
CACGTGCCCCTGACCTTCAT
CAGTCCGTGCCTCTCACCCC
ATCCCCCGATGAACCCACCC
CACTGCGCTTCCCTACACCA
CCTGGCGCTCATCTCCAGCT
CACCGAAATGCTCCTCGGAG
AACCACCCCCACTCCCCACA
GCCGGCTTCTAACATCGACA
CCGCCTCGTCTTACCCCTGA
AGCTTCATGCCCGTTCCAAT
CCATGCTCTCCCGACCGGCA
GGCCCCACCTCCTCCCGCCC
TGAATGACTTGACCCAGCAT
GGGTGCCCGACTAATAGCTG
ATCACCACTCCGGCACTCCT
ACTCTCGGCAGCTACACAAC
GAACTTTCTCCACCGAGGGC
ACTTGCCTCCCCCCTGGTCT
AAAAAGCGTAATGGTCCCCC
ATTCGGCCGCGTGCGCCGCG
CTCACCGCATGCTCCGTGAT
CTAACCCCGAACTACGCCTC
ACGAACACTTTCCCCCCAAG
CTCCTCACTCACCATTTGCA
AGGCGCTCACTTACCCCCGA
GTCCTTCCCCGCCCCGCCTG
CTTATTGCGCCCTCCCCACG
CCCTTCCAGGACCCCAACCC
TCCCCGTACCTAAGCAAGAG
CTCGCTTGACCCTGCTGCAG
ACCACCAGGCTCCCCCAGCG
CTCCCGATGTTGGACCTCGA
GCCATAGTGCTCGTGCCGTG
GGCGAGCTATTACACGACAT
CACGACACCCCCACCCCTGG
CAGCATCCCTCCCTCCCACT
CCATCGATCTCCACCACACT
CAACCCCTACGCCTATATCT
TGTAGCCCGTGGGTCCCCTC
CCGGAGATACTTTGTGTTAA
GTAGCAGCGCCGCGGAGATC
GCTAACCACCCTCAGATGCG
GCCTGGCCCCCCCGTGTAGC
ACCCCCCCGGTACCTCCGCA
ATAGCGGCACCACTTCAAGG
GAACAACCCACCAACTCCCG
ACTTCCCCACCTTGCCGACT
CTAGACCTCCAAGCTACAAC
AGCGTAAGCGTCCTCACCCA
GCCACACTACCAGTCGTACA
CCAACTGCGTTAGCTTTCAA
ACCTCCCTCCACGCACCAGG
ACCGCCTCGATCACACCCCT
CTAGTATTCGCCCCGCTCAG
TCCCTCCAGCCCGTTAGCCA
AGAAATTCAGATGCAGCCAT
GCTGACTTCTCCAGACACAC
CTGCGCTCCCTCAAGTTACC
ACACAACTCCTCCCACCAAA
CTCCGAGGCCATATACCAAC
CACGCCACCCCCGGCGAATC
CCTATCCAGCCGCCTCCCCC
CCCCTCGACGGACGCTAGAT
AACACCACACCGTCTACGGA
ACGTCCCTGGATCCAACTGG
ACAGACCCGCCACATCTAGA
ATATGGCCCCAGCCCCAACC
GACAGCGCCCCCGCTCATCC
AGAGGGACCCGCCCAGGTGA
CCTCCCAAAAGAAATATCAT
TTTGACGCACCGAATCCCGG
ACCCCCCTCTGTGTAGGGAA
GCAGACCGCTAATCTCATTA
AGTAGCCTACCGCCCCTTGA
CGCGCTCTGGCTGTTCCCCA
ACCTCCCCCTACGCGGTGCT
TACAACTGCCCCTCCGCAGC
TGGCCCCCGCCACCTCCGCA
GAAGTGCAACTCACCAATGG
GTCCTCCCGCCGACAAACAA
TCTCTGCTGATTTCCTAGTC
ATCCCATTTTCCGATACATC
GTCGACGATCTTACCAATCA
CCCGCCACACACCCCGAAGA
GTGGCACGATATCTCACAAT
CCCGTCGCGATATCCGAGCA
GCCAAACTCCCAACCAAGCA
TGATAATTAACCTTAAACCA
GCTGCGACAGCCATCCCGTA
ACCAACACAGTTAGCCACAG
TCCCCCCTAGCATCGGTTCT
AGCCCGGAGCCCGCGACCGA
CAACTTCCACTGCCCGACAC
ACGACCTAACCCCATCACGT
ATTTGGTCGTACGCACCCGC
CATCACGCTCCCCTCACCTG
GTAGACATTCCCCCTACCAG
CCGAAGCTACGCCAACAGGA
CCACAACACTATCACCCGAA
CCACTATCTCACTTCCCCAT
AAGGGCGTGCTTGTCTATAA
CCTAAACCGCCTCACACAGA
CCGCATGGGAGTATTCACCC
CCCCCTTGCACCGTATTGCG
CCATGGACTCCAGATCCAGA
GGTCTGAGAGCCACTACACA
ACCTGACCCCACCCCCAGCT
CATACCTCGCCTCAGGGCAG
TCAACTGAGACCGACTCACC
TGGACTCCATCTGCGGAGGA
ACAAGCGCAATTGCAAGGCC
GCCCACACTCACCACCAGCG
CCCTGGCCCCTCTACATACA
CGATTGCCTTCTACCCTGAT
GTTTGGCCACGACCTACGCT
CAGCCTACAAATCCTTGCGA
CCAATACGTCCCGTACACAC
CCACACCCTCCCCCACCACC
CGAATACAGCCTCAGCAAGC
CCCCCTTGACAGATTAGCCC
GTAACCCCCCGTGCCCACGG
CTCACCCCTATCACTAGGCC
CCACCTTAACCGATCTCCCT
TCAACCTAGCCTGATGAAAC
ACGGTGCTGACTAATGCAGC
AGCGTACTCACCCTAGACCC
CATACACCACCCGATGGAAG
CCTGCCGGAACCCACTCCCC
GCCGGGCTAGTCGCGTTACA
CTAAACCCACACCGAGAGAG
TCGCTATTTTACGCTGCACG
CAGCCCCCCCATCCTATTCT
CCCTGCCAAACCTACCTAGA
TGATCGCTGCATCACTCCTT
AACAACCTATCATCATGCCC
CTCCGTTGCCAGCGCAAGCC
CACCCTAATTGTCGAGAGAG
AACCAGATGGCTCCCCGCGG
GCGTCCCCGCTATGTTCCGA
ACTATATCACCCGCTCGCCG
TTCCCCCCACTTCCCCCACG
CCTCTACTGCAACGAGCACC
AACCGCCCGACTACCAAAAA
ACCAGACTCAAGCGCTAGAA
CGAGCCATACGTGCCATCCT
CTGAGCCAGACTATTTCGTT
GAGATCTCCCAGTGTCCCCC
CTCGCGAAGCCTATCCGACG
CCCTTACTGCCCACACAGCG
CCCAGCGCTCCTCCGCGGAC
TACGACACCACCATCCATCT
ACCTCCATACGTGCCCCACT
GCAGCGTCTTTCACCCATGG
GAAGTGCTAGCTTCTACGCT
AACGCTAACCCCCCCGGCAA
GCGGACCTGCCTGGGCAGAA
CCCCGCGCACAATCTCCGCG
ACCGCCCCGCGAATCTCACA
CCGCGGGCCCCCGTAGCCCA
AGCCCACAACGCAACCCAAC
CACTGCACGCCTCTAATTAA
TTTTTATATGCGACCCCCAA
AGCCCACAACGCAACCCAAG
TAGAGCCAGTCTACCCCGTA
CCACTGCCCCCCCCAGCCCA
CCCCCGACATTCCTAAACCA
ACCCCCCAGTCCCGACGAAT
TCAGCATCCGCCATTTGTTA
AATCACAGGCCACCCTCACG
CCCGCATCCCGAACCCGGGC
CCTACCCAGCTCAAAACGTT
GCCACACCACTCACACACCA
GAAATGCTGCCCCTACCCCG
CCTCATCTATTCCTTTGCCC
CCCTCCGCATTACTCCACTG
CCAACGCCACTATACCCCTG
ACCCTCCTGCCGCCTTTTAC
AATGCACTCACCACACCACC
CCCTCGCTCAACAACCCCCA
GGAGCCACGTTTCGTTCGAA
GCAACCCGCCCCACCGCAGG
TCACGATCCCCTGCAGACAC
ATCTCCCCCATCATCTAGCA
GAGGTCCCGCTCGCGAATCC
ACCCCCCTGCGTTCCCGACA
ATCCTGCGAGTGCCATCGAC
AAGACTAGAGTCGGTGTCCA
AGCTGCTGCGCTCATGCTGG
GACCAGTTTACCCTTACACC
CCCCACCTACCAACTTCATG
CCCGCCGTTATCACCAAGCC
GCTACCGCCCTTCCCTAGGA
GCACGCGTGACCGTGTTACG
CCGGTCCCGAGCGCTTAGAT
CATAGACCGACATTCAACGA
GACCCCGTCCCAGCACCGCG
CTGTTCTCAGCAAATACATT
GACCGAGTACCCCCAAGGTG
CCACGCCTCACCCTCCTCCC
TTTTTGCACACTGACCACCC
GCGATCCCGAATCCGCTAGC
ATGATCGTCACAAACCCCAA
CCCGCTCTCTCGAAAAGCCG
CGGGCCCCCGTCCCAGTACA
TCAACAACACGCAATTTCTG
CATCCTTCCCCCGTCCTATC
CACCGATCGCCCCTAACACT
CCCCACGCAATCCCGTACGA
CCGGTCCGCCGCTCCGACGT
ACCTCTCCTCGCCATCAGGC
CCCCAACCGCACTCGCAAGG
CTCCTCTACCATAGTTGCCC
ACGCGTTAGCCCACCCACGA
CTCGCCATCCGCCATCTTAA
CCCACCATACCAATAAAGCC
ACAGACCCCCTCCCACCGGC
CCACCCATACCGTGAAGCCA
AATGACATGGTTAACCCGCC
TCGAGCCTAACCATCCCATC
AACTTTTCGCACCTCCCCAC
CCCCCCCAACTACCCTTCCG
CCTAGCCCGGTCTTGAGCTG
CCGAGTCCCCTCCTGTTCTG
ACCAGACAGCCTTCCCTGGA
CGTAACACTGCAAAGCTCTT
CTGCCCTCGGCACCCCCCTA
CACGCGACACCTCACTCCCC
GCCGCCTCTCTTCTCTCGGC
CCCCTGTAAATTCCTGGCCC
GGTCCCACCTGACCTGCCGT
CCCGAAGTAAGCCCACAAAA
AACGCCAAACGCGAGACCAA
GTCCCCTCCTAGAAAACCAA
ACAGTAACAAGTCCGGCAAA
CCCAACGCCCCAACTCGGAC
TCCTACGGCACTATCACCCA
ACCGTAATCACTCCGCGCTA
CCTTTACTCAGACCCCACAG
GGACCCCTCTCCACGTTACG
GCCACGGTCCGCACCTACTA
ACTGCACACCTCAGTTTCCC
CACGTCCTTCGCGCCATGAC
CCGGCCCACCTCCCCAATAC
GTAATGCAATACCCACGCCA
GGGAATGAACCCCTTCCAGT
AATCCCCTTGATAAGAGCCC
CCGTACCCTCCCCCATAAGC
CGTTCGGCTGCACTTGCGGT
CTCCCACGGCTCAATCCCCG
CTCAGCCTACCCACGCCGAT
CCCACTCGCTCAGTGCACCA
TCCCGCCGTACACCCCCGGG
GCCACGCTCACCGCGACCAT
CCCCACGGACGCATCCATCA
ATCTCCGCGTACCCGCTACC
CAGGCTATCACCAACTCCAG
CCGGAGCGTCCCCTCCTATC
CCCCGCTTCACTATGCCACT
CATACGCCTACCATTCGTAG
CCCTCGGTCTTCAACGCATG
TTACCAGAAACCACCCCCCC
ATGTGCCGAACCCCCGTGAT
CCCGACACTAACCAATTCGC
TCCAATCACACCTACCAGCC
TTGCCCGAGCTTTAGACCTC
CCATTCCCGTCCAAACACCG
GATGACAACACATTACCCGA
ATGGGCCCACCTCGTGCCGC
GACCACCCCACCCTTTTCCG
CCGACCCAGCCCAACCGCCT
CACTCGACCCTCCCGCCACA
ACGGGGCAAGTAACCACCGA
CATCCACCTCCCCCTCTAAC
ACTCCAGCCCCACCACATAG
GCCAGACCTTTTCACAAACT
TTGAACTGCCGTGCACCGGT
CACTGCACTGTGTTCCCTGT
CCCTACCCTACAAACCCCAG
ACTCTCGCGAAAGTTTGCCG
CCCCGCCTCCCGTTGGGGGG
GCTCAGAGTCCCTTACCCAT
TCCCCCCTGCGCTCTCCCTT
CACGGTTTAGAACGCCCGAA
ACCTACGAGGGCCCCCCCAA
CTTGCGCCTTCTCTCTCCCT
ATAACCCTATCTGTTTCAAC
ACAACCCCCCGATCACTCGA
GCCAATGCACGGACAATTGC
AGGTAGCGCTGCAGGGCTTA
CACCCGCCGTCAGCTGAAGA
CTATGCTCTCCGCCATAGCT
CTCGGCCCCCAGAGTGGAAC
CTAGACCGCCAAAACTCCCC
AGACTGCCATGCGACCCCGC
CCCATTACGGTGCCCCCAAT
CAAGAGGCGGGTGTCTCCCG
GCTCCGATTCATTCCCCTCA
AAGGTACCGCTTAGTTGGAT
CCCTCTTCTTGTCCCCATAA
CCCCCTTCGCCCCAGCAACA
ACGCTGTGGCCTATAAGCAT
CTCTTGGCACCCTGTTCAAC
CTGGTACCCTGCCTATCAGC
CAGTTTTCACCACGCACTCA
TGGGAGTCACTACGACCCCG
GACCTCACACTCTTATAGGG
TTGCCTGCCCCAGCCGCGAG
CCCAGCTTTTATGCTCCCTC
GGCCCCCCATTCCCCCTGCC
CTGATACATTTAGCCGCAGA
ACCCGCAACAGTCTTTCAAA
CGCGCTTCACGATACAGCCA
CCTACAACCCTCACGTCGCA
CCCTCTCTGCTCCTACCAGA
CTGCCCATTACTCCTTGTAG
CACGCCCCCCCACCTGCCAA
GGCAGATGTCATGCTCTCCC
GCACTCTTCCGTTTGCCTCG
ACCAATTCTAGCAATACGAA
TCCCTTTCTGATTCACCCAG
CCAGTAGGCCTCGCCCCACA
CCGAAAAAACTCACCCCCCC
ACCCTCCACCGCGTCTTCAA
ATCCCAAGAGTCGAACACAA
TCCGCCCCACCCGTCCACTA
AGGCACAGCTGCGTCTTCCA
ACGCGCATCTGCCCTAACCG
ATACTCCACCCGGGAGAAGG
CAGCCCGCACCCCCTGCACG
ACCCACTCCCGTCCCCAACC
CCACTTACGTCCCACCGGTG
GCGGGCACCTCCCTCCGCAC
CTCGATATCGATCAGACCGG
GCCGTTAACACTGCCTGACA
AACACCCTGATCAAGCCCAA
AAGCTCACACCCCCCTAACA
ACTTCCACGTTAACCGCCCA
CATGCTTCGTATATGCCCTG
CGGTTCCTACTATGTAACGC
ACTCACTAGTCCCCCCCGGT
TGGCTGACCCCCAGCCCATG
TCTGCCATCACCCTCCCCAT
CCCCCACCACCCACGCGCCT
AGACCCAGCCACGCTCCACC
CCAGATACTCCCCCACCGGT
AGCCACTTTCCCCAAATCCA
CATGCCCCTTACGAATTCGA
CTAACTTCTCCCCGGCGACT
CCTATCTTTAAGTACATTAA
ATGGTCGTTCTTGCTCCACG
GCCCCCCTTTCCCCAATCCA
GGTCCACTCCTTCCCATCAC
TATATCGTGGCCACTAACCA
AGTGCCCGACCTGTGCTTAC
ACCGCCCAGTTTTTCCACAG
GGTTATCCGATCGTCAAGCT
TCCGCAGATTTCGCCACATC
GCCACTGGACGACATACCAA
GCCTAACCGGCCGCCTACTG
ATCCCATAACGCAGCTGCGT
TGCACTCTGGCAGACCAGGC
ATCCAACGCTATTCTTCCCT
TTACGTGGAGAGGCCTCAAC
ACAATTTGCTTCCGGAATTT
CTCTGCATGCTCCCTCTCAT
CCCGAATGCCCGTTCAAAAT
CCCTCCCCCACCGCTGCCCG
CACACCGGAGTTTGCATCGT
GAAGGTGGACTGCCGGACCA
ATAATCACCAGTGCCGCACG
GAAGGCCTGCCCCCCTCCCT
CCGATGTCCTGATGAAAGCA
CACGCTGGGCCTCCTGCGAC
CCGGCTCCGCATTTCCTACT
TCACCTGACCCCCTAACCCG
TTTTTACCCTTCTCTGCGAT
TTTAGCCCCCGGCTGGGAGA
AGTACCGTCTCGCTCCAAAA
CCCACTCACCCGCCTTCCAT
GTCCCTCAAACCCCCATTAA
CTTATTTCAACCAGGCCCGA
CTACCACCCCCAGCAACCGG
ACCGTCATTGGCACCAGGAT
AGAGATGTGCACGTCCAGGA
CACCCCATCCAGCCTTCCAG
AACTCTTCGCATCCTTGCCG
CGCAGTCTTGTTTCGACCGC
ACCCCGCCACACTTTGCTCA
ACGCTCTTAAGCCCCAAACC
ACCAGCGGTCCCTCCCCACA
CCCGTCCTCCCCACCGCCCA
TAGCCAGCGCGCGAACGCTA
CGCGACTAGATCCTGCACCC
ACCCTCCACACCTGCTCCTA
CCCCCGAATCCTCCCACATC
CCAGACGTAAACCAAGCATG
GGCGCCATCCTGGACATGGA
CTCACCCAAACCCATCAGCA
CCGGGCTTTCAGCATCCGCA
GCCAAATGTCTTTCCCTGAC
CTCGTGCCCCTCAAAAGACC
CCCCGAAAACCTCAAAGGTA
GACCTCCACGCTGCAATGGC
CCCTCGACCGCTCCACGAGC
GTTCTAGCTCCAGCCCTCTT
CCGGTTTGACTCCCAAATCA
CATGGCAGACAACCTCCCAG
CCCTGACTCCCGAACACCAC
TCGGCCACTGACCTCGAACC
ATCCCCCCACCCATCACTCT
GAACGACTCCCACGGCCCAC
CCCAATCATCGCTCCAACTA
CAGAAGCAGTCCCCACACGC
CACACGATCGGTAGCCAGTA
CCCCCTCCAGATGATCACCT
CCGCGCATGCCTAGAACGCC
CGCCGCCCTGAGGCCGCACG
TACCCTCTCCACCCCCCCGA
ATGCACCGCTCTGCAGGAGG
CGGCACACAGAAGCCTAGGA
TTACGCAGGCACTGTACCCC
CCCCTCGTTCCAGTAACCCA
CTCGCCCTATGTCTCTCCGT
GAGTAAACCAGCCTACGGGC
CCCGGGTTATCCGCCTACAT
GCCCCTAGCCCCATCCAAGA
TGCACCCATTCTGCAAGCAG
TCGTGTGCACTCAAACAGAA
GAAGCGTGGCTTCCGCACAC
TCTGAACAGCATCATCGATA
CCCCCAGCACCGTCTCCGCA
TGGCTGCTCCCAGTAGACCC
GACGTAACCCCCTTCTCGTA
ACCCCCTAGTTTGTTATCAT
ATCCGTTCCCTCCGCCTCAC
ATAACCCCTGATCCCCTATC
ACCATGCTGGCCTCTGACAA
CAAAAGACATTTCCCCAACC
AGCGAATCTCCTGCTCGCCG
GCACATCCACCAGCTTCGGG
ACCGACATTCCCGGCCTGTC
CGCCTATGTCCCACGCCACC
CCCCACATCCGCATCAGACT
CCGCAGCTCGCACATATCTC
CCCGCAAGCCGCGAACCCGG
GACCCCCTCTCGTCTAGGCG
CCCGACATGTTTGCTCCTAA
CCCGAAAGCCTAATTAACCC
AACCACGCCCCCGCTCCCCA
AGGGAAGCACATCCCGCCAA
GAGATCCACATGTCCGCCAG
CCCACACTAAACGTAACCCG
ACAGCCCCACGCCCCACGCA
GACGCCAGGTCCACCCCAAA
CGTACAGATCTACTAGTGGC
CACATACCCACTGGCACGGC
CCCACCGACATTGGGCCCCG
ACTGATCCACTCACATTGGG
ACCAAACATCCCCTCCCCTG
CACCCCACGGTCGATTAGTA
GCTATGACCTCCCATCTACT
AACAGCGCAACAGTCCCGAG
CTAGTCGCTCTCGGTCACCA
CCCAACTCGCACCCCTAGCA
ACTGCGCCAGTCCCCTGCGA
ATACCAACCTCGTGTCCCAA
CGCATAACTCTTCGTTGACA
CTCGCGCTCCACCTTCCGAA
GCCGCCCCACCACTAACCAG
ATAGTACGCGCCCCACTAAC
ATGATCCCATACTACTCTAC
CCTCAGCCATACATAAGACA
CCCATCCGCCCTATAACAAT
TCCTCCGTCCCATTCCTTTT
TGTCGGGTTATACGTCCCCT
GCGCGTGCCACCCCCTATTC
TACCCCACGATCCCCTTACA
ACCCTCCGCCGGCGCGCTAT
CTACCCTCCGCACTCCCTGC
TTATCCTAGTGATTACGCTA
CCGCCCACGTCCGCATCCTC
CACGCCGCCCGCGTACCAAA
CCGGCCACACCAACTAGTCT
CCGCCCTCACAGTCACTCTC
GACAACTCCCCCCCACCATG
ACCACCCTCTCGCGTGCGCA
AACGTAACGCCCACCGAACA
ACACACCGCCCTGCCCCCGG
GTAGACGAAAGCAATGCCCC
TAACCTGGGCAAATTGTCCG
CGCATTCGCCCGAACACCTT
CTACTTAAACCCAAGAACCC
GTCAACCACACAGTGCCCCA
TTAAAGCAGCTGCCGCAGCC
CCCCTCTTTCCCCCTGTGAT
GCGAACTAACCCGCTGCGGG
TCGCTAGTCGCACCTCACCG
ATAGTCCCCAATGCAACCGA
CCTGCTTTTATTTCGAAGAC
ATCTTTCTCCGCGCAGCCCA
GCCCCACACCCGAATCACCT
CGTGCGTTCTCCCACTGATA
ACAGTTCCGCCCGCCCTGAT
TCGCCACTTAGTGCCCTGCA
GTCCGCTTCAAAACCGGAAG
ACCGCCGCCCCTCCACCCCC
CACTTGGCAACTTACTACCC
CCCGCGTCCCGCCCCATCCG
AGCCTGCAACCGGCTACCTA
GCCATACCCCCCAGTTTCTG
TCTCGCGATCTACCCAGCCC
ACGGGGAACCGCAATGCGCG
CCACTCTGCCATAAAATGGC
ACCACCCTGCCCGCATAACA
ATTCAATTGACCATTTCGCA
TCAGGCCCTCATGAGTTAAC
ACGCCCCTCACACCTCCCCA
GAGAAGTAACCACCCCGGGC
GTTGTATGTTCCGCCACCCA
ATCGCCCGACCTCCTCCCGA
CCTTGCCATCTTCCCCATAC
CGTCCAACAGCGCCGATCGA
ACTACCTGACAGCACAAACG
GACCCCCGCTTCGAGTCCCA
CCACCATAACTCACAACTTC
CATCAACTAACCTCCCAGCA
TACTCTGTGGCCCTACACCC
CTCGCCACGCCCGGGCCTAA
CCCGTCCTCACTCCAACTAG
ACTGCCTTCTCCCCATCCCG
ACGTAGGACCTGCGAACCGC
GCCTCTAGCATCGCACCCCA
CATGCCCCTTACCCGGCGCG
CCCACATCGACCATCCACAG
GTAACGCCTCCACTTACGCG
GCTGATATCCCCATTCGACC
CTGGCCCATGGAGATATGTC
ACTCCGGTATCTTCCCGCCT
AACGAGCTCCTCTATCTACG
TGCGTAGCCTACGCACCAGT
GCCGAAACCCCAGCCCAACT
GCAGGTGTAGCGCCCTGCAC
CTCCCGTCCTCCTTCGGCAT
CCTGGCGTTCTCCTAACGCA
ACTCCCTCGCCGCCTTACTC
ACACTAGCACCGCCCCCAGG
CTGTCCCACCCAAATCGAGC
ACCGCCGTCCCCCCGGCGAT
CCAGATATAATTACTAGCCC
GCACTCCTAGCCTAACCCAT
GTTATAGGAAGTGACCAGAA
CCGACTCGTGGCAACCCGAT
GACCGCCAGGAAACCGTCCC
CCAGCGCTACCTAGAGCAAG
CCATAGACAGCCCCCTCCAT
TCCCTTCGGATTTTTGCTAA
ACACCCCCACCGTCATGTGC
CCTCCCGCGCTCGTCCATCC
ACGATACCGGCCGCCCCGGT
GCGGGCCCCCCCTCGCAACT
CCCCGTCCTGAAATGCAACG
GGTTCTAACGACCCAAGCTA
GGTTGAACATTCCGTCTAGA
GACGTTACGGTACATTGCTC
CAACCCGACTCCGCTACCCA
GTAATACCAGCCCCACACTC
TGGTCACCCCACGCCTCCAA
GTGAAGTCCCGTGTCCCATC
CCCCGCTAGGTGACCTAATG
CCACGAGCGAACGCCTTAGT
AACCCACTGCCCCTCCAACA
GTCGCACTCTCCCCCCCGGG
CTAGTGTAGCACCTCCCCCA
AGGGCGGAACCGTTCTACCG
ACGATAGCAACGATTCGCCA
GTACAACCCCTCTCCACCCG
CGGCGAGTCCGCTACTGATG
ACCCCGATACCAGCCTTACG
CCTGTCCCCCGCACCCGAGC
ACTGCCACACTGCTGATAAT
ATCATCCCTCTTGAGTTGAG
CTTCGTAGCATAACCGGTGT
GCCGATTTAAACAATTGTGA
TCCATTCCTCCACATGCCCG
CCTAATGTCCCTCTTCGCAG
AAGTGCCCGAGATCCCACCG
CCGGTGCAGATCCTCCGGCA
CCCCCACGTATTCAGCCCTT
ACCCTCTGATCCGCCACATA
CTCAAAGAATTGGCACGCAG
TTTGCGACTCCTACCCCGGG
GAAACTACCGGAGTGTAGCA
TTCACCCCCCGCCACCTCAC
ATCCTGCCACCCGAGCCGCA
CGCTCCCCCCTCCAAAGCCT
TGACACCTCCCCCTTGACGA
CCCTCATTGTCCTTCAACTG
CTACAATTCCCCGCCGCGAA
GCGCGGCCCTCCTCCTTGCG
AGCTCGCTCCTCCCCACCGT
CTGGCCCCCATCTACTGCGT
CACGACCCAATAGTCCCCGG
CTGGCACCAGGCCCTATTTA
ACATTAAAGAGCCCCCCCCG
CGCAAGCTGGCAGATTTTAC
GATCCCCATCGCCACGCGGG
GCGTAGGTCTCTTGTTTTCG
CATTCCCTTTAACTGGTGCA
AACACACCCCTCCCCAACTG
AACAAGCCAATGTAACGCCG
GAGCCCATATAGGCCAAACG
CTTCATGCGTCCCCCCATGG
GCCGCCCTATTCGTCCCACA
ATCCTCTCTTTGACCAATAA
CTCTCCTCGACCACCTCATC
TGCCCCACGAACCCTCCTTA
CTATGCGCACGTGCGTCTCC
ATCATACTGCCTACCCGTCA
CCGTCCCCGTATCACGACTC
CACTCTTAACCCCGCCAACG
GATCTACAACCCAGCCCCCT
CTAGATCGGCTGGAATGCGG
GTCGCTGGTACACGCTTGAT
ATGACACCTCTACCCTAGTT
CTGCGGAAACTACCTCGATA
CTCCCCGTTGGCCCCCGCCA
CCGACCCATACCAACTTCGA
CTAGCCCTCCAACTGATGGC
GACGAAATGCGTCTGGCAAG
CCCGCCGACCTCACACCCCT
ATGCTCCACAGTGCTCCCGC
CCATCCACACGTCGCTATCT
ACCCCCTCAATCGACGGCAC
ATCCCCCCTCCCTGTAGTGA
CCTCCAAAGACCCCTTGGGG
ATGGGGACGCTATCCACGAG
CCATCCGGACCTACATAACG
GCCACCCAAGCTCTGTTCCT
GTTTCCCTGGTACACCCACG
CAATACCCATACTCAGCCGT
CGGCCCACGAATCTTAACCC
GCTCCCCGCTCACTCACTAC
CCTACCCTCCGTGCATTTAC
CACCTAACTCGTACACCGTC
TACTCCGCGTTCGACAGATC
CCAGCGAAACTTGCTGACCA
CCGAACCCACCTATTCGTGA
GACGCCATCCGCGCTCACTC
GCCGCCCTTGACCCCACCCC
CCCAACGCGCAATTCTAAAG
ATCGGTCCAGCGTCTCGCTG
CACGAGGCACCTCCCAAAAA
ACATCTTCCGTCAATCCCAA
ATGGTAAGTCGCTCAACCGT
TCCCTCTGCGTACACCAACG
ACCGACATCCCCATAGCACA
ACGAGTGCCTACCACACCCA
ACCCCTATTCCCTCAGAAGC
AGGCCCTCCGTCACCCCCGC
CTACACGAACACGACCTCCA
TCGACACTAGAACCTAAAGC
TACTTCACACCATATGGGTC
GTGCCTCCAACCTGTCTGAA
AATTGGGGAGTCCCCACCCT
CTCCTGCTGACCATCCAGCC
GTAGAACCCACATGCCCTGG
CCGGCGAGACTATCCCATTC
GAACTGCAACACATATGATG
GCGGCAGTCGGGTTAATATC
TCTAGGCTCCCCATCCCCCA
TCCAAAACCTCGACACCACA
CCGACCCTTCTACCCGACCG
CTCGATCTCCTCCGTAACAC
CGTATCCTAAATGGCTTCGC
CCATCCGTCACGCCTTTCCG
CCATCCGTTCACGATGAAGG
ACGACAATACTTTAACTCCC
TCCAGGTTACACCCCCACCT
TCGCTTAGGAGTTATCGAAG
GCAGAGCCTTCCGCTATGGC
TACAAGACGCGCTCGACGCA
CAGTAAGGGACGTTTCCTAT
ACCCCAGGACCAACCTCACG
CTGCGCCTGCTAATCGCGCA
CACCGAACGCATCGCCTCAA
GCAAATCACTCAATGCGCAA
TTGGCCCGCACCCTTACTTC
CTCCCTATGGAGCTCAATGC
GCCCCAAACAGCGATACGCA
AGTAACCCCCGCGATTCATC
GAATCCATACTAGCCGCCTT
TTCCCATCGCCACCAACACG
TCAACCCATTACAACCTCCC
GACCCCCACTGCGACCATCA
CACCCGTCCGCTATTTCCAG
TCGGCCTCCCTCCATAACAA
CCCCCCCGTGCTTCCTAATC
CAGGCGATGTCCACGCACGT
TAACCCCGTTACCCCCAACT
CTTACACGCGTGTCACTGCA
TCTCATTAGCTGCACCGAGC
CCCCCATCCCTCCCGCAAGA
CACCTGCTACGCACGTAGCA
CCGGCACAGCAGCCCCGTGC
AACCAGCCGTTCCCTACACG
GATCTCGTACCCCACCCCCC
AAACCCCCCCTTACCCCAAC
CCCCTACACCGTCCGGCAAC
CTCCTCCCCACGTCCGAGCG
GCCCTCTTCCCCGCACACCA
CGGAACCCGCAGAGTTTCAA
CGGGGCTCACCAACCATCGC
AGACTCGCTGCCGACCGTGC
TCGCCCCCGACCCTCCCCCG
CCCCCACTACTCGCCTGTAG
GCCCTCCCCCGCTCCGCATA
ATCGCGGTCCCCACTCTTGA
GCAAAGACGCGCCCTTAACA
TTCAGTATGTCCCCACACAC
GCCACGACCGCAAATCCCGA
CGCGACCCCCCCGATACCCC
ATCCGTTCGCCGAAACGTAA
TCGGAAGGCCCCCACCCTCC
TAGCGTTCTACGGAACCAAG
GACACCCGCGTAGTTGGCAA
CTATACGCCCATAAGCAGGC
GACACTAACGCCCCACGGGG
CACTACACGACTCATCTGGA
CTGACTCCCACCAACATCCA
CACGACGCCCCTGGCCTAAC
CTGAGACACGCAATGAGCCT
ATGAACTAACCCAAGCGTCT
AGAAAGAACAGTGTCGGAGA
GGACCGTTCCGTTATATACT
AACAGAAGATCTGCGACCAC
ACCCGAGTCCTCACCTACGC
CCCACGCTGAAACCTCTCAA
TGGAAGTTGTCATCTGAAAA
ACTCCCCCAACCCCAAAAGC
TGTAGCCTCGTGCCCCTAAC
AAACCTTAGATGCGATCCCC
GGTGGCCTCTACGTGCACCG
ACGTGTCTTCACCCCGACCT
TCGCAAGACCTAGACAGCCA
AGAGGGACCCGCCAAGGTGA
GCGCGAGCGATCCAAACAAT
CTTGCGCCCAGCCTAACCCC
CCCCAGATACTCCCCCTGAG
TGCCGCCAAACGACTTGGAT
ACCAAAGAATTCAACCCCGA
CTACACGCTCCCCGCGAACT
TGTCCCGTGCGTTCAAAGCG
AACACTATAGTCACGGTGCC
GGCACGAGCGGATGTCCGCA
CCCGCTGCAGCAGGCCGCAA
CTCAACCGCCCCGTCCCCGT
TGGAGACCCCCCCGTAGAAT
GCACTCGGTCTCCTCCGCTA
GCGCTACCAGCCTGCCAACT
CCGCGGGCCCCATCTCACGA
ACTGCCGGTGACACCCAACT
ACTATCCCCCACAACGGGGT
CGCAAACCGCCTGACCATCA
GACCACCACCTACTCACGCT
ACCTCCATCGACATCCTACA
CCGCTCCAGAACGTCATCTT
TCCCACCCCAATTACTGCCG
GCTGCCTACTCTACCCTCCT
GCGCACCAGGTCCCTCCCTA
GAGCCTATCTTCCGATATAC
AGCCTCGACCTCGCCCCCCA
GCCACGCCGCCAGACCACCG
GTTACCTAAAGATTACGAAC
ATCTCTCCTATTCCTACCTG
CCCCCGAAACTAGAGCATAG
GGCCCCCGGTGACAACAGGC
GTACCCCGCCCTCTCCATGG
ACCCACGTACTCCGCGACCA
TCGTCGTCTGACGACCGCCG
CACAAAGGACTGATCCTAGA
CCGCGACTTCCTGCTAGGCG
ATGCTGCACCCTACCACAAC
CCCGACCATCTTTCCGACAA
CGAAAGCCATCTTCTGGTAA
ACCGATGACATGTGTACCGA
GCCACACCCCGGGCCACAAT
ACCTACTTATTTACACTGGC
ATCGCGGGAACTCTTCGCCC
CCCAGACCCGCCATTCTACT
CTCTTTGTCTCACAACCTCA
CCCGGCCGACACAGCCCCCG
GCAATCACCGGACCTTCCCG
CCAGCTAAAACACTCCCCCC
CCAGCCTCCCAAACCCAGTC
TGCATATCCCCCCCTTTCCA
TACCACCAACGTATCCAACA
CCGAATACCACTCATATAGC
GCAACTCGACCTCTCTAGTG
ACAGCCGTATTCCCTCCCTA
TAGACCTAACCGATCCAACT
CTCGCCCAACCTGCAACAGC
CCCCATCCCCCCGCACCCCT
GGGACGCCATCCGCCACGCG
TGCAAAATTATATCTCCCCG
CCGAAACCACTCTGATACCA
TCCGAAGCGACGAGTGGAAA
AGCGCTCTACTCTTAGTCGC
CCAGATAGATTTCGTCCACT
GTGACCTCCAACCATCCGAG
TAACTATCTCCATACACCGA
CACACAGTGTAACCGAGCTA
GCCCGAGCATCCCCCCAACA
CTCCGCGACCTAATTTGCTA
GCGCTCTTCCCACACTTATG
CTCGTCGAACACCCACGGCA
GCTGCACCAACTCATCCCTG
CGGGCCCGTCACACCCCCCT
CCCCAAGCCCCCCTTCCGTA
CCAACAACCCACCATTCCGC
AACGTACTACGCAGCGTCCA
CCCCGTCCCTGGCCCCGGCA
AGCCGCTCGTACCTGGGCTT
GCACCACCCGTGAGTCCCTC
AGCCCATAGGGACTTCTCCG
CCGTCATCATCCCGCCAACT
GAGGACCTGTCGATTCCCCG
ACCGCAATCGCAACCCAAAA
ACACGCTGTCCACGTACGGA
CACCACCGAATTCGGCGAGC
AAAACACCTGCGAGCCCCAA
TCGCCAAAACCATGCCTACT
CGCCGATGGCCACAAAAGCA
ACACAACGCTAAACCTCAAG
CCGCCTGACCCTCTCCCGCG
CACCGTCTAGGCACAATCCC
GCGACTCCGTCCACAAACTG
ATGTTCTGTCTTACTTAACC
GCGTAACAGCCAGACATCTC
ACCGGCGGAATCCGAAGGTA
CCCCCCCTCCGAACTTACGA
ACTCCGCCAACCTCATCTCC
TCGTTGTGCCCTATCCCTAA
CCCGTCAGCTGTATCCGTCC
CATCGCCTCGCCGCACCAGA
CCGGCTGTCCCACGTCTGAT
GGTTCCGCACCACCTTGACA
TACGCTTCCCGTAAGCACTC
TAGGCCCCCTCGCAACGGAA
TTTGATGACCCCCTGCCGTA
CAGCCTGCACCTCCACAACC
CGCGTTCCTCCACCAGATAA
CCCACCACACACCATATCTG
GCCCGCTTCACCACACCAAC
GGTTTGCTCTGCGTATCAAC
ACCAGAGGCCCACCCGACAC
TCCCTCTTTTTCTCTTCGAA
CCAGTCTCACCTGTCCAATA
CCCACATACCCTCCGCACCT
CCCCCGAACCACACCACCCG
CTCATACCCCGACTCTACAG
CCCCGTCCCCGCCGCCGCAG
CGCCCACAACCTCCCACGGC
GTGCGGAACCCTTTCCCCCC
CCTGTAGCCCCATTCACAAG
GCATGAACGCCTCCCGTTCA
TCCCCTCCAGACCTCACAAG
GCCGTTTCCTCAAAGCACCT
CCCAACTACCCTGCGAGACC
CCGACTCCGACGCTCACTCA
AGAGGGACCCACCCAGGTGA
TCGGACACCCCCCGAATCTC
ACCCGCTAACGCCCAACGGT
TTAGCCTCAGCACCCCCACT
GAAGACACCAATGTTCCTGC
CCGTCCGGGCTCTCCCCCCG
CTACACCCTTACTCCCCGCA
AAACCTCCCCAACCCCTGAC
ACTCCCAACCTCATTCAACC
GCCGTCTGACCAGAAACGCG
GACTTGCCAAGCCCTGCCCC
AACAAACCCCTTCCATTCCG
CCTCGGCTCGGTCGCCACTT
CTCATCCTATATCTTCCCCG
TTCCCCACCCATAACATCGA
GTATGCACCACCCCTGACGC
AATTGCGACCTTTCTCCAGA
CAAAGCGAGCCTAACCGCGG
GTAGTGTGCACTTGCCTCGC
CTGACACTGATTTCTCATGC
CTGTTCTCCTGTGCCCCCAC
GGCCTGGCCACTCAGTCCCG
AACTACGCCCCCCAAGGTTG
CCCAACTGATGCCGGGAAGC
TGACGGAACTCGATAATTTC
CCGCGCCCACCATACTATCA
TCCCCTCAGGGTCCTGTCTA
ACCATCATGCTAGCTTGCAT
CTCACCCTGCCCGCTCTGAG
CACCCTATACCCCCCCTAAA
ACAATGCCTTTCGCGCTAAA
CGACCTTACCTCACCAGCTT
CCACCCCCACTCCCCAGCAA
CCCCCCCACTGAAGCCCAGC
CTGCCCACGCTCTCAAAAAA
CCCTAACCAACTCCCACCCG
CAACACCTGTGCAATGACAA
CTGGGACTTCCCTCCCCCCA
CCCGTCCCACATATCTTCCC
GAACCCCTTTAGACCCGACT
CCTGCCCGAACCACCTCCAC
TTACCCCCTCCTATCTCCAA
TTGGCATAACCAGCTTACCC
CCAGCCGCATCCGTCGCCCG
CCGCACCTGTGGCGCCTATA
GAACACCCTCCCCTCGTACC
ACGCCTGACCCTCACCCAGC
GAGACAGCACATAACAGCGC
CCTGGCTCGACCCGCGACCC
CCCCACTAGCTAACAACCCC
CATACCAATACTTACCACCG
ACTCACTTCTCCACCGCCAC
CGCGTGATGACCTTAGCTGT
CCAACGACACCCAATTAACT
GCCCAGCTGAGTCAGCTATC
ACCGCCCCAAATCCCACGGA
CAGGAGATCGTCAATGTGAA
GACGGCTTTCGACCAAGACT
CCGAACAAAACAGCGATACC
GTATGCCCGGACATGACACT
ACCGCCACCCCGAAAGAGTT
GGAGTCCCCACATTTACACG
CGCCCCACCACCCCAATCTT
TCGGGTTAGAGGCTCGACCA
TCCCCCAGCTTACAACGTAG
GCACCACTGTATTCCGGGGC
TTCCGCCCGGGACCATGGAA
AGGCACTTATACCGTAAACG
CCTTCCTAACCCACTGAACA
ACGACAATCGGACTTTCAAC
TCCTCTTCCCTCCCTCCGAT
CCCCCACTGACACTTGTGTC
CATCCGCGACACGAGATCAG
ACTTTCTTCACGTGTCCCAG
ACCGACGATTCTCTCCGAGA
CTCCCGACTTCTTATACCAT
GCCTGCCACGTAAATTACCG
ATCCATTCTACCACCCCCCG
GCAAGCACCCAAACACCTTC
CCCACCTTGAAGGAACTTCG
CCTCACGCCGCCAAACAAGC
CCCCGACGCTTCCACTGGAA
CAGCCATTCCCCGTCTAGGT
CTGGTGTCCCGCTCTATATA
CCGGCAAACACTCCCAGCAA
CCAACGATAGGCACTAGCAT
ACGGCCTCCCCGCCTAGTTT
CCATCCATCTCCCGCCACAC
ACAGACACCTACGCCCGCCC
CACCCCATTACGGGACCGAT
TCTGCTACGTCGCGCACTTA
ACCGTTTATGAGTCCGCGGG
AATGCTCCCCACTGCCTCGA
CTCAGGCTAGTCGCCCCTCT
CCCCTCCCCATATGTCCGTC
ATGTCAGCCTTCCCCGAACA
ACCTTGCTTGTCCTGCAAAA
GCCCGACTACGCACCCAATA
AAGTCTTCCCAACTGCAAGA
TGCCCCTCCCCCACATTCCG
AACCTACTATCCCCACCATC
AACGGCCCCACTGTTACCAG
CAGAACATGCGCCCTTCACT
ACCGATCTTAACTTCGACTT
ACCATCAATCACACCGTCAT
ACCACAGCTCCCATTGTGCT
CTGGCCCTATCTGATGTCCA
CACCGTCACATCCCTCCGTA
CAGGGCGTCCGTCCCCCGAT
CAATCCATAGTGCGATCCCG
GGAACGATCCCACCACCTTC
CACCATGACGGACTCCGCCT
CAATTAGCCCCCAGCCACCG
ACCCTGCAACCTTGCCTAGC
ACCGCATCATACGACTCCAC
TGACATCAGCCCAGCCAGAG
GCACGGGCCCCTCCTTATTG
CCACTCCCAAATACTTTGAC
AACGGTACACAACCTACGCC
AGCCCCCTTCCGCGTTGGTC
ACCGCTGTCCCCGTCATGCC
CTTCCCGCGTTCCCGCCTAG
CCCGATAGTCACCTCGACCT
CCACCACACTGACCCCTGTC
CCACGTACATGGACCTCTAG
CCGGTACTTACGTACCCTCC
GTCCGCCGACTGTTAGCAAT
ATCCGTTATCCCCCTCCAAG
AATCCCCGTCCCTCGACATA
GCTACCATACCTGAATCCCC
TGCAGTTTTCGGCCCTCGCA
ACCGATGCCCCCACCTAGAA
CTCGTCCTCCCCCCATGCGT
TGCTCACCGACCCTGCAAGT
ACCGACGTTTTCCCCAATAC
ACCCCCCAGCACATCGGGAA
ACGCTCATCCACCCACAGGG
GTAGATGGGCGCCTTTTTTT
GCAACGGTGCTCAATCACCA
CCCGCCCCACCCCTCCCGTC
ACCAGGCAGCCTGCTTAAAC
GCTCCAATCTAGCCCACAGG
CCGTTACTTCACCCCCCTCG
CCGTCCCACCCTCTCGAGGA
TTCTCCAGAGGCCAGTTTGG
AGATGCCGCTCTGACCAATC
CACTCCGTCTCCCGGCGGCG
AACTCTACCCTAGCACACCG
GGGCTAAAACCCCCTCAGGG
CCGCAAGCCTACGCGATTTT
TCACTTCAGCCCCGCCCAAT
CCATTCGCACGCCCCCTCCA
TACGAACTCGCGCTTAGAAA
GCACCGCCACCCAAAAGGTA
CTCGGCCTACACTTTTCAAG
CCGTCACCTCGCTGCCACAT
TTAGTGCTACCCCTCCCCGC
TCTCCCTCTCCCCCTCCTAA
TAATGCACCTAAGATCCGAA
CCTCACCCCAGCATGCAAAC
ACACTTCCCCCCACCCCTGA
TCCAACCCACCTTTCACTTC
CCCCCCCTATTCTACCCACA
CAACGCCGTGATCCACTCGT
CCTTCACACACGAGTACCCT
ACCGCACATGTAACCTCCTA
CTCAGCCAGCTCCAATTGTA
AACCCCCGAATCGGGGTAGA
AGACCAACCCTAACCCACGA
GATGTACTGCCTTCCCCCAG
TAATCACCCGCTCTTAACGC
ATGCTCTTCCGTGCCCGCGT
GTTCGGCACTCATAGTCCTT
GTCAACCCAAGCTGCGACTC
ACCCGGGCTCGCCCAGAACA
GTCCATCTCCGCCATCAGCA
CACCCCGCATACTTGAACCG
CCCGAAATCCAGCATCTCCA
ACGCGTCCAACCCTGTATCG
GTCCCCCCTCCACGGTGGCG
GAACAATCACTCGACAGCTT
CCCCCACACCACACTTCTGG
CCTATCACACGCACAGCAAG
ATTGCCCCGTTGAGGACGCA
TACCGCATTACTGGTCTCAC
GATAAATCGCCCAACACCAC
ACGTCACCAGGCTCTCACAG
CACCCTAACTATGCTCTCTC
CCTACCCAACACATCCGCTT
CCCACCACCCACAATGCCCA
GACTAGCCATTACGTACCGG
CCCCGCTCCCACCACCACTT
CTGCCAGTTTAAGAATCAAA
GCCCCCACGCCTGCCTGATG
GCAGAACGATGCATCTAGCG
CCTCCCCTTTTCGCCCCCTC
CACGGTTCGCGCCCAACACC
CAATCTGCTCCTATCGCCCA
CTGGCCGCGCCCACGATTGA
CCCTCCGCCGCCATTACAAC
CAGTTCTAATCCACCCCACC
ATAGGCCCGCATCCAAGACC
GCCCCACGGAATCCTCACCC
CTTGCCGTCGGAACCCAACG
TTCCCCACACAACCCCCCTA
TCCGGACCTTATCAGGCCGG
TCTGAGTAAAGCACTTCCCA
CCCCGCCATTTCCTCTTTGA
CTCACCCAGCCCGCCTAACA
CTGTCGCCATAGATTCACTA
CCGCGCAGCACCGATAATAG
GCAACAACGTCTTGGTTCGG
GCGGCAACCTAAGTCGACGA
ACCGCTTACTCGATGCCAGC
ACTCACAATCCATCCTTGCC
CAACCCGGAAGCGCCTCTAA
ACCACATCACTCAATAAGCA
TCGTCCCGACCGCCCTGTTG
TCCCCTACCTACTGTAACGA
GAAACCGATCTCCACTTGGG
GCCATTCCCGTCTACCTGAC
GGCGTCATCCCGCCCGGGAC
CCCTTTCTCTTCGCCCTTAA
ACCGTCAACGTTCCTTCCGC
GCATGCGCTTCCTCCCCTAC
ATTCCGGTCGGCCCCCTTCG
CGTTGCCGCCCTTGGACTAC
CTACATGAATCCGTGGCGGC
CCAACTTTCCCCACCCCGGA
AACGGTCCTTTAAAGACCAG
TCGATCTAGACTACGAGTGC
GGCACCACCTCTATCACCCT
AGCCCTACACCCCACTCCGA
TCACCCCCTTCCCATCAACC
GTCCTACTAGTGCTCCAGAA
GCCCATTCCCTCTCCAGAAA
AAGTATGTGACACTTTTCCA
CCGTCCGTGCTACTCCCGAC
GTCCTCTCCCCCCCCCATGA
GTAACCCAATATCTTCATGT
CAGGCGCATTACGGAAAGGC
CGCAACGTTCCTCCGCCAAA
TCCTCAGCCTTGGCAAGACC
CAACCTCCCGACCGATCCGG
GGTGGGCCCCTGATATGTCC
GGCCGTTAGCACCAATGAAG
GAGAGTGACCCCGCCCGTGT
GCCCGTATGCCCTCCCTACG
ATTCATCTCTCCCGTAGCAA
GCCCGACGGCCCGACCTGCA
CCGGGCTAACCATCCCTCCA
TCCGTGATACCCCTAGCTCC
TCCGCCACCCCACTCGCTGG
CTGTCCACTCCCATCCCCAA
CCCGACAAACCCGGCAAATT
CAATCCTTCGTAAACGGTCC
CCCGCCAATCCCGTTCCAGC
ACTCCTCCACCCCAGACGCA
GTGCGCTTCCCCACCACACA
ATCCTACCTCTTGGGACACG
GCCCCCCCACACGAAGGCAC
GTACAAGAATGCCGCCCGAT
AACACTCCCCGCCCGGACCC
GCCCAGATCCATCTACCATA
AGCTTTTCATCAGTCCGCGG
CCCACGATGCGCAAAAGCCC
GTGAAACGGCCATAACCGGA
ACGTGGCCGGCCCCATTAGA
CCCACCAGATCCCATTACCG
CCCTCGTACCTCGAGCAGCT
ACGGGCCCCGCATGTCCCGA
CTTGCACTGGCGGAACGCTA
CCACTCCCAGCGGCCAAAGG
ACGCCTCGCAATAACCCACC
CAGACCCCTGTCCTCCCCGA
CTGATTCCCCGCAGCTGACA
CAGGGATGCTCCCTGTGTTC
ACGCTAGATCCGCCTGGCAA
CGTCGTCTACCCTTCCGCTC
CCCAACACATTATGTGTTAT
CAACTGTCACCTCCATCGGG
GTAGGGGGACGCTTTATTCA
ATATCCCTGCATCAAACCGC
TCCAGCGCCCCTAACGCGAC
CCACAACGACGTAGGCCAAC
GGCCATCTCCCTAGCCAGAC
GGCCAGCCTTCACCGTGCAA
GTGGCTCGATATTACCCGTT
GCTACGCACATCCTTCTGAA
ATACACTCATCCATTTCCCA
CCCCCCCTTAACCGCCCTTT
ATCTACACACCTTGCCCAAA
TGAGCCAAAGTTCCCTTTCC
TCCTAGCGACGCTACCGGCT
CCCCGCCACAACAATACCGC
CCCCTTTGACCAAACTGCTC
TAGCGCCTGGCGACCTAAGA
ACAGGACCATCCTGAACGAC
CCAGGCATGATTATCGTGTT
ACCAACACCCACTAGTCGGT
AACACCCCCCCACATCTCTC
TTTCCGTCCGGCCTCATACC
ACTCCCTCCGGCTTCTCCTC
ATGCCCAAACAGCACCGTGG
ACGCATCAACCCCCACACTC
GCCGCGCGCTCAGCCAACCA
GTCAACCCTTGGGGCATCTC
AATACGCTACCCCCGGGAAG
GGCTGATCTTACAGTTTCGG
GCACCCATACACAACTGCCG
ACAACCAAGGAGCATCTCGC
CAACCCCCCTAACTCACTAC
ACATCCCTCGCATTAAACAC
AAGATGGACCAGCCCCATGA
ATAAACACTAACCTAGGTCC
CTGCTATGGTTAACCACGAG
CTTATCCCCCAGCTAAGCCA
TACCCCATCCCCTCCCCCCA
TCCGCTCCTCTTACCCTCCC
CGGGCTTTTGCAGACCGGCT
AACACGGGCACCGAGCCCCT
CTATAACCACCATGGGACAT
GATCCACACCGACCCCGCGA
TACTACACCGACCCCTAATC
CCCCTGCTCACCCTTCAGAC
CCAACCGCCTCATGGACGCT
TACCCTTAACCAACTGCACC
TGCCCCTCACCCCTCGGAGG
TCCTCAACCCAGGACTCCGT
CCCGGCCCCCACCTGCCAGC
CTGAGCCAACCTTATACCCC
GCTCCAGAATTCCTGCCATC
GCGCAATTGTGACCTGCCCC
AATGTGGCATCACGCCCTCT
CCCTGTCGCCTGCCACACTT
GCCACTAACTCGCCCCGTCG
AAATCCCTGGCTACTCAAGC
GCCACGCTTGCTGTGACGGA
ACGCCGTAGCAGAAGCCCAA
ACGAGGTACATCGGCCGCCA
ATCCCGACCCTTCCCCTGGT
ACAGCACCCCATAGGTCCAG
ACCGGTGCATCTAACTGACG
CCGCGCCTATTTGTCGTCCC
ACTCACCATATTGCGTGCCA
GCGGACCGTACCACATGCCA
CACCCACACTCACTCTGGCC
TCTCACCCTTGGCGGAAACA
CGTCTTGACTCCATCAAGGT
GCGGCACCTTAACCCACGAG
CACGCAAGTTTCCCTTCACC
CCAAGCTGCCCCGCTGACAA
ATACGCAAAATTAATAGGTA
AATCCCCTATGACTCTGTGC
CAGATCCCGTTCCCAGTATC
CTCTGACCCCACCTACCACA
ATCCCATCGTTACATCACCC
CTCCTCCACCCAACCCGCCA
ATCTAGTCTCCAACGCCCCC
GCGGCTGCACAAAATATGCA
CCCCCCCTACCGGGTCACGG
GTGGTGCCCGCTTCCGGAAT
TACTCATCGCCCCCCCTAGC
ACCTTACAACCACTGCCGCG
ATCGGAGAACACGCACAGTA
CTCCCTTCCCCTACTCCCTT
CCTACCAGACGACTGTCCAA
CCCCGACGTCTACCACGTGG
AGAATCCCATCCCGTCTCAG
CACGCGACACCCACAAGTAC
CAAAAGACCCACTCTGCCTA
GACCCCCCCCGCGTACCCCT
CTTGACCTTATCCAAATCCT
CCTATACACCGAGAACCCCA
ACCGCGCGGACCCGGTCTCT
GCAGACCAGCCCAAATGTAT
ACCAGTACAGTTGCCTGTGG
ACCGCCATCCCTTCTTTGTT
CAGGCGAACCCACTTATAGC
ACCCGCTGTCGTCGTCAAGT
AAAGCCATTCCCCACGTCGA
CTCCGCCCGCCTCGCGACAG
AATGAGCCTGAATCCCAAGA
GTAGCCTAATCATCTCCCGC
GCCACCTCAGATTCCCGCAC
CCCCGGCACCCCCCCCGCAA
CGATATCCCCCCTCTGCGAT
CCTTGTCTCTTGCACCGCGG
ATCCGGGTACCCCTACTCTA
TACCTCGCTGTAACACCCTT
CGCGTGCACCACATGCCCGG
CCAAACCCGCTACTCCACCA
ACCCCCTGCATCGCATGGGC
CACAGCATAATCTGGTCCCG
AAGGTCCAATCCACCGAAAC
CGTCCCCCGCGCAACCTGCT
CCTCCCTTCAGACACCGCTG
CCAATGTCGCCCTCACCGCA
CCTCTTCATCCCATCTGACA
ACATCTCCACCCCCCAAGCA
TGGCGACTCCCCTACAACCG
CATGACGATACCGGTCCACG
GGCCTATCTGTCATACGCGC
TCAACCGCGATAGTTTCCAG
GAACCCATGCGCCGACCGGA
TGCCACCCGCCCTAACCCGA
AGTTTCCCAATCGCTATCCG
TTCACCGCCATCTGCTTCAC
AAGCCACACCTCTGCCTGTG
CATGACCGGGCGCCCACGAC
CCTGTTATTACGAACTCCCG
CGTACCTGGTGGTAAATGCC
CGTGGCTAGCACATCCACCT
CTCGAAACCACTCTCTCACG
ACCCCCTTCCTCCTCCACCG
GCCCGCACTCGTACTCACAC
CCAGGGATCCCTCCGGCAAG
CCCATGGCCCCCGGCCAAGC
GCCCTCTTCCCCCAGCTCGC
CGCGAGCCCCCAACCCGAGA
CCGGACCAACACGCTAACGC
CCGTCTCCCCACGGGAGCGT
AGACCGGCTTGCTTCTTCCA
ATATGGCCGCACGACTGTAG
GCAGTTAAACCTTTTGCCTA
CCCACAGCAGCGAGGTTCCA
GTCCTGATACCCCTCTAGAT
AAGCTGTCTGCCGCACCGCG
CAGCGCCTGTTCCCCCGAAA
GCTTCCTCACGCCTTAGCAC
CCCAAATGCTAGATACCCAC
CCAGCGTAGCGCTAACCAGA
ATGCGAACACCCACCAGAGT
TAAGTACAACGTATCTTAAG
CCTGTCGATCGCCCTCCATA
CCCCTGTCCCTACCTAGTAA
CCTCCCTGATATGTCCCATC
AACGCTACCCGCGGGAACAG
CCCCCCCAAACCGCAACCGC
CACGTCACACAGCGCTCCAT
GTCATGTCTATACCGTTCTC
CCAATCTCACCACCCTTAGC
CCGCATCCCTTCCGCCCCCG
CCGATCACAGTCCGTCAGAA
ACCGATCGGAGCTGACCCTT
GCAGCACCACCACTTCAGTC
GTTAAGCAGCCATACAAGGG
ATCACCCGCCCGCCAACTCC
AAGTTCCCCGCCTCGGCGCA
GTCTCCCGCATTCAATACAG
CACCCAGTGCATACATGCCT
CCGCTTTTGCCCCCTTCCTC
ACGCTGGCTGCCACCCTGAC
CCCCCCGCACCCTTACCCAG
TGCAACCCCTTGCTACTCAA
GCTCTCAAATGCGCCTCCCA
CGACCACCGCTTCCAATACC
ACCACCGTGGAGCGAGACCT
CCCACCTCGTTCCTGAACCA
GCGGACCACGCCCCCGGATT
GGCCAATATCACAGCGTCAA
AACACTCATCGTGCTCACGA
TCGCATTTAACCTCCCAGGA
CCTCGATTACTCAACCCAGG
GTCCCCAACTGTAAACCGCG
GCTAGGCAGACCAGACAATA
CCTGCCCTGACGCAGAATCA
CACGCTCTGCCCCGGCCCCA
CCCTTTCCTACGACCCCCAT
TATGTCCCCTCCAGGCACAG
GTGCTAACCAGCAGCTACAG
CCCACACGATAACCCTACAC
GACCGAAACTCATATCCCCC
AAACCCCGCCCTGCTCGGGC
GCCACCCTACCATTTAAGAC
CCACCCCTCCTCGATCCTTG
CCTAGTCCGCTGTTCAAGAT
TCAGACCCCCCTTGACTGAA
GCGCCCGACAGATGATCAAA
CATATCGCTTTTAGTCAACG
TCACCCTCATTGCAATAGCA
CACAACCCGAGAGTTCCAGA
GCACACCACCCCCTGACAAA
TGGATGATACCGCCTCGCAC
TCTCGCCACATCCCCTCACC
GCCACCGCGGATATGAACCG
AGTGACTCGCCTGTCCCGCG
ACCCCTTCCACCCGACCCCA
CGTTCCGCTGCTGCTAACGA
GATTGTACACTCCAGTGCGA
ATTAGTCCGCCCTCCAAACG
CTAGCATCGCCACCAGCCAG
TAGGATACCCAGTGTGAACG
ACCCACGCTCCGCTAAACCA
GTGAACGTCCCCCGCCCGGT
GCGTCCTGTCCCGCCTGGAA
GTTACCCTACACACCAACAA
ACTGATCCCCGTGAATCACT
CCACAACTTGGCCGGCTCAA
ATCCCGTACATCCTATGGGC
CACACCAACATAGAATCCGT
CCCCTGCTACTTCGTCCACT
TTAGTTTCACGGGACGCCCT
ACCGACCTGTTAGACAGCCA
CCATCGGCCCCACACAGGAT
CATCTCCCCATACTACGCCC
GTCCAGCCCGCGAAGCCTGC
ACCGCCCACACTCCAACACG
CCCACTCCGCTCCTAGCTTA
TCCCTAACTCAAGCGAATTT
ACCCTGTAAGCCCCGTCAAA
GTCTTGCTCGACGTCCCCTA
CCCGATCTACTTCCCACTCC
CTCACCACACCTGTCCGCAA
AACGCAATTCGCACTGGAAA
CTAAATCTACCGACAGCCAA
CCGCGGCAACTCCGTACAAA
CCAAGGTATACGCAACAGCG
AGGGAAGTCACGAACCCAGC
GCTACTCCCCCCATTCAGCA
AGTACCCCCCTCACCCTGGA
TAACTCACTTTCGCGGTACG
CCCACCTCTCCGGTCAGAGA
GGGCTCAGGCGCTAGCTTCA
GCCAATCCATCAGCACCTGT
AAAAATCCGGCCGCACTTCA
GCCGCACACGCCCATAGCGC
GACGTACCGCTTAACACGTG
AGCCCTGTCCTCCGCATTCT
AAGGCTCTGCCCCCCCTCTT
CCCACAACCCGCGCCTAGTG
CAGCACATTCACCTCCCGAC
CTCCAACACACAGGTCTCAC
CCACCCTGACCCCTTCTAGC
AAAAGATCCACTTCTGAAGG
ACCCGCCCCATCGACTTGCT
CTGAGATCCCCAAAACGAGC
ACAGCACCGTGAATCCGCGG
ACTGTACCGATCCCCTCCCG
CCCCACATGCACGTGTACTC
CCCCCTGGAATCCGCGAGAT
ATCCATATGTCCCCACCGGG
CCGGCCTTCCGCCCCGACAC
ACCTCGACAGACAAAAGCGC
CACCCGAGACACGGGTATTA
AGCCCCTGAAGTAACGCCCC
AACTCCCCTCCAGTCAACCA
GAAACTGCCGATCTCCCGAA
CCTAACGAGAGACCACCAAC
TTACCGCCCTACGCTACATT
CACGCTCCTTTCTGTCATCG
TCAACGGGACCACTGCAGGC
GCCCTGTCTACCTCCTCTAA
CTAGTACTACCGAATCGATG
AACCCGATACCTCTCTCATG
GATACGCGCCTGCAAGGAAC
ATCCGCTTACATTTATTCAT
TACCCGCCTGAATACCGGTG
CCGGATTCGCCCACCAGTTA
CCCGCCATGCTGGTTGTACT
ACTCCCAAACGCCCTACATC
TCTCGTTTTCGCATGAGCCC
AATTCCGAACCGGAGTACCA
GCCCCATGCCCCTTTGCCCA
ATCTTCCTCCTCGCCTCGCA
ACTGAGCACACCGCAAGAGA
CCCAGCCAAACCGTGTCCTG
GCACTAACCTCCACATGGTA
GACTCGCCCGCATTCTTACG
TTCCCTCCCCTCTCATTGAG
CTCCAGGCACCGCACTACTT
ACCAACTCCCCCTCACAGAT
CCTGACCCTCTTCTCTGGCG
TACACCAAGCACCCAGGCGC
CAGAACCGCCTCCTGTCCTC
GACGGTACGCCCGCCAATTA
AATCCTCATATGCCTAAACG
ATAGCCCCAACCAGCTTACA
CCGCTCCTATAGCTTTCAGA
CTCGCTTAGGCAGCTCACCG
CCCGGCCACCACCCCTCGGG
GCCACCATCTCTCATTCACG
CAACTATTCATGCGCCGTGA
CCCCACCCCCACCATGTTCC
CACGCTAGCCTGCTGTAGCC
CTTGCTGCTTCCCCCTGTTA
CTCGCGCACAGCTAACTAAA
CCCCCTATAATCCCCCACGC
AATGTCGTCTCTCCCTAGTG
AAATGTCCCAGCGCCTAAGA
AACGTCTAGCCGCCCCAGCA
GCAGCCCCCCCTCCTAGCTC
CTACCAAAGACGTCGCCCAG
CCGCCAGGTACGTGGAATGC
CCACCTGCATACAGCACCCC
CGCCTCCCCCCCGCCCGCAG
ACAGCATGAGACGCTATCAA
CCCCGTGCCTTTCCACCAAA
CCCCCACTCGAAATCCCCCT
ACTGTGGACACCCCCAAGTT
CCTCACTCCTCTGCACAGTG
CACCACCCGTCGCGGACCTG
ACCGTTCTTTCCCCCCTCGG
TCCAATCTCCATATCAGGGA
CCCACCCTGTTATACCCGAA
CTCGGATATCTGACATGGAC
TCCACTGCTTCAATACGCAG
CCACGTTTACCTTACGGCGC
CCCTCTTCACAATCCCCCGG
CCCATCCTGGTCGTCCCCCG
CCCGCCCTCAGAGCACACCG
TCCCACCCTAACAACACACG
CATCGCACGCGATCGATCTG
GACGGAACCTCGAACAATCC
TTCCTATCAGACGGCAAAGA
GCCCCTCACCTCGCCTCACG
CACGTGCCCAAGCCACTGAC
GCCGAGTGGAACTAACCGTG
TCCGCAATCCAGCTCCAACT
ACACGCGCCCCACCCCACCC
CCGGCACCGCGCTCCACGCA
CACCAAACTGCCCCCCTCTT
CCCGCCGCCCGTGACGCCGC
ATCCGACGGTACCCTATGGG
TAGACGCCCCCCCTGCAACC
CTGCCATAGGTACACCTTGC
CCACTGCAGCCCGTCCGTGA
CACACCGACGCCCCCATATA
GCGGACCTACCCGCTTATTA
CCGAAGCGATACCTAAGGCA
CAACCCCAACCCTCTATCGC
AACCGCCCGCGTTAGCCAGT
TTACTACCTCTGCGCATGCT
GTACGCCCGATCCCTACCCG
ACTGCTAGTACTAATCTATA
AGCCCGATACACATCCAGCC
CCACCATGACCTGCAAAAGA
ACATAACTCTTCCTCCCAAG
CTTAGACCGTCTGCTCATCG
ACCACCGCCACCCGAATGAA
CTCAACCCGCCCCCTACAAC
ATTTTTCCTTGTGCCTCCTT
ACTATACATACCCCCACACA
ACCCGCCATCCCACCAAGTG
ATGGACGCTCCGACTCAAGA
CCAAACACAGACTCCCACGA
AACCGCCCTGCCATCCGCCT
TACGTTTCAGAATTAATCCT
AGAAGACAACTTACCCGTCG
ATACTAATCACGAACAAAAT
CCAACTAGATGCCCCCACCA
ACTGTCTCACCCTTCCGATA
CTATACTCCAGCTCACCGGT
GCGGCTCGGGCCGTCCACTA
ACATTCCCACAGACTCCATC
CCCCTACCTTCCCCCCCTAC
CTCCAATCGCCACCAGCGAG
AGCATAGACCCAATCCCCCA
CCATACACCGATCTGCCGAG
ACTTTTCGTCCTCCCTCCTG
GGCCTGCAATCCGTGCACCG
GGCGTACTCTCAACATACAT
CCCCATGCCTACCTCCAAAA
CACTTTAACGCCGAAGTGTC
GTCCCTCCCCCCACCTTGTT
GCAAACTAAAGAGCCGCACA
CTCGTCATCTCGTACGGGCG
CCGCCCGCTCACCCGCGCCA
CAGCGTTCATCCCCACCTGA
CAGTGCTCTTCGGCTCGGTC
CCACTCGCTGCAAGCCCAGG
TCCTATCCACCTCGCTAGCA
GCAAGCGCCAGTGAGACTCC
TCGGATGCAGCTTTACACCG
ACCACGCGACCCGCAACCCG
ACGACGTCACCCGCAAGACA
GCTCTCGTCCCCGCCCTAGG
AATCCCTGTGCGAACTGCCG
GCTCGCTCCCCCACCTAGCG
GCCACCCCACTCCTACACGA
ACGTTTCTAACATCATCAAC
ACTGAGCTTTCCCCGAGGGA
AGAAGTGCGCCCCTCCAAGG
ACAGTACCGTCCCTCGCACG
CACCCTTCACCTTGTTTGTC
CCTCCAACTCTCCTTCCAGA
AACGCATACCACGAAACCCC
CCCAACCCAGTTACGACCCA
CCCAGCCCTGGCGACCCTAG
ACCCACTACGCGAAATCGCG
GACGGGCTATCGAGCACACT
CCGAAACACTCCCTGCGAGG
CTATGCCTCTGTCCTTTTGG
TCCAGCATCTTCCTTTTCGC
CCATGTCTACACACACTCCA
GGCTCTACTAGCACAATATG
CATGTCCTCCCAGCAATAGA
CCCGCCGATCCCCACCTCGT
CTGGACCAAAACCTTCGCTC
CCCCCCTTTCGCCAAACTGT
ACGCGTGCTCAACTATACCA
CCAGCCACCCCAGAGATCCC
GCTACATATCCGATCTCCCG
CCCGCTCATACAACCCTAAA
CCCAGCACAGCCGCCCCCGC
GCAGCGCCGCACTTGCAAAT
CCTCGCAGCGCGGCCCATAC
GAGCAGCCGAGCCTGAACAA
CCCCGTACACATCTCCCCCA
ACCCAAAACCTGGCCTGAAC
CCCCTCCCCGCTACTTTCCA
ACGTCCGACCGCCCCTCGGC
CATCGCCTGCACACTCTTGG
ACACGCCCAACCCCAAAGAC
AAAGACCTTCGCACCTCAGC
CCCCAGCCCCCACGGGATAC
GACCATACGTGAGTAGCCGT
CCGGTGATTAACTCCCGCGA
CGCACCCGCAATCCCCGTAC
ACCACAGCCACCCGCAGACA
GACCAAACACCCCAGAACCA
ACCCGCATATCAAACACCTC
CTTATTTACTCTCCAATCGC
GTCCCGTACGCGCCCCAAAA
GTCGCCACAGCCCACCAAGT
CCACCCACACACGGCTACCA
ACGTCCCCGCCAGACTCCCA
CGGCTGCCCCTCCTCTAGAA
GTCCACCTGTCTAACCATCC
CGGACGAGCTCCTCCACTCA
AACGCCCAGACACTTGAGGA
CCCTTGCGCCACAACAAGAT
CGTGACGGACACCCGTCTAA
CCGACTTACCTTCAGCCGAG
AGTCAGACATGCCCGCACAC
AACATACCCCGAGGCCCATT
GCCGGCACACAATCCCCCCC
CCCACCGTGTCCACCGGAAG
CTCGAACGTGCCACCACCCT
CGTAAACCTCCCCACCCGGC
CCACCTGAATCGGCACTATT
TACCCCGGAACCGAACGATC
CTATACTGCCTAGGACAGGT
CAGCTCCATTCCCACCATAC
ATCCGATAGCCATCCCGGGG
CCTTCAACGGTTCTTCCCGA
ATCCCCACCGCCTCCTCAGA
GTCAGCACTCTCAATGAAGT
GCACCCGTACACCACAAGTG
ACTGGCTTCGCAGCTCCCTC
CAGGCCCATTCTCATCACCA
GACTGGACCCGGGTCACACT
TGACCGCGCCTGTGCGCTAT
ATAGCGAGGACACTATCAGC
CGATTTACCCCAACCCGTGG
ACACCCCTTGCCCCGCCCTC
ACTCTATAACGTGCACCCAA
AACCCCGTTGCTGTAGCCCA
CTGATCCCTCCCTACACCGC
GACGCCCCATACCCTGACAC
GCTAAACCTATCAAAGTCCG
ACCCATCGATTTCCCGTAAA
ATGCACCAAAGACCGACAGA
GCATTACTACACCATTGGCT
GAAGCGCCCCACCCCCGCTC
CCCGTGATCCGCGCCTATGC
CCTACTTCGCCTCGATATGA
CTCACGCCCATCTACCGCGT
GAGCTCCCCTCAGTGTCCCA
CGCAGCACATCTTCCCTTCG
GTGCTGATAGCTCCAAAGCC
TCAAGCATGCGCACCCGCCA
CAGCATCTCACCACTCCGAT
ATGACGTAAACCCTAATTGA
CAATTAAAGCCGCTACCGCG
CGGCCCGACTACTCGCTGGA
AGAGTGCCCGCACCCCACAC
ACTCCACTACCCGGTTTAAC
CTGGCACCACAGATCCCCCA
CACGACGCCCCTCCTCCTAC
CTGTTATACCTACCTATTCT
GACGTACGCCTCATGAGCTG
CACCTTACCTCTCCCTCTAC
GCCCCCGGTCTACCCTACCT
CCCCTTACCCACCTTCACGA
ACGGTAACACTCGACCTAAC
CCTGCCATTCTTAGTTACGC
CCCCTCATGTTCTCGTACAA
CCCCTTTGTCACTGCAACCC
CGATACCTGTCTCACAACAA
TCCACACAACTCCCCAAATA
CCCATACCCACTCCCATACA
ACCCGCCCCGGCACATCACA
ACGGTTTCTCTCGCATCCAC
CCCCCTGCCCCCAAGCACGC
CCCCAGCATAGCCACTAAAG
CCACCCACCCCCACAGCCCG
CCTCGCACGCGTAATACACG
GCCTACTACCTAATGCGCAC
GACGTCCCAAGACCCCCCCG
GCTCCCTCCAAAGGCAGCCC
ATCGAAGTCCTCCCATCTAA
CCCGAGCCTCTATACGTGTA
CACGACCCAGGGCCCCAATA
CCTCCGTACCTTTACGGCCG
CCAAAACGACCGTCCCTGGC
TCATTTTGCCCTTCGCGTGT
ACGTCATCCAACATCATGCG
TCGCAAGCAAATGCGTCAAC
CCAACTCCTCCACTTACAAA
AACTACCAACCCTTACCCCG
CATATTAATATCCCCCCTTG
CGTTGTTCACCCGCGGCCAC
ACCACACTGCACCCCGGAAA
CAGGCTACTCGCCTATCCTA
CACATACACCCACATGCGTC
GTATCCGATTTCATCCTGGC
GGCCACACGTGCTTGCCAGT
GCCACCGTCAGCGTTAGTTC
GACGTGCTAGGCCCCAACAA
ACGAGCAACCTCGGTCAGCA
CCCGCACTACGAACCTTTCG
GCACGCTCCTTAGCCGGCTA
ATCCACCTCACACCCAGACA
CCTGCCACGTTTCCGTACCC
GATAGAAGGCCGTCCGCAAG
TATACATCCCTCCCGCCGCT
ACACAACGCGTCGTCCCCCG
AGCCACTTATTTCACGCCGA
GCCCCGCAGTTTCTCCGGAC
ATCCACGCACATTCCGCATT
CCCCCTCCGCCCCAAGTGGA
ATGACCCAAGCGCACCACTC
CCCCACCCCTTAACCACCCA
AAGTTCTCTCCTGCAAGCCT
GCGAACCTCCAGCCCTGTAA
TCCCAACACTCCCCGCCCAC
CAGACCCCAGCCACCTAACT
CCAGATCCCCCTAGTCTGTC
TACGGCGGATTCCCTTAAAA
TCGCCGACTGCCGCTCCCCC
CATGATACCGCATCGCCTGC
ACAGCATGTCCAAAGCCACT
CCCTAAACCCTTTGCAATGT
CACGTCCAGCCTGTTTGGTA
ACACTGCCGAATCCACGTAC
CCACTGGCTTCCACACTCAC
CTCACATCTACTCACCCCAA
TCCCGCTCCGCTGTCGCACC
AACATCCCACACATCCCCAG
TCGTCCTACCCGATACTAAC
AACACCTCCGGTGTCCACAT
TTCACCTACGTTTCCCACTA
TACCCCTCCCGTTCCCTCCC
ACACCGATCCTAGATGTCCA
ACCCACCTCCTGCCGCTCGT
ATTCCCCACCAGACACGTAC
AATGACCTGCCCGTCTACCG
CCCGACCAGGCCGCGACCCA
CCCGCCAGATCCGAAATCGA
AGCACAATTAGCCCCCCTTG
TAATCCCGGGTAACTAGCCT
ACTCCTCCGCCAGCCCCCGA
GAAGCCAGATCCGCCGACGT
TGTAACCCTACGCCTGGCGA
GGCCCTATCCGCTTGCCAAC
CACGGCTCATGCACAGACCT
CCGTACGACCCCCCGCAAGG
CCCTCGATCCCTTCCTAGAA
GTCACTTTCCCGACCAAGGG
CAAACTTTACCCCCCATTGA
CCCACCCGACTTATTGCCTT
CCTCGGACTTTCAACACACC
CCCTCCGACTTGCCCTGACA
ACGTTCCGAAATCCTTTGGG
ATCGCCTCACCTCCCTCCAC
CCTCGGCTGCCCCACCGATA
CTTACCCGTGCCAGCTGAGC
CAATCAAAGTAACCATCACG
CGACTCCGAGCGTCTCTGAG
CTGACGCCTTACTGCCATCT
CGTGCCCCGCCCCCCCCGGC
ACCGCTGAAACTAGGAGCTA
CCTGCTCGAAGAAACCCCGG
GTTGAAAACCCCTCCAGACA
AAACCCCCAGTCCTCCGATA
TCCACTACGCCCCACATGCA
TATAAGTTAGGCAACCCCGG
CCCCGCGTTCCACCCTTGAC
GCGGAAATGCCCTGCTAGAG
ACCGGCCCGCTACCCCTTCA
GCCGGACCGAGAAGCCATTA
CCTCCTAGCCGCTGACCACA
CACTACATTTCAACAACCTC
AAGGCCGAGTTCCCAGAGAT
GCGCCCGTCCATACATTGCC
ACCCGCCCCTGGTCCCAACT
CGCGTACAAAAGTCCCAAGC
ACCCCAATCAACAGCCCCTC
TGCCCCACGCCCCAGCTAGT
ACCGAACAAGTTCCTCCCGA
CCTCCAACATCACTTCCATC
GTGATCCCCCATCCATCCAG
AACTGACGCGCTCCATACAA
GTCTACCATCGTAGTCTCCT
AACAACGCAACCGCCATGCG
AACTGTATCAGCCTTTGCGT
AACTGCCCTTCACCGTAGCG
AGTGTCCAACCCCTATTTCA
AAAGCCTACAAGACCTCTGG
CCCGATGGCACCAGATTTCC
CCCCCTGCTTCCAGACGCGA
CCGGTATTACTTCCACAGCC
GGGCCAACCTCCCGTGCGCT
ACACGGACCCCCCCCGCCAC
GACTCTACACCAGATGCCCC
CCTCCCGAGAATGCCGTCGC
GCGCCCCCTCACCTTATAGC
GCTCCCCCTCCCACCTGCCA
AACCTAAGCCCGTTCTCTGA
CTAAGCCCGACTCTTTCAAA
CAATGCACCAATCACGCAAG
CTCGCCCCCGTGGACCAGCT
CCATACGGTTCCTCCGCCTG
TGCATGCGACCACCATGCCT
TCCGTGAAAGCCACCCCTCA
AAGAGGGCCTCGCTCCGGGA
ACATTGCTAAAATCACCCAC
GCAGATATTCTCACCGACCT
GGTGCAATGCCCATCCGCGT
CTTTTATAATCGATTCCGCA
GCCTAGTAGAAAATCGAACA
TTCGCCCACATAATCGCGAT
GGCTAACCAACCACCTATCA
GACAAAACTTGCTTATACTG
ACATCCTAAGCCGCAGGCCA
CCTACCCCTTGCAGATTCCC
AGCGCACCCCGCCCACTGTA
CCGGTAACTCCCTAGCCTTT
CTAACCCCACACCCTTCCGA
CCCTGCCCTCACGCACGACC
CTCGTGCCCACCCACACACG
AATTAGGGTCACCCCTCACA
GCGCCCCTAGGTTCTGCGGG
GCACACCCATCTACTCCACA
GATCTCTATCCCACGACCGG
GCTCGCTCGAGAACACGATA
CACCTATTGCCGGCCACAGG
CACTCACCACGCCACGCAAA
ACTATCCCCCCCACGTCTAG
AAATACAACACACCCCTCAA
TCGGGGCTCGACTACAAAAC
ACGACACCCCCCGCCGACCC
CGTCCAACTCGCACAAGCGA
TCTCCACAACTACCCCACCC
ACCCTCCCACTACCGGGAGA
AGAGCACCCGCAATGACAGC
GAACCGCCGTACCTTCGGCC
CCTGTAGCCGCGTTGATTCG
CCCACGTATCCCCTCCCCCG
GCTCATGCCCCCATCTTCAC
CAATTCGGCACATCTCCGCC
CTCCTCTCCCGAACTTCCAT
AGAGAGTCGACAGCGCAGAC
AAACTACCCCACATGCCCCA
CCCGCCGCACATGGACCAAC
GCGAGGCCGTACCACAAACG
CCACGCGCGTCCTCCGCCTG
CGCGGCCAATCCCGATACAC
TCGCTTGGCTCTGCCCACGA
TCTACTCAAACCCAGCTGGC
CTTGAGTTCCCCACCCCACC
TCCCCGCCACCCAAATCCCT
TCCCGCGGGACCCACCAACA
GCTTGCATCTCCCTGGCCCT
ACACAACGCGCAACGTCGAG
CCCGCACGCCCCACACGCGG
CACACCCGCGCCCGCAGGCA
TATGACAACCTAGCCACCGG
CCAGTTCTGTCGCCCTCCAA
CGCAAGGGACCCGCCCTGGA
ACCCACGCATCCCGTGCCAC
CACTGCCTGCTCTTCCCCCA
CCCTTAGTCCCCTTGAGTTG
ACAGCCTCCCATAAGTTCCG
GAAGTTCACACTACGCCTAT
GGGCCTGTTCCCACCCCATG
CCGACCATTTTCAACACCTC
CCCCTCCCTCTAAGAAGTAG
TGTGCCTTCATGGAGCAAGG
ACCAACCTCTCACCTCACAG
CTACCCCCTCCCCCCTTACC
TGACACGTTTCCAACCCAGG
ACCCACCCTCCCTCCAGTTA
TCCCACCACCCGCCAAGGTC
AGGCAGGCGATAGCAGCCAC
ACCAACGTGGCGTTTCCATT
ATCATCCCGTCCTCGTACGG
ACCCCCGCCCGGGAACACAA
ATCCCCCTAAATCTGCAATC
TCCGCCGGAACATATGAGCC
CACACGGCCGCACCCACTAG
CTAGCGTAGGTTCTGCCGAA
GGGCCTACTGCATCCAACTA
GTAGCTCGCGTCCAGCCCAA
AGAAAGCTACTCATTCGCGT
GACCGACACACTGTCTCCAG
AAAGGCCCCGTCGTTTACAA
ACCACCGTACCAACGACCAT
CCTCCAGATTGCCTCATATT
CAGTGCCCCATCCCGCTCGG
CGGTATCCTGCACCTTCCCT
GAGACCGTCCGAATGACTGC
GCTTTCCCCATCTTATCCAA
CCGCTGCATCAACCCAACTA
GTTTAGCGGTCTGCCCAACT
TCAGGGGCTCCAATCTTCAG
TGTATTCGGCCACCACACCC
AAAGGGGTAGCCCCTCACCT
ACTGTGTTCGTCTCCTCAAG
AACCCTACGTATATCCCCCA
CACGCCCTCCCATCCCTCCC
CCGGTCCCTCAATACAATCC
CATGAAAGCTCTCGAGCAAG
CCGCGTCTCCCCCCAACGGG
GTGACCCCTTCCACAAACCC
GGCGCCCTACTTCCAACGAA
CCCTATCCACCTAATCCCAT
ACCCCAGCAGCCCCTACCAA
ACCCTCCAACTAACTCAACG
CTGGCCGTTCACATCGAAAA
CTTGTCGTACCAGCCACGTA
ACGCCCCGCCGCGAACCTTT
GATCCCAAACCGAACCACCG
ATACAAACTCCCGCACGGCG
CTAGACTTTCCGCCTGCAAA
CACCCTCTCGATTACTCCCA
GTGCCCCAGGGCTCAGACGG
GAGACCTACACCCACCCCCG
CTGCCCGCTCGTCCCCGGCG
ACACCACCAGGCCAACTCCA
ACAACTTTCCCCCTAATAGA
ACTGTCCCACATCACCGGGC
CCGGGTCCGCATCTCTCATG
TACGATGGCATACCACCATC
CACTGGTACCACCCTGACAC
ACCGTCCACTCCACCTTCCC
CTGGCACGACACACGCACAG
ACCGTTCAACAGCCCTCATA
CCTGATATTAGCCCCCATGC
AGCTGCCCCTCCGGAACCCA
CACTCCACCCCCTCCTATTT
CCAGGCCCCTCTCGTATGCC
GATACCACACCTCCGTCCTA
ATAACGCTCCCTTCTCCACC
CCCCCGATTTATTCTCTTAA
AAACGCACAACTACCTCCCG
CTCGACCTCTGTTCCCAAGG
AACGCCAGTGTATCAACTTA
ACCACTACCCCTGCCTCGAA
ACCCCTCCCCATTCCACCCA
CCTGACTTGACACCAGCTGA
TGAAACCGACACTCCGCACC
ACTCACGCCGTACAAATCAC
CAACCATAGGTGTACACTTC
ACTCCCCCGCTACCGCATGC
ACTCCTGCGGGCTGCCAAAG
CCACCACAAGCGCCCTTCAG
CTCCTCTTACAACCCGCCCC
TGACACTGCCGCATAACGAG
CTACTGCAGCCCACCCTTAG
GAGCAAAGACTCGCCGCGAG
CTATTCACTTTCACGCTCTT
GCCTCAACCGCCTACAACTA
GTTGTGATCATCCACAACTG
CGCTCCCCCACATTGCTCTA
CCAACCCCGTCACTTTCGCG
TAGCCTGAACTCGCGCCCTG
GTCCCCCTCCAGGGCCTAAG
CCAAGCTTGAAAAAAGTCGC
CGGTTTCCGCCTTCCCTCAA
ACACTTCACCACCCCCCCAT
AGTAGTCCCCCCCACCTGTG
CCAACCACGCTCCCTTGGCG
CACGGGCCATTTCACTCATC
AACGCAGGATTATTCCCCCG
CCCACAGCTGCCCCACACGA
ACCTATACCCCTCCCTCAGG
CCCACCTACAGCCTATCTGT
GTAGCACCACCACCTCAAGC
CAAGACCTGAGTGTACAGTT
CCGCGCATCTACCATCCGAA
CGGGGCGCTAGACCCGCAAG
GATCCCCTAGCCCATCCCAC
CCGACCTACCCCTCCCCACG
CGACCCTGCACCGAAACCGA
ATCCCAACCTAACGCAGGCA
AAACGAGCTCACGTGACTAC
CCTCTCGTTCGGACTTACAT
ACTGCGACCCTCCATACATA
AGCAGCTCCACCCCCTACTG
CATCCCCACCCAAAACCTCG
GTGATCGAGCATCAGTTTTA
CCCCCCGCACAGCCGCACAG
ACCGCGAAACTTCCCGACGG
CCAAAACCTACCAAATCCTC
CACCCCTCTCCCGTCCAAAC
CTCGCAGAACTGGACCATAC
CCGCCCCCGATACCCGCCGA
CGGTAGCCCGTCCTACCTTC
AGCCCAGTACCGCTACCCTC
CTCAAGCGTCCTCGCTCTGA
GCAGCTACTAACTGTGCACG
CCAGGACCCCTTAATCAGAA
CTCCTACCGCCTCACAACTT
CCCTCCGCCCAGCTTACCAA
CCACTTTCCCCATCACGAAA
ACACAACCACCCTCCCCCCC
CTCTCCTAACCCTCCACCGA
CAGGACATCTTACCCGGATG
CGTACCCCGTCCAAGTTTAG
CTCCTGCCACCGCACCCCAG
CCCACGTGCTACGCTACTTC
AACCTTCCCTCCCCACCAGT
ACGCACATGACTACCGGCCC
CCTAGGTTCAGCATCGCACT
CCCGCTACGTATCCCCCAAC
CACGTGCTACCGAAAGAAAC
CCCCGGTCCGCCCACACCGA
AACCACGTCCTTAAGTCAAC
CCCCCTGCATGCTCACCCGA
CAGCTTAATCCAGCAACCCG
CCAGCATGCCCGCGACTGTA
AACTCTGCTCCAACCCGAAT
GCCGCTTTCCACCATCTAAG
TCGATTCAGCCCACTCCTGT
CAAGCCTAGCCACAACTCCA
GTGCCGGGTACCCGCCCATA
CCACGGTAAGCTAGCACTCG
CTCCCTCTAGCCTTCCAAAG
ACACCCCTCTAAACCCCGCT
TAACTCCAGAATACCCCGGC
TCCCCCACATCTTCACACAG
CCTTTCCAACCCTACCGAGC
CCACCCGCTTGTTAATCCAG
GTCATACTAGTACCTTACGG
TCTACACCATCCGCTATACC
TACAGCGCCTCATCGTAGGC
CCGCAACAATACCCGCACGA
CCCTCCGTTCTCGCTGCAGA
AGCCAGTCGCCCCCAGGGGA
ACATCCACATCGCCACCGCA
TAGACTACTTACACACAGGG
CTGCTCCCGATCACGTCCTG
GTCGCTTATCACTTGACTTA
AGGCTGCATCCCTGCGGTCC
TCGGCACCCCTCCCTAAAAA
ACCTTCCCGCGCCGCACGCG
CCCGGCTTTTCCCCTTGGAG
CCTAACTTCGCATTTTCAGA
TAGCCCGGCCATTACCAGTC
ATCTTCTTACCCCAGCCCAG
AACCAGACACACCCCCTCCT
CTGTCCACGCCATCGCCTCT
CTCACCAGACCCTCATGCGG
CTAAAGGATACTCCGGCTGT
GGCACCCTTCCACCATATGA
CCTTCGCATCCTTCCCGCAG
TGGCCAACCCCGTCCGCCTA
AGACTACCCACCACTACGAA
CGCCCCACGCTCGTTGCGCG
GCTTCCCAGTCCGTGCCCAA
GGGCACCCCCCTCCATCGTG
CCGACTAAACAAGACCCCCT
ACACGTGCCTCCACCCCCCA
CTCCTACTCGGCTTACGATG
CCCGATCAGTCCCTCTTTCA
TATCCCGTACATTCGTACGA
CTCAAGCTAGCCCACGGGCG
GACACTCTGTTCCCGGCCCT
CCGACTTTACTGGCTTCCCG
TCTGCCAAGTCACCGATACT
GCCACTACGCCCATCCGACA
CATCCATGTCGTCTCCCACA
ATCTGACCCTATCCCCGTAC
AAAACCACACCGACGACGTA
AATGATACCCTCTTCCCCCA
ATGGGGGGCTCCTAGCTACA
GCCGCAAACCACTTCTCCCG
CTCCCCCACCCATACCGTCC
ACAGAAATCAGGATTATTAC
GCTCCTCCCGAACTGAAGAC
CCCCCGGTAGCGCTGACGTT
CTCAGCGACACCGGTCGGCG
AACTACACGCACTGCTAACA
ATGCCGATATTTACCCGTCC
AACGGCAAGCTCGCCTGCCT
ATCCCCATCCTGCCGCCCAG
ATTCCCCACTCCCAACGTCT
CTCCGGCCCCCCTCTTTTGG
ACGTCGCCCGCATTCACCCT
TCTGCGCTACCAATTTGAAG
CCTTACATGCCGATGCCGAT
CCGCTGCAATTGCCGCACTA
CTGGACCCCCGATGCCCCAG
CCAGGCCCTCCGCACAACCC
CTCACTCCCCGAACCCCCCT
TAAGCGTCCCGCACAACTAT
GCGAGTCTCCCTAAGCCCGG
TTCTCTCAATCTCCCCGGCG
GACATCTCCACCGACCACCT
CACCTATCTACACCCCTGCA
ATCCCGAGCACTCCCGACAT
TTGGGAACCCTACCTAGGCG
CCCCACCCCGGTCGATGGAT
CCTTATTAACTGCCACCTCG
GACAGCAAGAACAAATGGCA
CAGCCCCAGCCTCTCCGACC
ACTCTCGCAACCACCCCAAG
CCCGCATCCCCCGACAACGA
AGGCCATGCCAATATGAGAC
CCTCCGCCACCGTCGGCGAA
CCCTCCCGTGTTAAAATGGC
CAAACACCCGTCGTCCCAAC
AGCTCCCCCCAACTTCCCGG
GTCCACCCGTCTCCCCCCAC
ACCAGCAGCTGCCTTTTGCT
AGGCTACAATCCCCCTTCTC
ACCACAAGCCCTACAGCGGG
GCGACCTCGCTCAGCAACTC
CCTACCAATTCGCACTCAGC
AGGTTTGGATAAACCCCCCT
CAACCATCAAATCCCCGGCA
CATGGTGAGTCCGTCCTCGT
GCCCGCAACTTTGAAGCCAT
CCAGCTTGTGCCACTCAAGC
ACGAGCCACTTCATCGCAGA
CAGAACCTGCTCTCCACTAC
CGAACCCCTCATGTCTCCCC
CCGACTCCACTCTGCACCCA
CCGGTCTCACACTACCGAAT
CGTAGCAGACCCACGAACAC
ACCCGCCCCGCACACCGCGA
ATCCGCACGCCCCATTACTC
ACCCCGGCTCTCGCAGCAGG
CCCAGACCAGCAAACGAATA
CCTCCCCTACATTTGGCAAA
ACAACCTCCGGCCTATCCTA
CGAATACGAAAGCCAGACGA
GCCGACCCAAACTGCCGGAT
GTGGTCGCAGCCCCCCACAT
ACCTTATCCAACACGCAACC
CAACACCTTACCGTCCGAAA
CTCCACCTACCCCCGACAGT
TGCCGAGTACACGCACCCAT
ATTGCCTTCCTCGCCCCGAT
ACCCGACATATAAACACGTA
GCCCGCTCTCGCCTTCCCGA
ATTCCTGACGTGACCGGACA
GGAATGCCCCGCAACTAGCT
AACGTCCGCATCCCATGCCA
GACCAGCAATGCCTATCCCA
CCCACGACAACTCCCTTACC
AAACCCCCACACCCTAGCAC
GGCCACTTCCCCCGCCCGAA
CCCACGGTTCGCAAAGAGGA
ACGCATCAACAGGCTTCATA
GGGCTCACTCTCCAAAGCCA
TTGCTGACATCTATATGCAT
CCGACTATCCCGCTCTGCCC
CGGCGACCCTACCGTGCGTA
CTTGCACTAAGCGACTAACG
GCATTTCAACCTTTCCTTCT
CCCAACCCACTCACAGACGG
ATCTGCTCCTTCGACACGTA
GCCGCCCGACCCTCCGGGAC
ACCTCCCAACCAGACGCCGT
ACACGAGTCCTCTCCCTAAC
CCAGCACCCCTCGCCTAACC
ACTCATGCAATCCCCCGCTG
GATTATCTATCCGATCACTC
ACGGCCGATCCAAATCCAAA
TGCGACACACCCACATCGGT
GGCACTACTGCCCGCATTAG
ACGCCTCTATGGATCTCCCT
TTGCGCAACCGGTGCTAGAC
ACCTGCTCCCCTCCACACAG
CCCACCAGGCCTCCCCGCTG
TCTCCCGCTGGCCGATCTCG
CAGCACCTACCCTGCCTTAC
ACCGCTCTGGCCCTCACAAA
CTCTCAACTTGGTCACCCTG
GAAGCCACTGTCACGAGCAA
ACCAGAGGCAACAGCCTCCA
CGACTCCTCCCTGTTCTAAG
CTTTCGGACCGACTAAACTG
TGTGGTAAACGCCCCCCAAC
CAATCTCTCGCCGGGGGTGA
CCCAATACTTCTGGCCGGGT
CTGCTGCTTGCACCCATGTC
CTCGCACCCCCCCAACCAAG
TTCGCCGCCAACCTGTACCA
CGGCGCCCCCTTTAGTCTGA
TCACTGTAAATCCCTAGCGA
ACTCCGATACGGCTCACGCC
CAAGGCATCCCTGCCGCATA
CCAATCCCCCTCCCGCCATG
AGAGGGACCAGCCCAGGTGA
GGAGGTCCCTATCCTTGTCA
CATGCCCACCGAGTCCCACG
CGTAGCTTGGCATCGGCCAC
TAACGTTCCGCTCTCAGTCC
CGTACGACCCACCTCATAGA
ACCGTCGCGATGGCCGCAGA
ATCCTCGCCGTTCACGTATC
GCTCCAAGTTCCCCGCCTCG
CCTCCTACGCTTTCCCCGGT
TCTTGCCAACGTCGCCCCAT
AGTGCAGTGGACCTGATTCA
CGTAAACTGCCCGGTTCGCA
GGCGCCTCGCCCCCTTGCCC
CCGACCTCAATCCCATAGAC
CCGTACACCACCGGGTCGAA
CAGACACCTCTGCCAAATCG
CCAATCGCTCGCTGCTTCGA
ACAACCAACCAGCACCACAC
TCCTCCCAGCCTACCCCAGC
TTCGACACTCCCCTGCCCGG
ACCAACATCGACACAAATCC
ACAACCACGCTCGAGCTCAC
CACCCGACGCTCGCTCCCCT
ATATACCTCACTGCTAAGAT
ACAATTCCCCACGCAGCCAG
ACTGACTACCCTGTCACCAG
CCCCGACACCCTATCATCAC
CTCGCTGAATTGACCCCCCA
ATAGTCTCCCCCGGTGGCCA
CCCTTGCCCCTTTCGCGACA
ACTCGTAGGCCCGCACAACA
GCATGATATTACCCCTCGAC
AAGTCCCTACCACCACAGCG
CCCCCACAACTAATATCCCT
CCCCGCTCTTTGTTGGCATA
TAGCACCTTCTCCCACGGGG
GCCACCCTCCCGCCATCCTA
GTCCTTTCACCTCCCCCCGG
CGTGGAGATTGGACTGCGAA
GTTGCCCACTCGAAGCAGAC
CCGCTCTGTACCCCGCAACA
CTCCCCGTACCGCTGGCCGA
CCCTGGACCTGCCAACTCAG
TGCACAGCCTATCCCCACGA
TCCGGCACCGCAACCAGGTC
TGACCCCGCCAACCTACCGA
CAGCCGCCACGGCCCGGAAG
CTTCACCAATGCCACGCCAG
CTAACCAACCCGCCCGACAA
AACCCCTTACAGGATTCATA
TGCCCAACGCACGACCGTTA
GATTACCAACCCCCGGTCTT
AAGGTCCTCTCCCATATACC
AACGAGAGCGTACCTCACCC
CTGGATATCCGACTCTAAGC
GAATCCATGTAGGCTCCCTT
CCCGTTCCAGCCGTCCCTAA
CGGTACAAACCACCAACTCC
ACCCGGTGTCCCTGTCCACT
TCGACACCTCACACAACCAT
CTCGCAAACTCCGCCTTCGT
ACAGCACGACCCCCCTGAAA
CTCGCAGGTCTTCCACGGAT
CGAGCCAATGGCAACTACGG
CTCCACCAGCGCACCCGGGG
TACCCCACCCACCCGATAGG
CCCTCCCCTCCGCACGCACG
AACCACCTCTACCCTACGGC
CTTCTCCTTGCCCACCCCTT
TGCCCTGCAGTTCCTTACAG
CAGCCAAGACACACGAAAAT
AGTTGACTGACACTTAGTTG
GCAACGCAAACGGGAGGTTA
TCCAGACTTTTTCCGATATG
CTTGTGGCAACCATTACACG
GCTGCCCCAAATACTCGAAA
GACCCCCCCCTTCGTCGACG
ATCTTTCCCCACCCCCCCCT
GTGACCCAGCCGGCCAGGAT
CGAACGTCCGAAGGCCGGCA
CCGACGAGACCCCGGTTTTA
AGCCCAGCCCTGAGCACTCG
AATACGCTCCCTTTCCCGCA
GTGCGCACTCGCCTATGTCA
CATCCGACTCTCGGCATGAC
ACCACCCTAACCTCCCCATG
TATGCCCCCATTTTCGTAAC
GCCGTATAATGCACCTTCAC
CCCACTCCACACACGGGGCC
AGACATTGCAACACCCCACG
CGCCCCGCGGCCATCCGGCA
CTAAATTATTAGCCTGCGGC
TATTCGTTCGCCAGCTGCAA
ACTTTGTCCCCTCCCGACCA
CTACCTCTAACTTCTACACC
CGCGCAGTGCCCTCTACAAG
ACGACCCCGACCAGCCCCAA
CCCCTCTCCTGTTCCCCGTT
AAACACCTTCCGCACCCCTC
ACGGCCCACCTTCTACCTAA
CTCCCCTGCATACCATCCCG
ACCCCCAGACCTCACTGGCC
AGGCAGCAAACCCCACCGCA
ATCCCCTGAGACACACGCGT
TTGCATCTACACATAAAGCT
CCGTCCCAACCTGCACATCA
TCTAGACCACTGCCACCGTC
ATACGCCACACCTTCCCGCT
CCAACTTCGTCCGTAGCTAA
CATACGCACCCGACCAAGTG
CCCTGTTCATTGTTTATTGA
ACCCGATCCCCACTCCCGGG
AAACACGCTACACCAACCAC
CACCCTCCGCCCGTTAACTC
CCACTGCATAACCACTAAAG
CCGATGGACGCCCAAGATCA
AAGCTGTCCGCTTCCCCCCA
ACTCCCATAGCTCCTGCTCA
CTCCCTTCCTTCAACCATGT
CGTTATTCCGCCCACTTACT
TTAGGCTCGGAGGTATGCCC
GGTTCCTAGCCTGAAACTCA
CTGCTATCTCCTGGCCAATG
AGACCTACAACCGATAGCAG
CCTTGGCTGCGCGTAATTCT
ACTAACCTTGCCATACAGAA
CTACCCCTGCCGCGTCACGC
CCCACCAACCGCCGCTTAGG
CACGCCCCTAGTAGCCTTCC
CTAAGCTACCCGCAGCTATT
CAAGCCAACGCTCTCCAGGA
ATAAGGTTTGCCACCTCCAC
TCAACGCGTTGATTTTTCCA
ATGATAGGACGCGTAGACCG
ATATTACACCGACGCAGGGT
ATGCGCCACCCTACCAAGTA
CCCGACCGTACTCTCCCTGC
CATGGGGATAAGAACGCAAT
TCCCCCCGCCTACCCATATC
CCCGCACAGCGCCATTCATT
CGCGCTGCAGCAAATAAAGG
CCACCCGTACCTAGTACTAA
GCACCCCCTTCGGTCTACCA
CCAGAGCTCCTGCCCCCACG
CCTCACCCGCCCAGGATCTT
CTCCCGATCCCCCTATCCAA
GCCTCCAACCCCCGCCCCGC
CTCGCCCTAGCCGCTTTATC
ACCCTGCCCGCTGCTAAGCG
TCACGGGGCCCCCGCGCCAA
AGCGACCAGCTACACGTAGC
ACGACCGCCCCCCCAACGCG
GCAGCGCCCACCGTGTTTAG
CCGTATACAATCATCCCACC
TTAAGCGCACCCAAGGTACG
GAACCTAATCATCCCTACCA
AAAAGGACCCCTTGAAGTAG
CAGTCACCGTACTTTCACAA
ACGGGAGACCCAACCGACAC
CTCGGTACCCACTAAATCTG
AAGTGACGGCCCATTCAACG
ACCGTATACCCCGTACCATG
ACACCCGAGCCTCACCACCC
TCCAACGACACGCCCCTACG
GATGGTAACCCGCTCCACTA
GTCCGTGTTCCCGCCTGTAA
CACCTGATCCACAACTCAGA
GCCCGCTCCCCACATGGGCG
CGAGGGCCATCCCGCCACAC
AATCGTTGCTCCCCTCCCGG
GCTCACTGACCCCCAAGACG
AGTGGCCCACTCTCCCTACC
AGCTCCACCCCCTCCCGGTG
CCGAACGCCCACCGCATAGA
ACACTCCCGCTCCCCAAACC
GCCCCCACACTCTACAAACG
TCCAAACACCCACAATCAAC
CCGTGCTCATCGGCTTACTC
TCCCGCGCTGACTCGCGGTC
CAGCGCCCCCACTACTACGA
GGCCCCTACGTACACGCCAA
TTCACCGTACTCAACGACTC
CCGTCACGTCACAGCATTCC
CCATGCACCGTCCGACTCGA
TCAGACTGCGCTATGCTTCC
AACCTTTCGCCGTACCGGTA
CTTCCTCACCGCGAAGACTG
GACGTGCACGATATTGAACA
ACAACTCTCCCCACCCGACA
GCCACGCCTAACCACCCGCT
AGCGTCACTACCCGTACAAC
CTTCACAGATCATCCAGAGA
CCCGCAGTACCAGCTTCCCA
CCAACGTCACAGGTCATCAC
ACCCCCTCCGAACACGAACC
GCGTATTCATGCCTAACCTC
CCTCATCCACCCAGCAGAGC
GACTTTGCTCCAGAACCCTC
CATGGCGTAAAATCCAGTCC
AACCCCCCCCACACCCCCAG
TCACCGCTCAGCAAGCCACC
CTGCCCGGCCCTATCACCCA
CAGACGCGCTCAGCGACGCA
GTCACGCCCCAATACATGAA
GGTGCACTCGCCCCTCCCCA
GATATCCACGCCATTACTAA
ACCACACCCACACTCCCCCA
GCAACGCTGCTTGCGTTAAC
CGTGGGCAATATCACAGCAC
CACACCTTGACTGTCCCACG
GACGGTCATCCCTTACCTCA
CCAGACTGCAAAAGGGTGGC
GCAAACTCACCCTACAATCG
ACCCCCACACCTATCGCCGA
TCGACTTCGCCTAGGGCGAC
GGCCCACAGCACCTCCCAGA
CCACCCTGAGTGATCCCCAC
CGAACCCCGCTCCTACTACT
CCGCGAGCTCTCACATACAG
CTGGCTACATACAATTGAAG
AGCCACTTGGTGATCTTTGA
AACCAAACGCCTGACCGGTT
CAGATCCCCAACGACCTAGG
GCGAGGAATTGCTTTCTCCG
CGTTCACCCCCCCTCCCAAC
TCGGACCTACTCCCTCCGTA
CCCCATATCCCTGCATCCAA
ACCCAACTCCTCGTAAATTC
TTACACCCCGTCCGCCATTC
CATCCCGCGATCTTCCGACG
CAACCACAGGATGTCCCACA
TGGGTGCTCTGCGCCTGAAC
ACGGCCCTCCCCCCCTCCGC
CTGATGAAACCCGCTGCTGT
ACCGTCTCTCATGCCCACAT
ACTGCAAAGGCTGCCCGGCT
TACTGCAGGCCAGACCCCGA
GCCAAGTGCCCACTCCACAA
ACAATTTCCCGCGTCCCACC
CCGCACCTGCATCTCTACAA
ACTCCGCGGATCCATCCCCT
CGCAAATGATCCATCACCGA
TCCGCTGAGTCTTACTCCCC
CGGCAGTGGCCCGTAGGGGG
ATCCTCTCTTTGACCAATAC
AACAGCCATCCACACCTCCC
AACCACCAGCACATCGACCC
ATTCAGTACGCCGCCCTCTT
CCCACAACACCCGCCACGGC
GTTCCCTCGTTGCACAGACG
GGCCATTGATACTCTCTCGG
AGCCAACCCACCTTACCCGG
CGCTCGCCCGCATACCCGCG
CATGCTCCCCCCCCCTATGC
TATACTTTTAGATCTGCTCG
TATCCTGTTCCGAACGAACG
CCCCCACTTCGCCGTACCGT
GCTACGCACGCCCCCTGTTT
CCGGCTCCACGCGTCCTCCT
TGCACTGCCCCCCTGTGGCA
TCATACCATCCAACGCCACC
GTCGCCCTCCCTATTTGCCG
CCGCGTGTCCCGCCCTGGTG
CCCGCTGCACTATCAGCGGA
GTCGCCAATCCCTACGCACT
ACCACCCATTTCCCCTCCCT
CCCATTACATTCCCCCAGCA
ACTCCACCCCACCCTCTCAG
GCACTACTCGTCCCGTCGAG
CTCCCGCTAACCCCCCCAAT
GGCGCAACCCACTCAGCATA
ACGCGAACAGCTGTAGTCAA
CTAGGCTTGCCGACCGTCCG
CCCGGATTATCCCTTCCCCA
ACCCGCTATCCCGTCACCTA
TGACCTGACCCGACCCCCCT
CTCGCTGTTCGCACAAACCA
CCAACCACCCCCCACCGCAC
TTCTTGGACACACGCTGCTC
ATCGCTTCCCCGCGCGAACA
CTTACGCGGCTCGACTAAAC
GACGCCCCATGCCAGAAGTC
GATAGGCCCCGTGCCACCGT
GCTTCTCACTGTACCCCTCT
ACGTGTGCCTAATACCAGCA
CACTTCTGATCCCACAGTCG
TCTCCCCATCCAAAGCTACG
ACACGGAAGCCCTTCATAAA
CAGTCAAGGATCTCTTCATA
CTCATCTACCCGGACCTCAC
CGTCCGCCGCCACAGCAACA
CTCCTCCCCATTTCCCACCG
CCGACACCTCCGACCACGAG
CCACCAACCAGCCCGATCAA
TCAGTCGCTACTATCGCATG
CCACTCCCCACAGACCATGA
ACCGGCCAGGCAACTTTACA
CCGCCCTAACCCCCCTTATC
GGCATCGGACCCCCCATCCA
ATCCTCCTCGCCAAATCCGA
TCCCCTACCCTTACTCCTTA
TAACCCCCGTACCAGTACTC
TCCTGGGATCTTGAACTCCG
CCCCCCGTCCTCCTCCGCAC
GAGCCCCCGAACCCCCGACC
GCCCTCCTTTCCAATCAAAC
GCCCACATACTTACCGCCCG
AGCATCCGACCCCTACTACT
TACCCTACTCGTGCCCCGTA
CCCTAGGTACACCGTTACAC
CTTTACGGGTGGCCCAAGCA
TAACATGACTACGCAGGACG
CACTCCCGCCCCAAAGCGGG
CCTCCACTCCCCTGCCCATA
AACTCACACATAACTTACGT
TCCTCCCCACTCGACTAGCG
GCCCTATTTATCTCCTTCCT
TGCCCCCCTTAGTTTTACAG
CTGTCTCATATCACCCAATG
ACAGTCGTGCGGCCCACTCG
TCCACGAAAAGACTCACCCG
GACGCAGTAAACGGCTAGCC
ACCTACGCCGCACACCCTAC
CGGCACATTGCCAGCTATAC
CCGCACTCACCCGTCCTCCG
AAACCCCGCTGCTCCCGGGT
AGGGTCATATCCCCTGCACA
CCGTCCTAGGCCCTGCAGTT
CCGAATCAAGCCCATTTGAT
CAGACAATCCCACGTTTCCG
CTTTCCACGACATCCTACCA
ACCAGGCTTTCGCCCACTGA
GGCCCTTAGGCATCCCCCAA
TATTCACCAACTCACCACCC
GCCCCCAATCCCACACCCGG
ACGTATCCTAGTAGCGACCC
TCGTCCACCTCTCGCGCTCA
AGCCCTTCAGAAGACCAGCA
AGCGTCACATTCCAATCCCA
GCAGTCGGAGTTCCATGAAA
TCCCCTATCGCCAAGGACCA
CCTCCCCCCCCGCCTGGCCA
TGGCCTGGCTTCTCTTTCGA
CCCATGTAATGCCGCGGGAG
CTTCCCGCCTCTCAATAGCG
GTCGTTCCACGCCGTATCAT
CCCAACGGCCGCACAACTGC
GCGATAATTGAAGCCGCACA
CGCACACCGCTTTTAGCAAA
TTTATGCTCCAAACCAACCC
CTCCGACTCCCTTACGCCGC
CGAGTGATGCACCCTATACC
ACTCACCTTTCCCGCAACTC
CGAGCGGTACACGGGAACAA
ATCAACCCTTATCCCGGAGA
GACACAATCCCTACCACGAA
GCGTCCACATTTGCAGGCGC
ACTATCCAACCCACCCCAGT
TTCCCAGCTCCAACCTGCGA
GGAAGGCGTACATCGAGGCC
ACCACATCCACCATCCGGCT
TGACTGGTAACCAAAACTGA
CAGTCCCTACCCCTTCACCC
AGTCCCCGCCGTCATGGTCA
ACCCGCATGCTCCGCTCCTA
ACCCGAAACCGACCGGTTCC
CCGCAATTGCCGTACTCATG
GAGTCTATCCCGCTTCCAAA
CCTGCATACACCCCTTACGT
CTGGCCAACCTCTCGTATAG
AACCGATTCTCAACTCTGAA
CCCGCCCGAGCCCACCGAAG
CCCAGCAGAAACTCCTGGGA
GACGCCCGCGCGATGAAAAC
CCGTGGGCTTGCTCCTGCAT
CCGCGACGAATACACACATA
CCCACAACACCCCTACCCTT
TAGCCGCTGCGTGCCGACAA
CCACTTGACCTCCACCCGGC
GGCACGTATTCCACCCACTG
CACGCTAATTCGACTCAACG
TCCCAGCTCGTCACGTCCAA
CCAAAACCACCTTTCGCCCT
GCGGCCCCCCCTTTGCTCCT
TTCAATGCGTCATCAGAGCC
TTTGAGCCCAATACAGATAT
GAGCCCTCTCTGATCCCACT
GGACATAGGATTCGTCGTAA
GTCCGGAACAGTCACCCCAA
CATCTCATACGCCTACTGAG
CAGACCTTAACTTTCTCAAG
GGCGTACTGACTCCTCGTAT
GAAGCCCCTACAACCGCGAA
CCTACTCCTCATTCCCCATT
GGTGTCAATGCCCCCCCTCG
TAGCCCTCACCTCACGCTAG
AACCCACTCCCTTTCGCCCA
GTAGGCCAACTCCTCACCTT
ACTTGTCCCTTGGCGAAACA
GCTGCGCCCCCAGGCATCGC
CCCCCATTTCCAAGAGACCC
TAAAGCCCTATCTGAGCATA
GCCCAGATTCCCTCGGGCCT
TAAGCGGACCTAGTCGCCGA
CTCGGCCCCCGAAGTTGCCT
CCACCTTCAGATACTCCCCT
AGCCCTCCTCTGGTCCTCCC
CTTAACCATGCGCCTCAACG
GCCCTCCTCACGCCAAGCCG
GTAGCCCTCCGGCACACCGA
CACGCTGTCAAGATTCATGT
ATCCACACGCCACCACGACC
CCAACGCTGACTGTGCCCCC
ACTCGCCCCATGCCCTAGGG
GGCCAAGACACTACAAGACA
TCTCCTATCTCAGCCGTGTG
CCTGCCATACCAAACGCCGC
ACACACTTCGAGGCCCCCGC
GCAGTCTCGCCCTCCTCCAA
CTCTTTAAGCGTCCCGATGA
ACTGTGACCCTCCCGGCCGC
CTATACTGCCCACTACCCGG
CCGTAGGTATCTACAAACCT
ACGCCACTAACACCTCCCAA
CCTGCCGCACACACCCTCGG
CCACCCCGCTCCGCCCGCGT
AGGGCGGATTCTATGCTGCG
TACATTCAGCTCCATCGCCT
CACACCCGCCAAAGCCCCGG
TGTCGGATCAAAAGTGCGAG
ACCCTCGTCACTACCTGCGT
ACTCTCCGCGTGTTACACAA
CGCCCCCGCGTTTCATTCTC
TTGAGCACTGACCCCCCCTG
CCAAGCCTAGGCGACATACC
CTGCAACCGCCAGCCCCAAA
TCCCCCTGCCCTGGCACAAC
GACCATCGAACTGCGACACG
ACACCCCCACGCGGCTGCCT
CCTACTGCCTCCTTCCTGCT
CCCGACAAGCGCGCACAGCA
ATCGCGGTGCCTCCGGCTGG
CCACACGTTAGCCGCATAAG
CTAGCAGCTTGGCCAAATGC
CACAGCGTCCTTTATCCTTC
CTGGCTCTGCCAGCAGCCCT
GATACCAAGTCCATCTGCAC
CGCCACCGGCTGCTAACACT
GCAGGACTACCCCCTCCACA
AACGGAAAGGCGTCGCTTAA
AAGCTACGCCCAAATACTCT
AACGGAGCCAAATCCCTGCG
GCATCACACTGGACATCGGA
AACCGCACACCCGGAAGAGA
GTTGGCCGCATGCATCGGAA
ACCCCAACACGACTTTACGA
GTCCACCCCCCTCCCTGCCT
CACTTCCGCTGCACCCAAGA
CCCACCGCCCACCATTGCCG
ACCAGTGGGACTCTCTTCGG
TCCACTGCTCGGCCACACCT
AACGCACCACACATTGCCTA
CCGATACTGCAGTGGAGCCT
CGTACCACCCACTTTCCTAC
TCCACCCTCCGCGTGCGCGG
TGCCTAAAACGTCACCGCTC
TTGAGACCGAGCCCCGACGC
AGGCCGGAAATTTGATGGCG
GTGGCCCCCCAAACCTGGAA
GGCACAGGCCCACATCCAGG
GTCTGGACCCCACACGCAAG
ACCCTGAGTCTTGCCCCGAG
CACCTCCAACAGCTTGCCGG
GCGCTAGCCCGAAATGGACA
ACGGGGTGAACTGGCAGACT
GCCCCAAGGACCAGTACGCA
CAGCGAACCATTCCTCCGCA
GCGGCATGATCACACTTCCT
CCCGCCCAACCTTCCCGGAG
TCTGCGTAAACTACCCGAGA
CAACGCGACGTCAAACCCCA
CTCGACATTCGCACGGTGCA
CAGGCCACAGCTGCATTCGG
CGTAGCCTTCTCGCCCCGTA
ATGTCACAGGCGCTCTTATG
ACTGCTATCCAGATCCCCGT
ACCCCCCGGCAAAGACACAC
CCCCCTCTGTCCCCCACAAT
GTCCAAACGCAGGTCATCTA
GCCCGCCCACGCTAATATGG
GCCCCCGCCTACTTCCAGGA
CCAAACACCCTACTTTCCCA
ACCTCCCACCCCCCATATGA
CAGGCTACTTAGCCTCAAGC
CCCTGACAAACGATCCACAC
TATCCTCAAGCCTCTGGAGA
CCGAACACGCAAGAGGCCCA
GCAGTCACGAGAACCCCAAA
CCTCACTAGCGCCGCTAATA
CCCACGAGCCGTCACCAAAA
AACCAGCTACTGCAGACCAG
CGGTGCCCATTTATCTACGA
GCACCCTTCATGCCCTACGA
ATGTTACGTCTCCGGCCGAC
CGTCCCCCCCAGCCTCCACG
AACTCAACCCCTCCGTATTC
CTTCATACACTGGCGAAGCA
ACTCCCGTGATAACCTGAGC
AAGCCCCTACGTACATCCGG
TACCCCCACCGCGGCCCCGA
ATGACAATGACTTGCCAAAG
CACCACACCCCACCCCATCA
TCCCCCTCTCACCTCTGAAT
ACCCGCCCAGCTCGTCCCCT
CCCCTCGCGAACAGCAACCG
CAGAGCCCCGCACCATGTCG
AAATGGAGTGCCGCCACATA
CAGGCAGACGATCCACAAGT
AGTGCAGCGGGCTTCCGAAT
ACCTACGCTCACAGCCCCTA
GAGGCCCCCCTCTCTACACG
CTGCTGTAAGTCAAGGCAAT
CCCCCCCCACGAGCCAACGG
ACCTCTCGACCCCTCCATCC
CCGCACACATCCGAACCCTG
GATTTTCCTTCCGCAATCCA
CACCCTTACTCGCCGCAATG
CGGGCCGACAGGGCCTATGT
GCCCCGCCACGTCGTCTATC
TCGGACACAGACCTCCCGTA
AAGTCGATAAACCTGCTGCA
CATACGGTCGGCATCCACGC
GCCACCGACTACAACAGCAC
GCCCAAACACATTTCGCCAC
CCTTTAGCACCAACCTTTGC
ATGATTATCCGAGACCCATC
AAACTCCCTAGCGCCCACGA
ACTGCGCGAGATCCCTGCGG
CCTGCATTCGACACCGACCA
CACAGCCGTATTCCCGCCGG
GTTGTCGGCCCACATAAATT
GGAGAACGCCAACCCGCAGC
CCAAACCTCCCGCAACCCCC
AGCTCGGACCCCACGTGTCT
CCACTTCCAAACGTACCACG
GACCGTAGACCCCTAACAGG
GACACTGAACCTAACCCCCA
GCCTATCTCGTATCAACCCC
CATGCTCCTTCCATACGCGG
ACGCCACAACACGCCTAAAG
CACGCAATAGCCTCAGTCAA
TCGCTGACGCCCCAGAACAC
CAAACTCGAACTCGAACCGG
CCGCCTCCGTCACTGCATGA
TTTGACTCAGCTCCCTGCAA
CACCCGCCGCCAGCTCAACA
CCCTCCCGGACCCTGACCCA
GCGTCACGCACAGTGTATGA
CTTGTCTCAATCACAGCTCG
CCCGGCCGCACAGTAAGCAC
ACTTGTCCACCGCTGCACAA
CTGAGCGCCAATGTCCGATT
ACTACCCCATCCCTCCTACA
CCACGGCCGATTCTAGAAAA
ACCCCGCCCACAGCAACGTA
ACCCCTCGCTCCCCCTAAAG
GACGGGGAACGACCAAGATC
CCGATTGCATGGCTGTCCCC
CATAACCTTCTAACTAACGC
CCCAGTGAGAGCATCGTACC
CCCTGAACGACAGCTCCTCT
TTGAGACCTTGAGTCCGGCA
TGCACGACCTTGCCTATCCG
AGCACCCTCCCCTCACACTG
CCCTCTTCACCCAACCTGAC
AAAATAGGCCCAGCACTGGG
AGCCCCCTACCCGCCCCATT
AGATGTCTCCCTAACCCCAC
CCATTGCCTTTCCTCCTTGC
AACCCGATCCCCCGTACGAT
AACGCCGATGGCCTGATCTA
CCGGGCACGACTGCAAAGCG
CTTACCAACGACGTCACCGC
CTGGGCTTAACGCACAAGCA
CACTTTACCCCAGCGGTCAA
TCCACACTGTCATACTTCAC
AAGACCGGTAACGAACCGTC
ATGTCCCCCTCAACCGACGG
CACACCGCAGCACTGGATGA
GTTGTCTTCGCGTTGTAGAA
GCAGCCCAGAACCTACGTTG
CTAAAGCGCCCGTACTCTAC
CTTCCACAACCTCCTCATGA
TAAACATTCCACCTCACCAG
TTCTCCCCCACTGTCCAATC
ACCATTGTGCATCCTGGCAC
CTGACCTTTCCCGCCCCCAC
AGAAACAGATCACCCTGCCC
GGCTTCATGGATGACCGGAA
AGTCACCAAATCCCCAGTCA
AGAATTCCCTCCCCCTACTA
ACTCCCGCCCCTGTTGGCCT
GCCTTCACCTCAAAACACGG
CGCGGACAATTACCCTGCCT
ACGACACAAGATTCATGGGG
CCCAATCGGTCCCAGCTAAT
CCCGCACGACTCCATTCAAG
CGGGCCCGAGCCCAGACTTA
CCCCCCCCTCGCGAAAACGG
CCGCGGACCCTGTCCGGCCC
CCCACCCCAATCCTTCCCCG
ACTGCCCCCCTCCCTATGGT
AACCGCTCGCCCATCTCGGA
CTTAGCCCTAGTGCCCAGCC
CCCCTGCTAATAGCCCCCCC
CCCCCGCCCTTTCTAGAACC
AGCCATCACACCCCTTGCAA
TAACCACACCGCCGCGTACG
ACCTCACTCCTACCCCCAAT
CGCACCCACCTGAACGGGCG
CTACTCCCCCACCCCAAGGC
AGGAGTGAGCCTCCAGGGGC
GCCGACAATGTCCGATTGAT
ACACTCCCCCTGATAAAGCT
CCCGGCTTACCGAAACCGTC
CCCCGGGACCGGCCCTTACA
ACGCGCGTACTGCACCACTA
ATCTCCACAATAGCACTCGG
CGGCACCGCTCTTTTACTGT
GCGCGCATGCAAATCTACTG
ATCACCGCCTGTGCCGGTAA
CGGCTCCCTCTCCCATCCCA
CCAGGCACACTTACCTCTTG
CCATTCCCTGCAGCAACCAT
CAGTCCTCGAGGCCGGCCTG
ACTCCCACTCATTAAGCCTC
CCGCCCCATCTTACCCGCAT
TCAGACTTTGGCCCAACCGA
ACTGATCTCCTATAGCAGGA
TGTGACGCCTCATACTCCCA
CCAACGTTCCCCCCCAGCCA
TTCCCGCCATACATAAAAGG
ACATACTTTCTTTAAAACCA
ACTTTGTCTCCCCCTCGTAG
ACAGGCCGCACCCTGCTCAC
CCAAACCCGTCCTCCTGAGA
ACACGGCCGCCAGAGAGAAA
ATTAGCCACATCGTCTCGAA
CACCCCCTTTCCGTTAGACG
CTTCTTCCGCAGCCGCGAGA
GTAGAGCCTTACCGCAGGGA
ACCATGACTGCTGTTAATTA
CCCTGCATGCTCCCCTCATA
GCCCGGCGGCGATATCCCGT
ACTGCCTCACCACTCGTCCC
GACTCGCGTCCCCTCCCTCT
AGCACCCCCCATCACCCCGT
CACGTTCTGAGTACGACGTG
AGGCCCAAGATCCTAGCAGA
CTGAGTCTCCCTCCTCTATC
GAGCCAAAGTGAAAAGTTCC
AACGTAGCTTATCTCTCCAC
CCTCCATTTGCCGCACTATG
CACGCTAGCCAAACGCCCGG
TTAGCCCCTACGTTTTCGCG
GCTCCCCGATTCACCCTCGA
AGTAAGCGTTGGTTCCTTCG
ACACAACCTCTTACGTTCTG
CATCGTGGTTCCAATAGCGA
TCCCACTTCACTGGCTACTC
GGGAGCCCTACCCCCCTCCA
CCCCTCGCGCAAACTCACGG
TGCCACTTGCCCGCTCGTGA
CGACCATGCTGCTTAGCCAC
CACACACGTTACTACCAGTG
CTCATTCCACTCATCTCCAA
CCGCAATACCCTCCCTACAG
GAAGGCGATTCAAACCAGCC
CCCCGCCCTCCAAAGTCCAG
CCTACAGAAGCCCATTCGTA
ACTAGGAACATTGTACTCGC
CAAACACACCATACAAGCTG
GCCTCCCCATCTGGCCTGTG
CTTCACTGCTCGGCATCCTG
ACCGCTGGGGCTACAAGGGT
ACAACTCCACTCCCCAACAC
AGCTGGCATTTGGTCCCACG
ACTAGCCCCTCCACGACAGG
AAGACACAGACTGCCAACCA
ATACCCCTCCTCACATGAAG
CCGCAACCTCCCTAACACGC
TAGGACAGTGCACGTACCTC
CCAAGGCCCAATACCAGCTA
ACCTTACTGCTCTATGTACG
CATCGCCAGCTGATTGAAAG
GGCGTCCAGCACCCCCAAAC
CGGTAGCCCCCCTACAGACT
GACTCCCAATACTTTCTGAA
CCACTAGACCTGTCCACAAG
ATGCGCCCTTGGTACTTACC
CCCAACAATCTGTCCCACCG
CTTACCCCTTACATTCCCGA
GGCGGCCAGTGGTTCTGCCT
GGAAGACAGTTCTTAATCGT
ACCTAGCTTCCCAGCTACCA
CAGGCGCGGACAGCCCACGG
GTTCTGCCGGGCATCTTTCG
GCTGCCCACTGCTGTTCCCT
CATGCCATGCGGGGCTTACG
CCTCCCTAACCTATTGTAAC
CCCGACTCACCCACCCAACA
TTTGCGAGCCACACCCCTCG
CGCCCGCTCCACCTACACCA
ATTGCGAGTCTGAGCCGCAC
CCCCACGCTCCCCCCCAACC
GCCTCACCCCCCACGACTGT
CCGTCCGTACCCCCAACCGA
GGCATACCATCCGTCACCAC
CCAGCCTTACCTGTCATTGC
ACTGCACAAGCCCCCTGGTC
TGCGCACCACAGAGTATATG
ACGGATGTATCTGTCCCCGT
GTGGTTCTGCCCCAAACCTG
GGACTCGAGCAAGAACCCAC
GCCCGCGCATCGAAGCAATA
CTGCCCGAATCCTACTCAGC
ACGTCACTCTGAACACCCGG
CTCACCACCCCCGACTTTGG
CGTCCTACCCGCGCAAATTC
TTCACACGACCCCTCCATGG
ACATCCCATCTCTGAGCTCA
GCCGATCCCCACGAAATACA
AACTTGTCTCCTACCAAATA
ACTAATCCCATCCCCAGTTA
GCCAACACACACACTTTCCG
CTCGGCGCACACCCATAGCT
TGCAACCCAAAGCCCCTACT
CCCCGCCAAACCTCTCGGAC
GTCTATGCTGCAATTTCCCG
CTGGGATAACTGCGTTCGAA
CATCCTTCCCCGCCCCTAGC
GTATCGCCAAGCCACGCATC
GCGTCAGTAAGTCCCACTAA
CCTGTCGCACCCAGGCCGTA
ATTCTCCGGCCCCGCCCTAC
ACTCCACAGTACTTCCTGCG
ATCGCATCAGTACGATCCTG
CCGATCTCCTCAAATACTTG
CACGTCACCCTCCCCCAAAC
AACACCTTCCCGTTCCCCTG
CACGGCGCCCCTCTCCCCAC
GCGTCCACAGCCCCTGCTGG
CTAAACTGAACCGTAGACCC
TGCTACCCTCCGGCAATCTG
GGCCAACTGCACCAATTGCA
GCTCTGGAACCATACGATCA
CGAGCAAAGACCCCACAAGT
ATCCACACATTAGCCCCGAT
CCCCATTCATCCGCCGCCCA
ACAATTGTACGAGCACCCGG
CCACCATCACCAATCTAGCA
CCCACGGAGCCACCCGCGGC
TTAATACCCACCGATGACTG
CTCTGGACATTAGACCCCAC
TGCCCGCCGCCAATGCCGTC
CCCCGCCATGGCCATCCAGC
CTCCAACCCTGCACCTCAAA
CAACCAGATTCTCCCCTATG
CCCACCCCTTCTCCGGCAAT
AGCAACCCGCGTGCCTACCA
ACACCCGCCCTCCCCTCACT
CGCGCGATACGATCCAGGCT
AATAACGCCCAAGTTACGCA
ATATTCACGTTTCCATAGCT
CCCTAGTTACCACTGCGTAA
AGTAAACCGCCCCCCCGGGC
GAGGAATGTCAACTGACTCT
CGTGCCATTCCTATCGCAAT
TTCCCCTCGCCACCCCCCGG
CCTACGCGACCAACCGTCGA
AACCTTGCTCAGGTTTCCGA
CCGCTACTCCCCATCAAAGA
CCCAGACCCGTGCCCCATCT
ATCCCGTTTCTAGTTGCACA
TAGCTGCCTCCCTCAGACAT
CCTAGGCCACCCATATATCA
ACCTGCCTTGCCCTACTACC
CTAACTCTCCCCTCTTAACG
GGGAGCATACCACACATGAT
TTGAAACCCCGCGCCACAAC
GGTACACGCCCGGTCCTAGC
GCACACCCACGGCCGTAGCA
ACCGTATGTCTATACAGCCG
GACGAGTCGCCCTATACGGA
CCGTCCTCGTCCACCACATA
AAGAATGCCGCCTCATCAGG
TCTGATTAACCTGGTCCCCT
ACTCCGTCCCCGCAACGTAG
CTCCCAAACCACCGACATTG
CCCCGTAGGCTCGTGCACCA
CCGATTTAGGCTGATCGAAT
TTCACCTCACTCCCCACTAC
TCCATGGTCGCAAAGCGCGA
CCAAGAATGCATTGCTACAG
CCTGCCGTCCCTCTCCTAGG
ACTCAAATATATCTCCCCCT
CCCGCAAACCGTGATAACTC
AACGCCCCCGTGAGCCTATT
CCGCTTGGCCTCACTAAGTG
CCTCGGAAAGTTCCTCCCCA
ACGTTCTGCCTCACCTTCCG
CCTCACTGCTTCACCTACAG
GGCCGTCCTGTCCCCCTGAA
CCCCGCAAGTCGAACAGCAC
TCTGGACCCACACTCTAGGC
CATCGCCTCCCCTTAGATGG
CCATGGCCACCCCAGCGAGG
ATGCCTCTGAAGCGTTCCCG
AGCTCTATACACTACCCCGC
GGCTCCGCACCCCCGCCTGG
ACCCGGTTCCGGCCTACTAA
ACGGCAATTAATCTCCATGA
GCGAGCCCATTACTGCTGAC
CCAGTGAGCACCTCCAACGC
CCCCTCGTTGCCCGACCGTG
GCTACTTATCTTGCCCAACT
ACCTGTATAAACACTCCCCG
GCAGGCACCCCGCGCGCTAA
CGTCTCCTTGCTCTTAGTGA
TTGTATCCGAGCACCCTTCC
CATATCCTGAGTCCCACCCG
CTCGCTCTATCCCCCGTGGT
GCCACTCTGCCCCCCCTCAT
CGCATCCCCTTCCCCTGAAT
CACCGCTTACATGAAGATCA
CCCAATCGCCTACTCCTGCC
CGGACAACACCTGGGCGTAA
CCCCCGCCTCCATCCCCACA
ACAGCCGAGTAACCCTCTAT
ATCCCCTCTCGTCTACACAT
ACTCGGTAAAAAGCAGGGCG
AGGCTTCCGCCTCCCAGTTA
CCCCGTCCCCACATAGCTAG
ACCAACAATCCCACGCATGC
CACCTACGATGGACACGAGT
GAGACTTTGTGCAATCGCTC
CCCGGGCCATCCTAGCAATT
TGCCCAGACCTGATCCGACC
CCGCTCATACACCCTAGACA
TCGGGTCCACCACCCTCGCT
AACAGACCGCTCTAGGTCCG
CCCAGCCCTCCCGTAAGACA
TTAAGAAACTACCCCTCGAG
ACCGTCTGCCTTGCTTCGCA
ACCCTGCGCCATTAGAGTCC
CTCCTAATACGCTACAACTG
GTCGCCGCGCTCAAAGTACA
CCAACCCCGCTGCTCCCGAA
CACACTCCCCCCGGCACAAC
ATGAGCTTTCGAGCCGTGCG
GCCGTCTAACACCCCCGCAG
ACAGCCAACTTGCTACAATG
AGGACTACGGTCCTAGGTAC
GCCCCCCCCAACACTGTCCC
GCCGCGCGCTACACTGTGGC
CCTGATAAACCTTTCTTTCC
GCTTTGTAGCCGCTATAGCG
CGACATCACACGAACTATCG
CACTCCTTGCCCGAAGACCA
CCCCTATTCCCCGTAGGAGC
CGCTCCCAGGCACTTTGGGC
AAACTGACCGCCCCCCAGGG
ATGAACGCAATCTCCGGTCC
ACCCCGCTTCGAGTACTACA
CCTACTATGCTTCCCCACGA
GCCCAGGAGCCGCCTCCCGT
ACATCCATCCCCTCCAGCAT
GCTCTTCCGGACCCTACTCC
CATCCGGTGCTCAACCGGCA
CCGGTGACCTACACCACCAC
CAAAACTAACTTCCGCCAGC
CCCCCGTCCTCCGTCTGTGA
GTTTTACACCCATCCGAACC
TATGCAACCGCCCCATAAGA
CCAGCGATTCGCCATGACCC
GAGCTGAGTTACGACTTGTC
CACACCGAACCCGCTCACCA
TCTGCCATACCTTGCCCAAC
ACCGTTACCGCTTGCATCGG
TCGACTATCACCCTCCCAAC
ACTACCAACGACAGCGCAAC
ATCCCTCCTGTCATATGCGG
GTTCCCGTCCGAACCTGCCT
AGCCCGGCGTTCTCTACCCC
GTACCCGTGAGATCCCCCCG
CCATAACGACCGGCCGAAAC
CTCGCTCTCCCCCATCGGAA
CCATATTTCCCGACAAACCC
CCATGGGAAACACCCAGCAC
ACCGACCCACGCGTATCTAA
ATTCAAGTGCGCACCGCCTC
CCTACCCTGAAATTATGAGC
GGCGTGTATGTCTATCATGC
TGTGTACCACTCCGCGCCGA
CCCCCACATTCAGGTACCCC
CTCGTTCCCCTCCTTCCCTT
CCCGCCCAGGCCCAGCTTCA
TACCGACCCCGTCTCTCGAA
CCTGCCCTTCGTGACGATGG
CAACCCCTCCCCGCCCCGCT
CTCCCCTATCACACCTCCCA
ACAGATTTCCCGCCACTTGG
CTGACGCCGACCTCCCTGAC
GGACACACAATGCCCCGGCA
TCCCCCCCTGTCTACCCATA
AAGCGCTAATCCTGGTCGGC
ACGCTAGGGCCACAATCCGT
TCTACCCAGCAAAGACGTTA
ACCTGCATCTGAATACCAGT
ACCACTAACAACCCCTGCAC
AGATTCATTCGCCCCTCCCA
CCCTGTTTCCTCACCTCGGA
GCCAGCAGGACACCCTCCAA
CCCAACTCAACCCACCGGAT
TATCATACGCATCGAGATAC
TAGCGCACCATCCGCCCCGG
GACCCGACACTCTGCACCTA
CACCCGAAGCCTGTCCGGCA
ACAATCTCGATAACAAGCGA
ATCGAAGGACGCATCTCCAA
CCTAATTGTCAACACGACCG
CGCTCCCGCACGCCCATCAT
CGGCAGCAAAAACGAAACAC
CAGCCCAGCCAAATATTATC
AAGCTTCGAGCCCAACCCCC
CCCCGGATGCACGAACCGTA
GATAGCCAGTCTACCATGGC
GTAATCGTCATCGATGACCG
CAAGCGACCGAATCCCTGGA
ACCGGTCCCCTGCTAGTCCT
GCTGTTTCTGTCACTTTCGC
GATCCACCGCCAATTTACGT
CCTAGACGCAGGGCTGAAGC
GTCGTGATACCATCTACCGA
CGAGGTCCTCCTGTAACCCG
CACCCCCCCCACACACGGAC
ACCCGCGCTCAGTGCCTCCG
CCCAGTCCCCCCCACCTCTT
ACTACCCCGCTAGAACAATC
CCCCCGCAACCCCCACAAAT
GTTATCGATACCTGTCCCCC
GTGGCTGCATGTCTCAAGCA
ATAATTGCGCCTGACGAAGC
AGCTCTGCCTCACTCATCCG
CACACGAAGCGCCTAGCGTG
AGCCCGTACTTCACCCACTC
ATCCTGCACGACCGCAAAAC
GCTCCAGTACCCAATAACGA
CCCGTAGCACACACCGATCA
TCACCCCCTGTCACATGTAA
CCTCCCGTATCCCCCGCCTA
CAACCATTGCACGACATCTG
CCCGCCCAGTTCCCTAGCCC
GAGCGGGGCCACGGACCAAC
CGTACACACTCCAACTCGCA
TCACTCCTCCCTTTGCCACC
AGCAACCTGCGCTCAACCCT
AAAGCACAAACGGCTGATGA
GAGGTCACTATCACGAGACC
AGAAAAGTGCTAACTCGGGG
CTCTCCTTCAAAACGCCGTT
CCCATCCACCCTAGCAATCA
CATGCATCAAGCAACGGTGG
GGTAACGTTTTCGCCTTGTT
CTGCACACCTGCACCATAGT
GCGCGTTTACCCTCTTCAGG
CCATCCCCACCCCCGCTGCT
CCCCTCCCGGTCGAACAAGG
TCAGGCGACTACATTCAAAG
ATTTGTGCCGCGGGACACGC
ACCTAATGGCATGCTCCCCT
CTCCCCTGGTCCCCCCCACA
GCATTCCCTTCGCCTTTGAC
TCCGTAACATGGTCCAGACG
CACTCACCATTGCGCGATAA
AGACACGGCACCTCCCTCCT
GCCCGTGACACCCAACCCCT
ACCCTCAGCCTCGGACGCTT
TCCAAGCGCCCCTTACACGA
GACCCCCCACGCCGAAACGG
ATCTAACCTGCGAACGCCTA
CATGATGGCAGCAACTCCCA
ATTCGTGCCAACTAGTGCGC
GCGGACCGTTTTCTTCCAAC
CCGGACTGCTTCGTCAACGC
CCCTCCAGCCCTACCGCTTC
TTCGCCTCCTATCCGCCTGC
CCGACCCCCTTCTCACACTC
CCGGGAATCCCGAGCAAAAG
GCAAGCGCATCCCACCCGTG
GTCCAATACGATCTACCCGC
CAGGCAACGATAGGCCCTGA
TCTAGACTCCCCCGCCGGTC
CACACCGATATAGATTCCGG
ATGGACCTACGTCCTCGTAA
GACACGGTCTACGCCCTGCT
TCCTGCAACCAGAAACTGCT
ATCCCCTACTCCTCTACCTT
TCCCCCACCCAAGTTTCCGC
CCCGCAAAAAAGGTTGACGG
CCCATTGTAGCCGACTGCAC
ATTTCCTCGCCCGCACTTGC
AAGAGCGCACTCGAACCAGT
CATCCCCCTTCCCTATTTGC
CAAGTCTCATTCAATCTGCA
GCCGAACGTCTTACACGGAC
ACCGCCAATCTGAACCGCAA
CACGGCTGCCGACTGCGCCT
GTCGCCATACACCTTATATA
CGGACCCCTTCTGCCCGCCG
ACCAGATTCCTACCACCCCG
CCCTTCACTCCCATGCAGAA
ACAATACCCGCAAACAGACT
TTAGCCCCGACGACTCTTGA
ATACTCTACCCTAAATGCCG
TCGACCCCCTTCACGACACA
ACGCGCTAACGGTCACAACA
ACCCGAATCAGCCCCGCCGC
GATAGACCATTTAGCTGCCC
ACCAATCCCCCCACCCCCAG
CAAGAGGACTCTAGACCCAC
GATAGGGAAACGTTTCCTCT
TACTTCCCCCCAGAAACTAC
TCAAACCCACATCCCTACCC
CTCTCATGTCCCAACGCCGA
GGTCCTCCAAGCCATTAGGA
CCTCAGCCATCTACGCCCAA
GAACACCTCCCCCTCCTCTT
TTCGCTTCCTCCGCTCGAGG
ACCGGCCAACCTCCCCCCCT
GGCGACCCACAATCCCACCA
CGCGCGAACCCGCCTACTCC
CCCGAAAAGACTCCCCAGTC
GTTGGCCGTGCAGCACAGCT
GTTGGAACACTAATACCTGG
CAGCCCGTGTGGCCCTAGTG
CCGCCCGCCCGTTACTCACG
TCTATCACACCTACCGCACT
CCCACCATATTGCCTGGTCG
GATACGATACTTCCCCAACT
CGTGCACGTTGCCCTATCCG
ACATCTGCTGCAACCCCCAA
GCCCCTTTCCCATCTAGATA
AAGCCACACACTTCCCCACT
CAACCTACATCTGACGCCAC
AATTAGTTCCCCACTCCAGG
CCCGACCAAACCCCTCCCAG
GAAGGCGTTCCAAAGCCGCA
TCGCCAGCCCTCCACTCGAG
GGTCTCACGTCTCACCCCCA
AGCAACAAACCGAACCATCG
TCGCGTACAATCCCCCTCAG
CCCAATGCACCCAACCCAGC
GACACCTGACTACTCAAAGC
ACCACCATTCAAGACACGAT
GCCCCGGATTATGCCGCACT
TCAACCGGTCGCATGAGACC
ACCCACTTCGTGAACCCCAA
GGCCACCCTTCCGTAACCAG
TATCTTCATCTGGCCGACAG
GACAGTAACCTAAACCGACA
CAGTTGCTTCCCACCCTTCC
GGCAACCTCCTGGACTATGA
CTCAACCTATCGCCCCTTTC
ACATCGCTGCAATGAAAACG
CCCTCGGCATCTCCGACGAT
TCGGCGACCCTCTGTAATAC
CCATTTCACCCCAATGAAGC
ACGCCTGCTGAGCTCCTGCA
ATCTCCAAGTTCCGCGCCTA
TCCCTACTCGGAGCACCTGT
ACCACATCCGTGGTTCCCCT
GTGCGCCCCCCCACGCAACC
CGCCACGCTATCCCCCCACT
GCTGATTCTTCTGACCCCTA
GGTAAAGTCTGAGAACTGTT
GTGTCCAATTATCTCCCATC
ACGTCCTACGTGGTGTCATA
ACCGCCTTTTCTGTCCCCGA
GGTGAACGAATCCGTACCAC
CGGCCACGCGTACGAACAAC
ACCGCACGCAACACCCCCGG
ACCTATCCTACAACTACCGT
AGCCACCTCCCTGCAACAGC
TGACCCGATTACTTCCACCC
CACAGAAGTATCTCATTGTT
ATCGCCTATCCCCTGAGCAG
AGCCTTCTGCCAGAACCCAA
CCCCCCTACCCCTTCAACAT
TGCCACTCAGGCCTCGGCCA
CCGTGCCCAGCCCCCACATC
AGAGCTCCGCCGGATTACGC
GCAGAAATGATGCCACAGTT
TCTCACACCTGCGTCAAGAC
GCCCGCCCAACCTTCCCCAA
ACCTATAGCTGACTGCACCA
ACCGCGCCCGCACCGGAGCC
ACCAGTAACAACCGCCAAAA
CCCGCTTGACAGTCCCCGCT
GCAGCCCAACGCATACGGAC
GCAACGGTACGCGATACACC
ACGCCTGACGCCGCTACCCT
AACCACGGTCCCTTCCTCCC
GCCTGCTTCCTGCTGCACGA
CCACTGCCCCCACCGCCGCT
CACGACGGTCCGATATACTC
CAACTCCCCTCCGCTCAACA
CACCGAACCATAAGCCAGCA
ACCCAGCAAACGACCCAGTC
GCCCTCTACCCTAATGACGA
GAGTGATCTCCCCCAAACAC
AAGAATCTCTATCCCCGTTA
TGACCCTCGCTCCCCACGGG
ATCCACCTCCTAACGCTGCA
CCTTCCCCGCTAGGCCGAGA
TACAGAAGCCACAACCCACT
TAGGCCCCTTACACCACGCT
CGTCCGTCGCCACGTAGCCG
TTTCGCCAACCTACCTCTAC
AAGGGCTTCGCTCGAGCACA
TCACTGGAACACAAACATAC
GCCCTAACGAGCTTCCTCAA
GCGAAACCTCTACACTAGAG
TGGCCCAATGCGTATATAGG
CTAGTGCCATCCACGATTCC
ACAATTACCCCCCTTCAACC
TAGACCCCCTGTGCTCCTAC
CCCAGGCCACCAGCCGCCAG
GATGAAGCAGTCGGAGACAG
CCCTTCCGCCCCTCCGTCCT
TCTGTGACCTCCCTAACCCC
AGCCAACGTCCTTCCCCAAA
TCCTCCATCTAACCTTCGCA
CCCTCCCAATTTTACCCGAC
CGATACCGATCCAGTAAGAC
TCCGTTCCAGCCCACGTCTG
TAACAACTGCTTACGCCAAC
GCAGTCCTGCATCGACTCTA
AATACTATGGAACGAGCATG
CTGACCATACTGTCGCTCGC
CCCCCGCCCCACTTCCCCGG
GCCAGTACAGAAACCCCCTT
CACAGTTCCTTACCCCATCG
AGGCGCACATTAACCCAAGG
CACCTCACCGCGCCAGACCC
CCAGACCAGCCCTCCAGAGC
CCCAGCGTCGACCGAGCCTC
TCTAGCCTACCCCTCGCTCA
CTCCCTGCGCCCCCACACTT
ACCACTAGCCTATTCCAAGT
CTCCCAGACTTTTGTACCCC
CCTACCCACCGGCCAAGCAG
CACCCGGCGGCCGGACACGG
CCCGCCCCTCACGCCACGGT
GTCGCCGCACTTCCACAAAA
GTTACCGCGCGTGGCTCCGC
CCTTAACCGACCCGTCCCTA
CCCAACCCGACCCCGACAGA
GCCCCGCTGAGCCTCTACAC
TTCCCTGCCCCCGCGAATCC
CCCGGCGAGCACATCTCGTG
TCTTCTCCTATCACTCCGCG
GCAAATAAACCTCTACCCTC
CCAACCCCCTACCGCCTTCA
GCCCACCGAACTATGCACTG
TACCGAGTCAATTAACCGCC
ACTTTCCTCCGCGCCCCACA
GATGTCCCAGCCAACTGGAA
CCCGCTACGATCTAAACGAA
CACCGTCAGACCTATCTACC
GAGGGCCTGCGTCTTCAACT
AACTGACCTAGCTCCACTCG
AGCAACTACTTCCCCAAGAA
GGCCCTTAATACATTGACAA
CCTATGCGAGCGATCCAACT
TGAGTGCGGTCTCCACCACA
GTATGCCTCGCCCAGGCTCA
ACGTCTGCAAGTTCCATCAG
GTGTGTCCCCTAGCAGCACC
GCGCTTATTGACCTCAACTC
GGAGAGTGCCTCCCCCCTCC
AATTGAATTAATCGTTCCGC
CCACTCGCACACAACTCTTA
CCCAATAGGTCCACTACTCT
TCCAAAATCCTAGAATCACG
TTCATCACGTCCAGCCTCAC
TCAGCCGGACAACCACGCTC
GAGTTAGCACCCAGTCCACG
GCTCGGGCATCCCGCTACTA
CACACGTTCCCTGGCGTACA
TTCGCCTTCCGCCAGGTTTA
CACCTCTTACGAATGACCAC
CCGAGAGACATCCCCCAAGC
GGCGATTTTGACAATACGTA
CCCCCAGGATTACCTACACC
GCCCGAACACCGCATTGCCG
GCCCGCCGCAACTGACCGCA
CCCTCCTGACCCAGTTCTCC
TTAATGCCAGTATCTGATCT
GTCGCGACGCCCCCCTCCTA
CTTCTCATAACCACCTATAA
CCCCCTATATCCCTATCCAG
GCTGCGCCACCGCGGAGTAC
CCAACCGCCCGCACGAGGGA
GCGGGATCCCCTACCCAGAG
TCTCTCCAACCACCTATCGA
GCGTATCCTCACTTATGACG
ACCTCACTTCTCGTTTAGTC
CCTAACCTACAAAACGGCCC
GCGGTCCCCATGCGAGCTAA
CGAAGACTCCCCACATACAA
GTCCGACCCTCCGCAGACTA
GCGATCCCCCTTCCCTGCCG
GTGTTCTAGTGCCCCCCCCA
GCCAATCCGAATAACCAAAA
CCCAATTAACCTCACACCCT
TCTGAAACACTCGCCTACGA
TATAGCGTTGAATAACCCCA
ACATCTTAACTGGCATACTG
GACCGGGCAGACGCTCACAG
CCCACCCCCCCCGCGCTGAA
ACATCGCAAGGCCGGCCGCT
CTCTTTCCCCCCTTTCGCCA
GGTTTTCTTTGCAGGCGGAC
GCCGCCACGCCTCTCAGGCA
ACCTCAACACACCTACCATG
AGTGTTCCCCGCGCACAACT
GCCACCCCACCACCCCTAGG
GCCCCCCGCGCCCACACACC
CATTTTCCGCTGCCAGCAAC
ACACTCACGATCCTAAATCA
GCCAGCCTGCTCGACGAAGT
TCCCGACAACCCCCACGCGT
CCGCCCTTCCAGGTCCCACA
CCGTGCGCCCCGAAAACAGC
CAGATCCATCGCCAAGCCCG
CCCCTCTAACCACACCGCCT
GCGGTCCCACGAAACCACGT
TGTTCCGCTCCTCCACCCCA
GGCAAGGCTTTACTCAAACC
TCCTAACGACCTACATACTG
CTATGGCCACTCTTCGCCAG
CACCCCCCCCGCTGCCCACA
CCCGAGCCCGTCCCTGCCCA
GCCAACTCCCTTCACCACTC
CCAGCCGATCCCGACCCATC
GCTCCCCTAGCCACACTAGC
CTGTTGACCTCCTCAATCTG
CCCCTATCACCTTTCGCTGC
CGCGATTCTCCCAGTCCCAC
CGTCACCAAACCGATCGCGA
TCCGCCCATGCAATGGCGAT
ACGATTCCGTTCACAATATT
AAGCCCTTGGCTATCTCCCA
ACACCCCAACACCTTACATT
ATTGATACGCACCTTACCAC
CCCGCGAAACCCTATCCGTA
CACGTTCGAACTAATGCAAA
ACCCCTCACGTCCTAGGCCA
CCCCCACCACTTCGCTATAA
GCCTAGCTAACCACCGCCCA
CCACCCTCCCCTCCAACCAG
CCCAGACTATACGTACGACC
CTCGCCATTAACCTCCGCAA
CTCCCACCGGCTGATACGCG
GCGCTTTGCCTGCCAATCAT
TCCACGTCGATCAACATCTC
GTAGGATCTTGACGCCCCCA
GCCTATACCCTATCCCCGCT
TAGGCGCTGCATACGCGTAC
ACAAGTCCAACCTAAATAAG
CCCTCTTAGACCGTCCCTCG
TCTAACATCTCGCATGGAAC
CCGGACTTAGGTCCAGTTAC
CCGGACACCCGCCTCAAGCA
CCTCCGCTTTGCTAGAGGCT
ACTCGCCCGAGTGTCACAAG
ACTCGAAATCCAGCCCTTCT
CCACTTCCGCTCCCTCGCAG
CTCAGCTTATCTCCCCCACG
CGCCGCTGATCCATACCTGA
ATCTACGCGACTGCGAACAC
GCTACTATCCAGGAGCCGTG
CTTCCAAATCCGCCATACCT
TCCCGCCACCCGGTATGCAT
CCAACGCCCCATCATGGGTA
CCCCAGTCAAATTCCCTCGG
TGTCATGCCGACCACCTGAC
CACCGCCTGTCCCCGATTGT
CACCCGGTCCAACTTCTTCA
CTTCCTCTCCCCGACCTGCT
GCCCGGCCACGTGCCAGCTT
GTAACCTGCTCTTTTCTCCA
AACTGGGACTCGAAGGTCTG
ACAGCCCCCGAACGCCGATA
ACCCCGCTCACACCCAGACG
ACTGGCTGACCAATTTTGGG
CTAGTCCGTACCATCTCACA
ACCGAGCGCATCTGCTTATC
GCTGATTCCGTCACCCGTGG
ATACGGCAGCCCACCACATC
GCTTGACTCGCACAACCGCA
GACGCCCCGCACGTCACAAC
CCGGAACCACCCCTTAGCGC
GCCGGTCGATCCTTCACCGT
AACGTTTACTCCCCCGCATG
CCGCCCCTAGCTATCAACGC
CCACTCTTCACTTCCATCAC
CTTGAGACGCACCCAAAAGA
CTAGATCGCCATCACCGCAC
CCTAGCTATCCGTACAAGCG
CTACCCCTCTACAACACGCA
AGCATTCGCCTTGTATCCTA
CCCGCCGGACCCCCAACGGT
ATCGCTCCATTCCAAGTAAC
CGAACCATGTCTCCCAATAC
TCCTATAGCCCCCCTCGATC
ACCATAAACTGCCAGGAGCG
ATACGGGTGTATCAGGGCCA
CCTATCTTACGCATCCCCCT
TCCGCCATGTCTGTGCCCAT
CTTTGCAGCCCAACTGTCGC
CCCGCTTAACTGACGCCAAC
GTCATGCTAACTACTCCCCT
AAGGCCCTGCCTTCCAACCT
TGATCTCTCACCCCCAGGAG
CGGCCTTTGCCCTTCGAAGC
TTCCCTACATTCCCCACCGA
GTCTCCCGCACTGCACCGCT
CTCCTGGACCCCCTCCGCTT
GGACGCCTGCATCAATCTGC
GCCGCGCTGACACGCTTAGG
GATACCGCAGCGCACCCAGT
CGCGACGCGTTGAGCCGAAG
ACAACCATCAGCACCAACCA
CCAATGCCTTCGCAGCCTGG
GCGTTCTCTCATGTGGACCA
CATGCGGTACCAGAGATAAC
CCGGTCCACCCGACTGGCAT
ATGTTAGCTCCCACCTCAGG
GCCCCCAGACCTTGCCGCCA
TTCTCGACCTGTCACACCAA
GCACCCCTGCCCTCAGAAAT
CGCCATCCGCCCGCTTATCG
GCGGACTTTCCGAAGACACT
AAACAGTACTCACGTGGCAA
TCAGGGCCGACCTCCAAGCA
GGGGCCCCGTTCCACTGGAG
CCAGCCAACCCGCGTCACCG
ACCTTGATCCCAGCGACACG
CTGGCCCCACTACCCCGAAC
GGCAGTTCCTCTTCCTTCTG
ACGCTGGCGCGACTTACCTA
GTCGACACCTCCAGTAGTCG
AGTGACCGTTCCCTCACGAA
ACCCGCAGGACTACCATACA
GTTACCCTACCCTACGCCAG
GGGCATTCTCGTATCCCCCG
CTAACCTCCAAGCCATGCGA
GCGCTTTCACCCCTTCAATT
GCCTGAGCAATTGCGGGTGA
CTTACCCTGCGAGCGCACCC
ACAGGTTCCCCCACAACCGC
TCCCCCCAACTCACCGAAAG
CGCTTGGCGCCACCATACAC
CGGACCTGATTTATCAGGCC
CCCGCGCGGAGTAATTGCTT
GATTCAACGGCATACCCCGT
GCAGCCTCGTTACTCGCAGA
GTTTAACCCCACTCAACCAA
CCCGCATCACCTCTTCGATG
GACCTGTCCCACGTCCACAA
GGTTGGATACACACCCGAAC
GACCTCGACCCGCCCACACT
CCTCGCCAATTAGTCCAAGC
GTTAGCCTATCCGCTCATCT
ACCGTATCCCCTCGTTCCGC
CCCAATTTTTCCGCCGTTGT
CCCCCCCTTCCTCCTCCACC
GAGGACACCGCCCAACGCGT
TTTGCCACCGCCACACAACG
GCCCCCCGAGCCCACTCATT
GTGGGACCCATCAACTCCCT
GCAACAGCATGAGCCCCGCA
CCCTCTGCACGTATTCCGAT
TAGGACTAGGCTTTCAAGCA
GTTTAACGCCCTGTACCCCC
CAAACACGCTCAAATAAGAG
CTACGCTTCAAAGCGTATAG
AACAGAGAACTCACTTTATA
GACAACCGTGTCCCCCCGCT
CCCGCGTCTCCGACCTGCCT
GTCTACCCTCTCCTGCCCCC
CCCCGTGTACCCCCTATCTT
ACCGAACCCCCTCCCCTCCT
CACGACAAATCACCCAGGAT
GAAAATTCAGTTCTCCCGGC
GATCGAGTCACCCCGAACGT
CCACGACCGGACGCCATTGA
CTACTCCCGCGACAAATCAA
CCTTGAACTCAGATCCTCCA
AACAGCGAGGCGCACATCCC
TGCGACACCTACGTATCCAA
GACGACCCCGCCACAGAAAT
GCTAGTGCCTAAGGCGTGGG
GCCCTTGTCACCCTTCTGAG
CTCTCCAGTTCCACCGCGAT
TGTCCGACTTTCGTTGGCCA
CAGGCACCCCCCCTCTGCGA
ACACGTAGCGCAGGCACCCA
ATCCGTACCCCTTCTGCATC
ATCGTGCAGAGCGTATCAAT
GTCCGTACTCCCCCACCGCA
CAGCACTGCCCTCACACAAC
AACTACAAGCCACCAGCGAT
GGGTCATAGACCCCCCCATG
TTCTAACGACACCGCTCAAG
AAGCTAACACCGAGTCAGCA
CCCAACCGTTTCGCCCCCAC
ACTTTATACCCTCGACCGGT
TATATAGCTAATTGGCCCCT
CCTAGCCGCCCCCCACCCCC
GACGATGGCCCAGGTTATCA
TTGAGTAGGCCAGTCCACGG
CCCTACACGCCCTTCCCCAC
GATCTGGCTAGTATCTCCCG
ACCGAAGAGCCACCAAACTA
CCACCCCCACCTCGCTCATA
GGGTCAACGGTCCTTTTCGC
TTCCCACCGTACATCAGCCT
CATCATTCCCCGCCTTTGGC
CCGCGGCAAAAGTCCCACCA
ATCCCACCCAGATCCTCAGT
CACGACCTTTTTCCCATAGA
CCCTCCAACCGCCCCACCTT
CACTAGGCCCCCCATCAACC
ACCCCGAGGTGCTTAACACA
CCAATCGAGCCAACCCCATC
CCTCTACCTAAACCTGGACG
CCCTGCAGATCAGTATTCTC
CCGACGGAAGCAATCTAATT
CCGATGACGGCTCTGCCGCG
CACCTGTCAAATCATACGGC
GGCGTACGGCTCCCCCCAGC
CCCAAAGATTCCCCTGTACT
ACCCGGCAACTCACCATCCA
GCCCGGCTCCTCTGAACCAT
CCGCCTTCCTCCCCACTGAA
GCTACTCTCGCAAACCAGCA
CCCCCCCTTCCCCAAAGCCG
GTCCCGGAACCCCAACACCT
ACCGTCCAACTTCGCCTGCT
GCGAACTTAGCTAGTCCCCT
CTGACCAGCGCTATTCACCA
CCCCCCAATCCCAAACTACA
CTTTGCTCCACCCCTTATTT
TTACACGAGTCCTGCCACCC
TCAATGCAATGGCACAGTGC
CATGCCCTCGCTACCCCCGC
TCTCTACTGTCCCCCTACGA
ACATTCAGGATACCTGGCGC
CATCGTACCCCTCCCGCCAG
AATAGTCCGGTCCAATCCGG
TCCCTCATGCACCTCTAGAC
GCACCAGACCCTTAGAAACC
CCGGTTCTCCCAACCCCCAA
ATCCCTCCTCTCGTCTTCCT
AGCCTCAGCCCCAATCCACC
CGCCCGCCAGGCACCCCCAG
ACCACACTTTAAAATCCCCC
GTCACTCCCGTTTAAGCTAC
TACATCGACCCAGCCCGACT
GCTTAGCTTCCACCCTCCTA
ATGGGCTGCGGCTAGGCAAA
ATGGGCAAACGCCTGCCACA
CCCAGCCTACCCAAGCAAGC
ATCCACGCCCTTTAATCTCC
CATTCGACAGTCTGCCCTTC
TCATCCCTCGCCGACTTTCG
GCCCGTGCCGCTCTCACTCA
GATGCACACGGCACCTGAGA
AGCGTTGATAATTGACATCC
CGCAGCCCGCCCCCGCGAAA
TAGCCATCTCTTTCCCCCAC
CCAGGCTCCTGCCCCTGGCG
ACGACCACACCGCTCAACAA
GGAGTCCAACCCGCACACCT
CCGGGTACCTTTTTTGGACG
CCATCCACACTCCCATCCCC
GGGCAAACGTGCCCCCCGGT
CCACCACCCAGATACAGCCA
ACCTACGAAACTCCCAAGAA
ACGGTGACAGGCGCTTTATC
ACCCCTCCCCCCAACCAGCT
CTCCATCCGCAAACCTGGAC
GCCCCAGTGATCCCCCAAAC
CTCCCGCACCCCCTCTACAC
GGATCGATTACACCTCCCAG
GTCGCATCCACTGTACCCCT
GAGGGTCCTCTTACGTAACA
ACTGATCCGCCGATCCATGC
ACCCCACAACCGCGTCCCTC
CGCAGCGCCCAAGCCACCTG
GCGATACAAACGCTCCTAAA
AAACGTACTTTCCCCTCAAA
CCCGACCGACACCTCGCTGG
GTCTACGCCACAATCCCCCT
CCACAACCAGCCTCCGCCGT
CCTATACGGAATTCGGAGCT
CAGTTCGTGCTAGACCACAA
CCCAATCTGCGGCAAATCCG
GCACTCTGAACAGAGTAGCA
CAGCGACTCGCACTTCAGCA
CCCTGGCATCCTTGCCGGTC
TTGTGTCCGCTATAGTACCG
TTCGGCCGTCACACCATCGA
CCAGCTCTGGCTGCTACTTC
CCCTGCCTCCCCTCAACTGC
CCGTCTCTAACCAGCCGGAC
GCGCTCCTCCTCATACAGCT
GTCCCACTACACCCCCGCCG
CACCACTGTTCCCTTGCACC
ATAGCAAAGTCCGCCACGGC
CCGCCAAAAACCTGCTCCCA
CCTACTACACACACCCTCCA
CCCGTCGCTCCCCTCCAAGT
ATTAGACCCACTACCATACG
GCCGGTCGCTGCATGTTATA
CCCCGGACGTGCCTCCAGTC
AGGCGCATACTAACAGCCAA
TCACATCCCCCAGCCTAAGA
CCCCCCCCATCGTTCCTATC
ACCCTCCGCATTTGCCCCGC
AACCTGTTCGGCTCGTGACA
AAACCTACTCTCGTCTGCAT
TTAGGCTTCCCGCCTGAGCT
CCCCACCCGCCCACTCTACA
ACTCAAAAATTATTAAGTCC
ACAACCCGGCCCCTGCCGTG
CCTAAGGACACCTCCACGTC
AGGCCACAGACGCATTCACA
GCCCAAACCTATTTAACCCT
AACCCCGACTCCACCAGTGG
CGCACACTTGCCATCGATTG
CTCGTCCTCCCCCCCTCGGT
ACCCCGAGCCGCACTACCTA
CACGAACCTCATTTCCTTAG
CCACCTAATCCCTCATTGGA
ACAGAACTCGTCAGATGCCT
TTCATCTTATCTCCATGGCG
GCTACGGAAACTCTGCCAGG
TACCCGGGCGTCCTAAATGG
CCGCATTGTATTCCCCCCAA
CCCTTACGAAACCAGGCACA
CCCTTGCGGTCTACCCCGGC
AGCAACCTAGCGGCCAGAAC
CTTGTAGTCAAGACTTGGGC
CACGAATCGTCCAGATGATC
ACTCACTGCACCCGCAGACT
ACTGTCACGCCTGAACTACT
AACCCCGCTGTCCCGACGGG
GGATTACCAGAGCCCCACCA
GTGCTCTGTCTTCCAGGTGG
AGTTTCTCTGCCGTACAGCC
GGGCCCCCCTCGGACGGCAG
ACTCGGACACCTCTACTCTG
GCGCATCCATTTACACCCTG
GCCCAACCCTTGGCACCTAG
ACTGTTGTATCCCCGTGAAG
ACTCGCTACACCACCGTCGT
ACAGCATTCACCTTCCCCGC
TCAACACTCGCAACGGCCAT
CTGCAGTTAAGCCCAACTAA
CACGGGACCCCCCTCCAGCA
ACCCACCATTGAGCCCCAGA
TCAGTCGAATCACTCTAGGA
ACTCCCGTACCACCAGTGTT
CTATTCCACCCCACATACGG
CAGTGCACCCATCATTCACA
CCTGTCCCCAGCCCACCCCA
CACTGCCTCATTGCACGCCT
AAGACCCATCGACCCCCGGT
CGCCCGGACTCCATCGCCCA
TGCACTTCCCCAGCCGTTCA
ACCGAACCCATCGGTCTACA
GCCACACCCCCATCCCACCC
CTTCCCCCCCCGATTCACTG
CCTCCACATCTCGCCCAACA
AACCCAGTGCACGCTACTGT
CGTGCGACACACCTCCCTCA
GTTGCCCTACGCCATCTGGC
AAAGCTCATCCTCTCAGGAA
GGCCTACAGCTCCAGCGAAA
CACTCTCCCGCTAACAAACG
TCGCGACGGCCCATTAACAA
ACCCCCGCAGCTATTCGTGG
CCGCGGCTTATGCCTAAAAC
CCATCGGTACCGAAAACATC
CGATCCGCAACCACACAATG
ACACACACCTCCGCCTCAAT
GGGGAGATTCCTGTCCACGA
TTGACCATCACGCCAAACAT
CCAACTAATAATTCCCAGAG
CATCACGACCCCTCGCCTCG
ACAATCAATCTTAATTCGTG
ACCCCGTGTACCCGCCCTGC
AGGCAACCCCCCCCACATTA
CACCCGGACGCCGCTCGCAG
CTGGACACCGAACCGCCAAT
CTGCATACGTGACCTACGCT
CCCCCGTCACGCCCCAAAGT
ATCCGCACACCCACACTCCG
CCTTCAACGGTTCTTCCCTA
ACCAAGCGTCTCTGTCCAGT
CATGGCCCCCCGCCCCCACT
CCAGATTCATCCCTTGAAAC
CACGTCCTACTCTTACTTAG
GAAGCAAAACCGGCATCTAG
GTACCCACGTCCGCAAACCT
CTCAACCTACCGGTCCCATG
CGACAAGGCTCCGCGCCCCA
ACTCCCTCCCACCTTTCGGG
TTGCACCTGACTCTAGAATG
GCTAACCAACCCCGTTACTA
ACTCCGCCCGCCGCCACGTA
CCTGTTCTATCTCCTGACTC
CCACTCACAATTTCTTGCGA
CAGTGTCCCCCATAGTGAAT
TCACGCGAGCCAGAACACAT
AATTCCTCTACATTTAGAGC
CCTACCAGATGCCCCCACCC
TACCCAGCCTTAGTTATCGG
ACGCCTACCCCCGTCCCCAC
ACGAGTGGAAACACGACCCC
ATGTCTATCTAAAGCCCTGT
TAGATGATAAATGCGCCAGC
ACCGCTCTACCATCATGCTA
TTCCCCCCCCCGCCTCCCAC
ATACACGACGTAACCCCCAG
TCCACCCCCCACATTCTGCT
AGCGTTATCCGCACCAGCTG
AACCCTTCCTATCTTACCAT
TCCCCCGCACGGGAACTACC
TCCCCTCTGTAACCCCATTG
CCCGCTGACCCCCCACACAC
CTACCCACTCTCCCTTAGTA
CGCAATGAGCCATTACTGTA
TCCACCACTCCCGCCTCACT
GGCCTAGTTTCACCGAAGGC
CTCGATTCTTCTACCAGCTC
AACTAACTTCCCTCCTCCAC
CGCGGGTATTTAATCCCCGG
CCTGCTGCCTCTCCCCCGCC
CTTTACACAGCCAGTTACAG
CGGCCCCCATCCCACATGCG
GATCCCTCGCCCGGGTGCAT
CCAGCCACACCGCCCACCTA
CGAGGTCTACTCCATGCTCA
ACCCTACCCTGTGTTATTCC
ACCTGATCTGCCCGATACAA
CTTCCGTTCCCCGACCCAAT
TAATCTCCCCTACCGCATAT
CTGCTCCGTTTCGGCGGCAG
GGTTTCGCAATAGCTCACGT
ACCCAGTCCCCCCGAACTGG
CTGTCCGACCCCACTCATGG
CTAATCGTTGCCACGCCTAA
CCCGGCCTCGCCCCCGTCCG
GTTGACGAAAGCCGGCGCTA
CTCTGACCTCCCGGCTGTCA
GAACCACCTGGCGCTCCCCC
CACGCGAGCATATTCGGTTA
CCCCTGCTACCCTCTGGAAA
TACCCCAACCCCCTAGGTGC
AGGCACCCCTCCCACCCCCA
CCGCAATCTCGCTCCCACCG
TCGACCTGCACTCCGGCCAC
CCCCGCCACACTCACACGCT
CCCTCTGCGCCCCACCCCAA
ACGCTGCAGGATGTTTTTAA
AGCGGTTGGCTTCCCTAGCT
CCTCCCCGCCATTCCTGAAT
CCGACTACCCGCACTCTCTA
CGAACGCAACCTTATTCCTC
CGAACTGACTATTCCAGAAC
GACGCCCTAACCACCTCTCA
TTGTTTCTCGCCCCTCACTT
ATCGCCCGTCATCCCCCGAA
ACCCACTTGTCTGACCGTTT
CCCCCTACACCGTGTGCGCA
GTCCCAGGCCCCTTTTTCCA
GGTGACCAAGGTACCACCAA
TCCCATGGGACGCCATCAGC
ATTGTACTTCTTACCTTCGC
TCAATCACGCGGACCGCCAC
CAACTGCAATCCAACAACGA
CCGACCCTGGAAGCCGCTTA
TCGGGCCTACCCCGAACGAC
TCCTCGGGCCTCTTACGCGA
GGAGACTTTCACCTCCCACA
TCCGCTTCCGCCCCCTTGAA
CCCGGAATACGTTTAAAGGA
TACTTCAGACTCGCCGCACG
GCAATGACTCACCATACGTA
TCTCTCGCACCCGTCTAAGT
GTATTCCCCACTTGCCAACG
GTACCACCCACTCTCACAGC
TCGCCGCCTCAGCAGCTTCG
GCCAGACTCCACACCCCCGG
ACCCAACCCTCCCCGTTGCA
CCAAGACCGCTTATCACAAC
ATCCCCACCTGCCCGGCCCT
CGTGCTAGTCCATTTCCGTC
GGCGTCGCGACCAAGTGCAG
CCCTCGAGAACCCTGCATGC
ATACGCAGGCTGCACGACGC
CCCTCACCTACCGCCCTCCC
ACCGGAGGGATGACTCTCAC
TACACGCTACTACGCGCGCG
GCTCGGCAAGATTTCCCAAC
GCGAACCTCCATACCATCAC
GCCCCCACCACTAAGGCCCA
ACTGCGCAGTCAGTCCCAGA
ACATCAATAACCTGGATGGC
ACATTCACTTAACCGACTCT
CCTTCTGGTCTACCCACACA
TCTGCCACCGACCCCAGAAC
GCATGCCCCTAATGACCTTA
GCGGGGGCAGCCCCTATGAA
AAGCATCTCCGTACTCACCA
GCGTCGCCCACCTGCGCACT
ATACCGGTCCCATCTATAAT
TTCGGTAACTTTGCGAATAA
TGCAGTATTACCCAGCGAAC
CTAGCACTGTTCCACCAATC
CCTATCTACCGCGTAGCACC
GCTCGCTGACTACCGTGCAC
ACCGCACCACTCAACGCCCA
GGGTAGCCTACCGTACCCAA
ACCCGCTCGGCCCCCCCCAC
AACGACATTCCCCCGCTCTC
ACCTCTTACCGCCCCATGGC
CTAAACCTCTCCCACAATTC
ATACTGTCTACCCAACGACG
CCCCCGACTCGAAAATGTTC
CCAGATATACGCCCCAGCTA
ACAGCTCGCTATCCCGACTA
ACTACCTTCACCTCCAGACC
TCCCAGACATACCCACAGCG
CACCACCCGCATCCCAGACT
GAATTCGACCCCGTCCGGCG
CCGATCACATATATCTCCCT
ACCCAACCAACCCCTCAGGT
CCACCCAACCGCGCATCCTG
ACACTGCCCTCATGCTCCCT
TCAACCGCAGCTACCACAAA
GACGTATTCCTAACCGCCCA
GGAGGCACGGTTGACATAGG
CTGACCCTGTTAGTACCCCT
TGAGGTCGCCCCTCACATCC
GCCCGCTAAATATACATTGC
CGCAGCGCCCCCTTACCCTG
CTTTCAAATCCCGCCACAAC
GACCGCGACCCCAATCCCTA
TCTGGTCCCTCCACCTTCTA
ACCGATAGCCCCTGCTGTGG
ATTCCCCACTTTCGTCCCCT
GGGTTCATTCGCACCCACGC
ACCGCAACATTCATCACGCA
AATATGCCCGCACACTCTCA
ATCTTCAGCCCCCATGTGCG
CTCAGCTGCTCATAGCCCCG
CGCCCAGCCATTCCCCCATA
AGCTCCCGTCCTCCACATCA
ATCCGAGCGCCCTACACCAC
CCCCTTCCATTGAATCCGAG
CGCACGACCCAACGAGCCAA
CGTGACGTCACCCCCCGACA
TGCTCCCAAACTTTAACCCG
CCCGCACCACCACCGGGCCG
GAACCCGATTGGGAATCCAA
AGCGCCTTCGCCAAACAAGT
CCAACCTCGATTACCCTTGC
ACCCGGCCCAACCCTTAAAA
AACGCACGGCTCCACCCTCG
CCCAGCCAGGCCGCCTTGAT
CCACTACCGCCACCCACCGC
TCGTCTATATCTCTAGACCC
TTCCACAGCCACGAGCGACC
ACATCAGCGACTTACCCCTG
CCTGCAAGCCCCGGCGTTAG
GGCGGCGGAAGAAAGCGGAA
ACCAAGCTGCCCGACTATTC
CCTGAATCACCACAGACCCA
CCGTAGCCACCTCGCGACAA
ACATGTCTTACACCACACGC
ACCGTAGGACCAGGCTCTCT
GTCACCCCTCGCCTCCAGAT
TCCGCCTTGTCACTAACTAG
TTACCATCTCCGACAGCACT
CCACTGCGGTCCCTGTCGCG
TCTTGTAAGCCCCCCCCAGT
ACCACTCCACTTATCCTCCC
CACTCTTCACCCTGCCTCCG
CATCCTCTCCCTCCCCACCT
CAACTCGTGCACCAAAACCT
GGCTCTATCATCTGTGCCTC
CTTAGCCATCCCCTGTTACC
TCCCTCCAACCATATACCGC
AGCCGAATCGCCCTGACCCG
GCAACTGCTCCCCCCCAAGC
ACAATACACCCCATCCCATT
TTGCCTCGCGGTGACGCCCT
ATTGCTCTCATCGCTTCGTA
CCCGCTCCGTGCCTTTTGTA
CGTCACCCGCTCGCCTCCAA
TGCCATCATTCGCCGAATTC
TTCGACCGCTCCGCCCTTCC
CCCGCCGCTACGAGCATACA
ACCGACCCCCCATGAACGCA
GCTCCCTCCAGAAGTCATCC
TATAGCCTTGAGATCACCGT
CCCGTCCCAGAATCCTACGG
ACTTTCAAGCGCTTCTCTGA
AACCCCTTTTTTAGCCCCGA
CCCCAGATTGAGGCCTCTAC
ACGCTCCAATCTCCCCGGCT
AACACCAAACTGCCGAAACA
GAAGCGACCTCAGTTGTCAT
GCCAGTCGGGCCTTGTTTGC
CCCTAAATCACCGACTCCTT
CGTGCCACCCACACCCACCG
GGCCGCCTCGGAACTCCTAA
CCCCAACCCCAACCTGGAGC
GCCCACACGCCAACCCCACA
CCTGTCCCGGCCAAACTCAC
AGCCCCCGAACCGCTTCAAA
ATATCTACGGCTTCCCCCTA
ACGGTGACCTCAGCAAACTA
TGTATTGTCGCGACGATGTA
CTCGGTCGTCTTTGGGTGTG
AAACCCTTCCCCAGCTCCGC
ACCCGAACGTGAGGCACCCT
CACTTTCTTTCTCCCCCACG
ACAGGTCCACCCCAGAACTG
CGCGTTCCATGAAGATCAGC
CGGGTCTCGATTCGCACTTC
ACCAAGCACAGAACCTTCCA
TCCCTACTACACCAGCACTT
ACCACTACACTACCCCCCCA
CCACGTTAACCGCTACGCAA
ACCCCTACCCCAGCGCGAGG
CACTACATCCCTAGCTCAAG
CTCAGCACGCTTTTCTCACC
CACCCTCCGGCCCCCCACTG
CCTAGCCCGCAAGAACCAGG
GCCGGGAAAACCACGAATTA
ATAAGGACATTCACGAGCCT
CCCGTCCCCGCCCTCTTGTG
CCCCGAGGAAACATACCTCA
CCACCCCCCCGCGTCGAGGG
CCCATCGACACCCACTCACA
CATTGTACACCATCTCGCCG
GGCGTACCATGCCTGTCATT
AACCGACCATCCCCTCGTGA
TTCGGGTTATTCGCAAAACG
ATGGACCGATGCTACTAGTC
TTAAATACGACATCCGGCCC
CCCATGCTACCCGCTTGACC
CGACTCTTTCCGCCAGTCAC
GTCTAAAAAGCTCCCCCGAT
CTCCCCCGTTCTCACTAAGC
CCCGTCCGGCTCCATTAACA
CCCCGGGACCCTAACTCCAG
CCGTTTCATTCCCTTCTGCA
AATACTCCGCCCACCTACAC
TCCACCAGTATACCCCCGCT
CTAGCCCTGCATTTTCTCCA
TCAACCCCTTGAATCAGCAC
CAGGCGCACCCCCACATATG
GGCGCCTAACCCAGCCACCA
GTCGTATGATTCCCTGGTGA
ACCCCCACAGCCGCACTGGA
ACGCTTCATGCTGCACAGCG
TCAGGTCATCCCCTACCGCG
TAACCCCCCCGCCAGGGCTC
GAGCATACTCCATTGTCCCA
CCAAGCCCCCCAGCCCACAG
CGCCCTGCACTCGCCCTAGC
ACCGTACTTCCGCTTGTAAG
ACTATGCTTGACCACACCAG
CGATCTCCTTCGTCGAACAG
CCACAACCCGCTCCCTGGGC
CCCTGCCCCCCTCCCCGAGA
ATCCCCCTTCGCACAGCCCA
CCCGCCTATACCGACGCAGT
GCCCCATTCTCTGGCCCGGC
ACTTAAAAGCCGATCCCCGA
GCAAGGGCCCTCACCTGCCT
AATTTAGACCTGACGGCGGC
CCAACACTTTCCTCGCCTGT
ACTTCTGCTCCCCCTACCGG
ACCAGAGCGCACCAGATCAA
CCCGCTATACATACTCACGC
AAGCACCCGCTCACGAGAAA
TGATGCCCGTCGGTAACAAC
CACTTCCTTCACGCTGCTAC
ATTTGAACCCCGTCTCACCC
CCAGTCGGACCTACCCTGCA
CCCTGCCCCCCCCAAACGCC
AGGGTCGAAGCCCTCCGACG
GACCCCCCCGCCATCCACAT
GGCAGCCTCCCCCCCCACTT
TCACGAGCTCCGAAACACTA
CCAACCGTGATGCCCCCGAG
GTAACCAAATCGCCAAACGG
CACGCCCCGCTCCCAACAAG
TTAGCCGCTATCTGCGGTCA
GGGAGCCGAGTCACTTAGGT
CTGAGCGCCCTCGACACGCA
AGACCCGTTCTCAAATACTC
ACCATTAACACCGCACTATA
CTTGAGACGTCCCCACAAAC
AATCCCCGTCTCCTTTTAGC
AGCTTGGCTCCATGCCCCGT
AAGACGACGCCCAGCCATTT
ACCCCCTCGTAGACCTCCTA
CCCTGCGCCACACCCCGAAC
CTGCCCCCGTTCCCCAGATC
TACGTGCTCCACATCTAGCT
CCCGCACTCACGCACACCTC
ATCCTTTGGGCTACTTGGCA
CCTGGCCCCTCCCCCCGGTA
GCTCAGCTGTCCCAACCAGC
TCAGCGCGACCCTATCCGCG
AGTCCCGCCCTAACTGTTTG
CCCCCGGAACCTCCCGCCCA
ATCACGGCCCTGTCCGGTCA
CCCGAAAAGCCAACCCTGGG
GACCGATACACAGCTCGAAA
GCAGCTACTCGACTACCGGA
CCCGCGTCACCCCCCGCCCT
GGGATGCCTCCTCCCCCGAC
CCTATCCACGTGCTCTGAGA
ACTCTTCCCCTCAAATCTGC
AATCCCTCCCCTTAAAACCA
AACGCCACCCCCGTCCCTTA
CTCTACACGTCACAGAACCG
TTCCCCCACCTTCTCCACAG
CCTCGCCACAGAGACTTGTC
AGCGCCCCCTCAGTTACCGC
CCCACATACCTCCCCGATAG
ACTCACACCGGCCTTCTTCC
TACGCGACTAGTCACGGCAC
CCCAACATACCCAGAGCCCC
CCCAACCGACCAAACCACAC
CCGACCCTGGATATACCGGC
CCCCTAGCCCACCCCATACC
AGGCCGTGCCCCCCCTCAAT
GCTGTGTACACCATCCAGGA
CGCGCTACAAGCTGCACATA
ACTGTTCTAATTCCGCGCAT
TCCAACACCCACCCGGCACA
TCTCCCGCGCCCGCGAAAGC
AGCCCACTAATTCCAGGGAC
CTCTCTATGGTCAGCCCCCT
ACCAACCCGCCTACCCGCTC
CCGCGCTCCGAAAATAGTCT
ACACCCCCCCTTAGATACTA
CTTGTGCTGTAGACGCACGT
ACGCCGCCCCTGAGGACGGA
GCAAACGTAGCACACTAACG
TCCGTTACCGCCGTCTAAGA
CTCGGCGCCGCGGACAGGTA
GCAACTATCCGCCCCCTAAA
CGCGCTGAATCAGCCACCCA
CCGCTAAACCCACCAAGAGC
GCATTAGGCCCACACCTGAG
GGAGCTCCAACTCCCTCACA
ACAGAAACTCACCAAAGATA
ACCCGCTCCCCTGCTCCACG
GAACGCCTCAGCGTCCACAA
CTCTGCATAAACCCCGTCGG
GTACGCCACTTGGATGTTGC
GTTCCCGCACCGGCTTGGCG
GGCCTCATGCTTCTATCCCT
AACTAGCATCCTCCCACAAT
AGCGCTCAACAGCGAGCCCC
GCAGAAACCTCACCAGCATT
GCCTTACTTCACCCATGCCG
CCCCCCCCGACGATAATGAC
TGGAGACCACGTACACCACT
GCCCTGGCCCTCCCACGTCA
ACAAGCTTAATGTACGCCAC
CACATCCGATTGCTTGACCC
AAGTTCCCCTACCACTTCGC
CCCCGCGAGCTCGATGCCGT
GAGCCCACTCCACACCTCAC
CCCTAAAGCCGCGTATATAA
AATCTATAACCTCCGGACAA
AGACTAAGACCCACCACCGC
GTAAGTCGACCTTCAACTAC
GACCACATGCCCAAGGGCCA
GCCGTACTGCCGCCCAAGCA
CCTGTTCGTCCCAGTAGCGC
AGCGACTCGATCTCTGACCC
CCACGAGTCCCCACTACCCA
ACACGTTAACACCCTATCCT
CGGTCCTTCTCCCCCTACCG
TTATCCCCGTGCCCCACCGG
GACTGGACCCTTCCTTCAAC
CGCTACCCACTCCTCTATTA
TACACCGTAAACACATCACG
CTTCCGCCTGGATGCTACAC
CACTAAGGCCATCTCTCGAC
CTTGTCCTACCAGTTGCGTT
ATCCCGTCCCCCCGCACCTA
ACCCTACTCTCGCGTCAGAC
CTTCCCTCCTTAACCAACCA
CTGCCGATTACTACGAACAA
AAAGAACTTGCACCCCAAAT
ATATCCCCCGATAGCCATCA
CCCCCTGGATCGCTCAAGCA
GACACGTGCCAACATGACTG
CCCAGCATGTACCCGTGACT
CTCGCCTTCGATGACACAAC
CAAGCAACCGTCGATGTGCG
ATCCGCTCCCACGCCACCGG
ACCACCGTGGCCACCTCCCT
GACATCATTTTCCCATTACT
CTCCCACCCCACGCCGCCCG
CCATCCCGGCCCCTCCCGCA
CCCCCTGCACCCATCCTTAA
CCCAGGAAACGCCCCGTACC
CCCACCCCATCATCCCAGGC
CCCACCTCCCGGCGTTAAGG
CTTGGAGTCCCATCCACCCA
AGACCGCCTATGCCGAACAT
TAGATACAGTAAACAGTCAC
CCTGCCCCACAACCCCCTCG
GCGTAGACTTCTCTCAACTC
TTTAACCCCATGTCCCCCAC
AGCACCCCTGGCCACAGAAC
CCACCTTTCTTCCTAAACCC
CCCACACCCCCCACAAGTAT
GCGCACAAATTCCTCCGCTG
ACAGCGAAGGCTACACCTCG
CACCCGCCACCTAACCAAGC
GCATAATGCCCCCCCAACGC
ACCCTCTCACGCCTGAAGAG
TAATTGACACGCACCGTGAC
CATTCCGTCCGCGACCCTAT
CGCATCCGACTGAAACATCA
GCCGACGCCCCCTATCCTCG
ACTAACCCATACTACCCTGA
TAGACTCAATCCGAATCAGT
CATACCGCACAAGCCGTAGA
CCGGCACTTGATCTCCTACA
TCCCCCCTACTAGCCCCCCT
ACTCTCGCTTTCTCCGCTAT
GGCGTACCGCTTCACACCAA
CCGCCTGCCATATGCAGCCT
AACAAAGTCCTTCTCCCGGC
TAAGCAAAAGCCCCCACTCA
CAATTAAACTTGACGGTGAC
AACGGGCCCCGCGTAGGCTC
CCCATAACCCCTACAGCCGA
CCAATAGTACCTCCCGCGTG
ATTGCTCCGGCCAAGACACC
ACCGCGTTGGCGACCCCATC
TCCTCTCCCTACCGTTCCGA
CTAACACCACCCCCTAGGAA
CCCTTTCCTCCCGCATCAAC
ATGTACAACCGCATGATCTA
AATTACGCACCCCAGTTCAC
GCGGACAACCCACCCTTTCA
CCCGGACCTTAACTCTCGAT
ACCGCTTCGCCCACCCACGG
ACCCTTTCAACAGACCTAAT
GCAAACCCGCTTCCCTGCTA
CCGGACCTGAACACGCCCGT
CTAGCCCACTCGCCACCACA
ACCACTCCCCGCGCCTCTCC
CTGCGCGCAAGAACCCCACC
CCCGCCAAGGTACTCGTAAC
CATACCGCATTGTACACCAG
CCCAACATCCCAACAACGAC
GCTCACTACTCCGCACAATG
AGCTTTCTATATACCGAACC
TGCGACACCCCACCGCAACG
CCGCTTCCATGCACCGCCCA
ACCGAACAGCCTACAGCGAA
CAGCGGGCTCATGAATAAGA
CGCTAACACCTCACCGGGAA
ATCACCCATACGTCACCACA
ACCCTCGAATGCCCAGCTGT
ACAACCCCCCGCCGCAGTTC
GCCCTTACCCGTTTCGCAGC
ATAACCCAACTACCCCCGAG
ACCAGCCTGTCCTCTAACAT
AACACCCACCTTCCTGAACG
TTCCCACCGAGGTGCCCCCT
GACTTTCTCTACCTTCACAA
CCTGCCACACCACAACTACA
GCACGCCTGTCTCAAACGAC
ACCCCCCCACGTCCCATACA
CCTGTACCTTGGAAACACGT
GAACTATATGCGTCATACCT
CCAAAGGCAAACCCTCTCGC
CGAACCCCATGTCCCCCATA
CCGTGATCATTAGCAGCCGT
CCATAGTTCCTCTGGTCAGC
CTCACGCCACCACCACTTTC
ACTTCAAACCCCGTCGTTAA
TTCCTGCCTTGTCACGAACC
CAGACCCCCCTCGTCACTGC
TAAACATACCCCATTCTCAC
CTCACTCTCCGTATTCCTTG
CCCTACTAACGGTTCCCTCG
CTCTTCCCCTACTTCCCTGG
GCCCCCGAGGGCCCCTCGTG
AGCAAGTCGAGCACCCGAGT
GATATCTTCCCTCTCGCCAC
CTCCCCTTGATTTCCCGAGC
CTGGCCATTTTAACTCTCAC
GTAGCGCGTTCCCCCCTGCG
GCCTCCAAACAACCTTCCAC
CTCCTAAAGCCCCCTATCAC
GACTCTACAGTTTTGCCCAT
CCTGCACTCCGGAGCCTCGT
CCCCCTGGTGCCTCTGTCCA
CGGCGGCCCGCTTACCCCAG
ACCTGACATTAACCCAAGCG
ACAGCGAGCACGAGCAAGGT
TCCACCTAACCGATTCGACC
CAAGTTGACCCTCATGAACC
CCGTGCACCCCCACCCAGCA
CTTGCCCAGCCCATGCCTAG
ACCAGGAAAACCACAGCTAC
CCTCGCATTCCCAAAACCCA
CCTCCAAGACGATACTCTCA
CCCGCGCCCAATCTATGACC
ACCACCTCACTTCCCCACTA
CGGTGTTACCGTCCCCATTC
CAGCAGACACACCGGTAAAG
CATTCGGTGCCAGTCTCCCA
GTCCCGCCCCGAAAGACTGC
ACACCTCCCGGCCACTTACC
TATTAGCAAATTTCTGCCTC
CCAATCACTAGCCCTCGCTA
ACCACCACTCCCCAGCCCGA
CCCGAACGAACATCAACGCT
CCGGCTCCACCCGTCAACCC
ATCGGCAGACTTCGACACGG
CATGTCCGCGCTGCAGACCT
CCCTGAATTTCCCCCAACCA
GAGTGCGTCCTCCTAACCAC
ATGTGTACAGCCAGCAAGCC
AGCCTATGACTCACTCGCTC
AACACGACACCATGGCCCCC
CGCCCAACCCCCGTAGATTA
CCGGGACCTAAGAACCCTAA
TCCCCTACTCCATGTTCCCT
GCGGACACTACCATTACCAT
GCCCCACCTTAGAGTGACAC
GTAGTCATCCCCCCCGTGAA
CCCGGGATCCCCCCTGCGTA
ACGACCCACCCCCTTCGGCG
GCCTTTCCGCCGCCCTACTT
ACGTCAGGCCTCCACGTACC
ATCATGGTCTCCCCACCCCA
CTCCCTTATCCGACCGGATT
CTGCAATAAGCACGACGCGA
CCCCGCAGTTCCAACCTCCT
GATCTCCAGACCCTTCGTTA
ACCGTTCAGAGCGTAAACGG
CCCTGCCCACAAGCCCCACC
GCGACCGCTCCCTACTCTTC
CCGAACTCTGCCATCCGACC
CGGGCCTGGCTTCCCCAGCT
CCCGTGTCTCCCATTACCCC
CTGCTCCCGCCTCTCCCGTC
CCAAAAGGCCCCGTACGCAG
GTGCTTCTGCCTGCGGTAAC
GCACTCCCGCTTGTCAACAC
AACCCACTCCCTCATCCAAT
ACCCACTCCTGGCTGCCTGC
GCAATCATCGCTTCGACGCA
ACTATCAGGTCCAAGCCCAC
CGCGCAGTGCCTCTTAGCGA
GATACCGTAGTTTTTCCCAA
GAAGTCACGACACATCCCCG
CCATTCTATCGCGCTCATGG
GCTGCCCAATCCAAACCCAA
CGCCGCCGGCATTTCCCCCA
ACCGCGCCATGTCGCGAAGA
GGCGACCATTTCCGGATAAA
TCTTGAACACGCGCTTCGAC
CACCTCCCCCTCATTCGACA
ACCGTGCTGCCCAAGACCCT
GCATCGGTAACCGTCCCTAC
CCGGCCCGGAGAGATCCCGC
CGCACCACCCACCCCACCGG
ATCCCCCTCTCCCCACTCGG
CTGTCCCGCCATTCCATGCA
ACTTCAGCCCTCCAGTCACC
AGCCTAAAATCCTCGGCACA
GGCCCCCTCTGCTCTAACGC
AATACACCATGCAATTGACG
CCGACGCAACGATACCAGAC
CCTCCACCCTAAATCCTGTG
GCTGACTCTACCCTTAACTG
ACCGGTCGATCCTACCCCCG
TGCGTTCTACCCTCTATCCC
CCTCGGTCCCCCGACTATAG
TGCGAATCGACCTCACCCCA
GCTCTTTCAGTCCTCAAAAC
CCGGCGCCCCCCACCTCACG
ATCCATCGCCCGCACCCTTC
AGCCAGCTGTTCCCCCAGAA
TCGACTTCCCCTGACTATGA
CCTCACCTGAATGAACCAGC
AGCACCTTCCCCTGTGATTA
TTTCTGCAACTGCACAAGCC
CTCAACTGAACCTGCCAGGT
TAATTCTTCCTCGCCGGAGC
ACCTCCCATCGACACCTACC
GAAGGTACGTGGGCACGTCA
TCCCGAACCTCCTACCAATA
GCCATTCTGACCTCCATCAA
ACGGCCGCGCCTATCACTTG
AAGGAACTCCCACTTCACCG
CCCTCCTCACCGTTGCCGAA
CGTCGCACCTCAGACGAATC
CCCTCCCCGGCTATCTGGGC
CCCGCCACACTTGTTCTCCT
CCCGGTGCACTTCCACTTGC
GGAGTTACCCACACTGAGGC
CCCACCTGCTCTTCTGCGGA
CCGCCTTTTCCTACCAGCGA
GCAAGTGCGCCTATCTGGTG
CCTTTGCTGCTCACCATTAC
TTCCCTGTGCCCTCATTGTC
CCCAGTTGCCAACCCCACTC
CCTACACCACCCCTCTGCAT
ACTATAACTCACCCCAGCCG
TCTCCTGCCACCCCTGCAAC
GCTCCCTTCACCCCTTTATG
GGGCGCACACTCATCCTAAG
GTCGCCCTTCCCGACGCTAG
TAACCCCCTTTCACACGTTG
CCGGGCACAGACGTTCACAG
CTCGACCACCCATACTAGTC
CTCTCCACCCATATCAGGGA
CCCCGCCTCCCTAGCTGCTG
ACAGAGAGCGCAGACTACCC
AGACTGACCGCCAGCACATG
CCAAACCCGCTCGTGCTTAA
CCTGTTCTCCTTGCACATTT
GCCGACACACCAACCACTAG
CCTCCGTTCCCGACCCCGGA
GCCAGGCCCCCAGCCCGAGG
GGTTGACTGCTGCCGGAAAC
ACGGACTGGGCCTCACTACC
GATAATCCCCGCCGCACATT
ATCAGGCCCCCCATATACGA
ACCCCCCCCACCCCGAATTT
GTGTACATGTATCTTTGCCA
GAAGTCATGGCAACTCCGGC
CCTGAACTCTCACCAGCATC
TCCCCAGCCATCACCGCCAC
ATCCCAGCGTCTGATACCCA
CTTCCGCCCCATGTTCACAC
GTGCGTAAGCCCTCCCCACG
GCCGATACACCCACAGACAG
CCCCCCATTTTCGCGTGCCT
CACATCGTGTCCCTACTCCA
CTCTTGCTAGGCAGAACCCA
CCCCCCCAGGAGCATTCCTG
GCCCCAGAGTAACCTGATTC
CGCATATTCCCCCGCCCCAA
ACTTCAGCCGCTCCTTACCG
GTCGCTGACCCCTCTCCAGA
GACCGTCAACACCCCCTGAA
AACCACCACCCCACGCAGGT
CCCGCCAAGCTAGCCTTCGC
CGACCCTCTGGTGTGTCCTC
CCTTCCTAGAGCGCTTCCCA
GTCGCTTCACCACCCTAGAA
CCCTGCACCTTTCCCTCTTC
GTTATCCCGCGTTTCGCGTA
CCCACCGGGCTCCTAGAGTC
CACCCCGCAACACACTTACG
TCCTACCCTCTTTTATCGGG
CTGATTCTATACGAATCCCC
ACACCATCGGAAGAGGAACC
CTGGTCTCGATCGCTAATGC
CGAACACGTCCCCCTAGCGT
ACCTTTGTTGACCTAACATA
GCACGAGGGCCTCTATAGTC
CCCCCCTCAGTTCGTTGCTA
CCCGCTCTCCCGCACCGATG
AAGGCCTAACTTTCTGCAAA
AACACTCCACTGAACTCCCA
GATGCCCAAACCGTGCCGAA
GGCGCCTTGCCCGCCCGCGT
GCGTGTCCTTGCTCGTTCCG
CTAATGCAGCTAGCACTGAG
CCAACCGCATTGGCCTTCGT
CACACTCCATCCACCGCTCT
AACTGCGGGCCCCCTGATCC
ACGCTCGGCAAACCGTAACT
CAACGTTCCTGCCCTCCCGA
CGCGACCAACCATCGGACCC
ACTTATCGACGCAGAACGGC
TCCGCACCCCTCCTTGTAGC
ACCCATCGACTTCGGTCAGG
ACCAAGTCTTAACACCGAAC
CATCTTATACTATCTCACGT
GTCCAGCACCCTCTCCAAAG
AACGCGCCGCATTCCTGGCT
ACCCGTGCCCTCAACCCAGC
TAAGGCCCACGAGCCGCACA
ACACCCCCGGTACTCCAGCA
GCACCCTCTCCTATCTGTCT
CCTCCCTAACTTTTCACGAC
CTTGGTGTGCCTGAGTCTCC
CAGAATTGACACGCCCTGCA
CAACGCTTTATAAACGAGGA
TAAACGCCCCGCCCCGACAA
CCCCACTTCCTTAACCCAGC
GAGCCGACAAGTCTTCCCGG
ATCTTCGCACCAACATAATT
GCAATGCCCTCTCGTGCATG
ATCACCGTCCTTCGATCCGA
TAAAATGACCTCAATTCACG
CCTGATATGCACAATACCCA
TACCCCGTCAGTTTGCAAGG
CCTCCTCCGCAATCACTTAT
GACACCTAAACGTCTTACTC
TTGCCCTCGTGCGCCCCAGT
CTACGGCTACCCCCCAAGCA
ACCAAAGGAACTTCTATTGG
CCCCATTAAACCAGCCACCG
CTCCGTCCAGCCCCCCGGCG
ACCGAGCTGCACGCTCATAT
CAGTCGAGCCCCCGCCTGCA
GCCGTCGTCCGACATCACCC
CAGTCAGCACTCCCCTCACC
GGATGACCGCCTTCAACCAG
GCTGTTCACCTCGCCGACCC
GCTACTTACATTTCCCACCA
GCCGACCAACAACCCTCCCA
CTGGAAAAGCCTATAACCTT
ACAAACCTGTTGCTTTGCTG
CCTGCCTGCTATCCTACTCC
GAGACGCTTACCCAAGTGAC
GCACTCGCCACCCCCTCTGA
GCTCCTACGATGCCCACTGG
AACCGAATACTCGCTCAAAC
ACGCTCCCTCCCCCCGTACT
ACCTCAGTCCGTGTCCCTGC
CCCCACTCTACTGACAAATA
CTAACTCCCGAAGTACTGTA
TGTTCGATGCAGGGCACAAA
CTTTCCACAGCGTCCCCTAA
GGCAAACAGCCCGGGCTCCA
ACAACTTCAACCGCACCATC
ACCATGAACCAAAACCCGCT
AGCCTGCAGCCTCCCGCCAA
GTGCGACCTCATCGGAAGCC
CAAGCCTCTTCCGCTAGAGA
GCTACCGTCGAAGCCACCTA
TTGACCTACCACACAAACCG
CCCACCACACCACCGGGTAA
CTCCCCGTACCCCCTCTGTA
CCCCCCCTCCGCACCGCAGG
GGAAGTCCCCACTTACCCCG
CCGGGCCAACCACCCCACAT
CCCGCCCCGACAAGTCGCTA
GGACGCGCCCCCAAAACCAG
CCCGGTTGTCCTCAAAATTC
ACTGCTCCGGAACGCCTTTC
GCCCACCCCCCGAATCTTGC
CGCCCGTCAACACTCTCTGA
TCGCACACTCACATCTTTGA
GACGTCAACGCACCCCCCCA
CGCCCGCCGCGGGACACCTG
GCCGGTCCTCATAACTCGAG
CTGCCACTCACCCTGATCAT
CCCCCTCGATGCGCCAAACG
TACTCTCTACCACACACCTC
CCGAGCAGATAAGCACTGAG
CCGCCAGATCGACGTAACCG
CTCTTGACCGCGTACCTCCC
TCCTTTAAGTCCGCTGGAAC
CTATACGTTCACGTAACAAT
ACTGCATTGCATAGCCTGAA
CTTGCCCCACAGACCACCCC
CCACCACTTGAAGGCCGAAC
CAAACGAATGGACTTGCGTC
CATCATTCGACTGCCGTCCA
ACCTCCCTCGCAAATTCGGA
TGCGGGCTTCCCCTTCCGCC
CTCCCCGTAGATAGCCCACA
ACAATGAAACCCGACATTAA
CCCCATCCGCCACCCCCATA
CCCCCTACGTGCCCCAACAG
ACGATCCTACCCCCGCCCAG
CGAAGCAACCTCGCTACCGC
AGCTCCACAAGACGAGCTCC
TGCGCTAGACCCGCTTCCAG
GCCAGACCACCCCCGAACAC
ATTCCTATCGCGTTACAGCG
GGACGTCTCCGTCCTCGCAA
CCTTCCCCACCGGCTCACGA
ACCGTTCCCAACACTTGTCT
CCCGCACCAACGCTTACCCA
GTATCAGACACCTATCACTG
TTTGACCACTTCACGCTAAT
ACTGTATGCAGCTAAGGGGC
ACCACAATATGCCCGACCCT
GTGCACCCTCGCTCACCCTC
CTTCCACCCACCATTTGCAG
ACGATACAAACACCTAGCGC
ACCCCCTCGGACCACTTAGA
CATTGAACCCCCCGCCCAGC
TCCGCCAAATTCGACCCCGC
CATTACTCTTGGCCCGTGCG
CACCGTCCACCTCTGCTAAG
CTCCCTCTCTCCACCCAACG
CCGGAGCTCCCCGTGCCTCA
CAATAGGGCCTCCAAAGAGG
GAAGCTCGCGGGCCCTATCT
AACATTCCCGACTCCTCCTA
ACACCACTAGCCCCGCTACC
TCCTTCCCGACTACTTGAAT
CCCGAAGACGTGACTACAGT
GCCCATGAACTTTACCCGGA
ACCACCAAACCCTCAAATTG
CCGCGTCACTTTCCCTGAAA
GACGTAACTTTTGGCTACGG
GACCCCAGACCACTCGAACC
CCAGACCCCCCTGTACCACC
CTATCCTCATACCGGTACAA
ACCCGTCCTTCCCGAGCCAT
AACTCCGCACTCCCTAATCT
CAGCTGCGACGCCTGGTTTA
CCTTTCAAAACTAGTCTCGA
CCTCCTCCCGCAATATTTGC
CCATATCTGTAATATCCCAG
ATCAAACTACCCACCCCCAC
CGCAAAACCTTTGACACCCG
AATGAGATGAGCCATTACCA
GCGCTCACATCTCTGCGCAA
CTTGCCCCCACCGACCATCG
CCGTCCTCTCCTGCCCCCAG
CCAAACCTTCCTGCGCTAGG
CCTATGACCTGGATGACACA
CGCTCCTCAGACCATCGCCA
ACCACAGTGTTGAACGGGCA
AGCCCAATCCCCGAATCCTC
CCCTACAGACTCGTTCACAA
CGGCGAATCAAGGTATGTAT
TCATCGATGCCCCACACCCG
CTCACACACCACCTTGGCTC
AGCACCCTGCGGAACTCCAC
GATAGCGCATTTTTCCCGAA
ACTGGTACACTGAGTATACG
GACCTCCCTCGCATCAAGGA
AAAAAGCCAACGGACCTAAA
ACCGACAAACGATGCGCGAA
ACCAGGCCCGTCCCTACCCC
TCTAACAATACGATTCGAAC
CGATGCGGTGGCCTACCTGA
GTACGTAGAGCTGCATGGTC
CGCAAGATAGTTCGCGCTCG
CCGTCCCCCTGCTGTCATAG
CCCGGCAGTCCCCGACCCGG
ACACTTCAGCCTGTCGAAAA
CCTCAAGATTCGATATGACT
AGAGTACACTCCACCCCAAA
CCCCCACCACATTACCTCTT
GCCGCCCAACTTGGACACAA
CGCCAGGCCTCGATCTCCTT
CCGACTATTGTTGGCTCCCT
ACCAACAATCGCAACAATTG
CTCAAACCACCCCCACTACG
GCTGCCAATCCCTCGGGCCG
AGCAAAGGCGCCAAACCCTA
GGTGTAACCCCCCCCGTCGA
ACGGACAGAAACCTAAGACG
CCATCACATGTGCTGTCAAG
CCCTACTGACGCGTGCAACT
TCCACGACGCGGAAACCCAA
GCCTCTACACTCCTCGCTGT
GACCACCCAGCCGAAGCGAA
TCCTTCATCGCCCGCCCAGT
TAGGCCCTCTTCCCCCCCCC
CACGTCATCCTTCACTCGGA
CCTGGACACCTCCAAGACCT
ACTCCCCCCATTCCCCTACA
TCGCTTCTTACCGTCATGCA
ACCACTCCCCCTTTCACATC
CACCGGAGTCTTGTTCAACA
GCCCCTCCGCACGAAACTCC
ATCCGCACTTCGACACCCGA
ACGTGCTTCCCGTCACACCA
CTGTTAAGCGACCAGATTTC
AGTAAAGAAGGCGTAATTCA
ACCGCGGAGACCTCTTGCTC
GGGGCCCCCGTCGTCCCGCT
CGGTGTCCCTCCGTCCACAT
TTCCGATTTCCAAATATCGT
CCCGCCCCCCGCCCCTAGAT
TCAGATGCCCCTACCCGGAC
TACGTAGCTACCATTTACAA
GGCGGACCGCCCACTCCCGA
AACGACAAAATTGACTAAGT
GCCTGCGTGCCCCCCCACAA
CTCCGCAATCGTCATCACCC
GCGACACGCCCCCCGGCGAC
GAGCTAAGCCATAGTTCGCA
TCCCATGTCTCCCCGGAAAG
CCTGTCGCACACGCCTGTAA
CTAGGCCTCTCAGCCCCGGA
AACACCCTGCTTGCCGCACT
GCATTCCAGCCCCGTACCGT
ATCCCCCACTGACCCACAAT
CCCAAATCAACTCCCCGACA
GCTGAACTACCACTCCCTTG
TCCCGCATACCAAGAACGCA
CCTCGCCTCCACATCACCGT
ACCATTACAACCGCTATAAC
CGGAGGCTACCCAGTCAGAA
TTCCACTCCCTCCACCCCAT
ATAACCGCTATTACCCACAC
GCCCCTCTCCCCTACATCCA
TATCCCATGATCTAACACGG
CTATCCCCCGCACCAAGCCC
CCCGCACTCCATCGTAGCAC
CCAACCACACTCGCCAACGA
GTTCCGCCAAGTAGCGCAGC
TAGCCGCCGCTACCACAAAG
GCCACGACCCGGCCCTCCTG
CACGTTTAAACTGACTGCCT
GTGGCAGTGCCCGTCAGTGC
GTCCCCCAAATCCGTCCACG
GTGTGCCCTTCCTCCAAATA
CCGGGATCATACTTACTACC
CGCAACCCCCACACTGCCCG
GGGCCCACCCAACCGATTCC
TTAGCGTTACCCCCCCTTAC
CCGACACCCTCATCCTCGAA
CCGACCCTCCGAGCCGCTAA
CCCCCCACCCCCATTCACTG
ATCCGCATAAGCGTACCTTT
ACCGCACCGTTGCCACGCGA
ATCCACCAAGGCTCATCTTC
GATCGGCACCCCACACCAGA
CCCGACACCCACCCCAGATG
TTCTTCCTTGCCTCGCATAG
GCATGCACTCGCTCCCGCGA
AACATCCAACGCCCGATATT
CCTGCCTCTTAAAGCAACCT
ACCTCCCCGAACTCTAAGCT
GCCGCGCCATCGAAACCGTT
ACGGCTCCCGTGGGCCCCTC
CCCCTCCCGCGCATCAACGA
TCCTGCCGCCGCCCCCTCTG
AGTGCTCCCTAAGCCCCCCA
CCTTTAGCCCTTACACCCCG
CTGAGCACCCCCACTCAAAC
TCAGAACTCCCCGGTTCAGT
CCCCACTCTCCCCCTCAGCG
CAAGCCCCCGCCATTACACG
CCCCCCACCCTACTATGATC
ACGAGCAAGCGACACCAACA
CTCCCCACCCTCAACCACAG
CCGGCATCCGCCCTTCACAT
ACAACCCCAACGACCGTAGC
AGCACGGACTTACACTGGTT
GCGTGCTATCCTTGAGCCGC
ATGAGCTATCCTCTTGGCGA
CTATTGCTGGCACATCACCG
GCTAATCCCTCCAACTCCAC
CTTGCTCACCCCCAACCGCC
ACAGCGGCGTTTCAGCATAT
ATCATCCCCTCCTCCTCCAT
ACCCTACGCCCCACCACACG
CGCGCGGCACCCCCCTAGGC
GTCTCTAGTGGTACACACTC
GCCGCAAAATAGAGGCGAGG
GCTCATAGAATCATCACATT
CATCCCGCCCCTCACCACCA
CAAAGCAACTCCAGCCGCAA
CCACAGCTGCCCACAGCGTG
CCAATCCTTTGTGCTCTGCC
CCAGTGAAAACTGCCCTGAT
CCACGCCCTTGCATCCCGAT
TAGCCCCGCCTCTTAGCCCG
GCTCTTACGCAGTGCACAGC
TTACCTGCACAGCCCCCAAA
TTTTTCCTCGCCGCAGGACA
TGCCCCCGACCCCCTACGGA
ACGCGCCCTGCCTCACCCTT
GTAGCCCATTCCGCACAGGG
TATCTCATCCCAGTGCACCA
CCCCCCCTTCCCGACCCAAG
CCCGCGCCACTCCCCTTGCC
CTGCCCTGCTTAAAACGGCA
ATAACCCTACTACACCCACG
AAGATCCCGACCGCCCCTCA
AAAAATCAACTAAGCCGGAG
TTCCCCGTTACCTACTATGG
ACTGAGGCCCCCGTATACGT
TCCCCGCAGTGTCCCGAACG
TTGAATCGCTCCCACTCCTA
CGCAAAATTCCGATCTACGT
AGCCCCCCAGCCTTCTGACC
CACACCGCCCAGACAACCTG
TGTCACTACATCGTGCTTGT
CCGTCGCTGATCACTAGATA
CACCTTGACCCTGACCAAAC
ACCAGCTCCCCCCATACCGA
CAAACGCATCCCCCCGCTCC
TCCACTGCTGCTCGCAACAT
GTGACCTATCACATCGCCGC
AACCAACGAATCGCCTGCTA
CCCCCCAGGCCCGACAAAAA
ATAGTCCATCATCTTCACCG
CCCCGCGCACGTGTGAACGA
GCCCATCTACTCTGTCTGGA
CCCGTGGCGCCGGCAAACCG
GCGACACACTCCTTCATTCT
ATGCACGATGTTACCACCGC
GGCCCCACACCCCCCACCTC
GGACCACGCCCTATCCCGTA
ACTCCCCGAGAGCCATATCA
ATCACTCCGCAGTCCTCCCC
ATCATTACACCATCCCAGTC
CCCAGCTTTTTTTCCGCGCT
CGACACGCACCACCCCCCTA
ACGACGAAGTCCACCTAACA
TAGCAGCGAGGAGCTCCCTC
AAGCGCATACGGCTTATACA
CCCAAATTCCACTTACCCGA
AAACCCCCAGTCGCGAACTC
CCGCCACTTCCCTCACGTGA
CCCTCAGTACAAGCCCTGAG
ACAGGCCTTCGCGTTCCCAG
ACACCAAATACGCCCTGGTT
GCCTGAGGTCCCTCCCCCGG
GTCGCACTACCGCCCTCGTA
AAGGCTCAACTCAGCTCTTA
GCATTTCAGGCTCGCATCGA
CCGTTGTCGCCCTCCCAATA
CTTGGCAGGCCACCCGCAGG
CAGGACCCCTTCCACCAGCT
CTCGCGCCCCATCTCCCTGC
GATCGGGCACGTCTCCCTCA
ACCTCACTCCCCGTAACCAT
GCCGGTCCCGCAGATCTAGC
CCCAATCTACATACCCCCCA
TCCGCTTCGCCCAACCTGAG
GCACCCGCTCCTCCCCCAGC
TCCCCGCTCCTCGCACGTGA
CTACCTATCCCTCTGGAACA
CGGCCCGCGCTTCAAACCCA
CCCACCCAGCGCCCGACGTG
GAGGCCCTCCCTAATTCCGA
AACGCCTGCACTGTTCCCAC
ACACTTATTGCCACAGGTCG
ACCCGAGCACTAGCCCTGAA
TCAAGCACTCCCGAAGGCCT
CCCGCTCTACCAATCGACTG
ATCCGCACCACCTAGTGCTG
GGGCTCCATGCGAGTCTCAG
ATAGTCGCCAGTACACAGGG
CCGAACCCGTCTGTCTTTAC
GAACTCGAGGCACCCCTATG
CCTGGTTCAACTAAGAAGAT
CAGCTCGCCACCGCCAAACA
CCAGGCGGACCTAGTCAGTC
CACAAATAGTTCGCCCCTAC
CCTGGGCCGGCTCCAGCACT
ACCTATTCACCCCCTCAAAC
ATCTGCCCCCGACCACGCGC
ACTCCCACGCCAGCGGAGAG
GTTACTCTCCCCCTGTCCGG
ACTGCGCTTCCCGGCACTGA
TCCGTCTACACCTCAATCCG
GCCGACTTCTCCCGTACGAC
GCCAAATACACACCCGTTAT
ACAAGTGGACCCGCAAGACC
CCTGCCCTCCCCCCATTCCG
TCCCCTTATTGTCTGGACAC
CCCAAGCCAACCATACCCGA
ACCCGCTCCCTATTAACCTA
CATGCATACCTTTCCAGCGG
CATACTCCTTCTTGCCAATC
ACCAAATTACCCAGAGCACT
CCCACACGCCATGCTCGAAA
GGCTACACCGATCACCTAGC
CAAGACATAACCTTCAGCTA
CACACCCGGTTCGCCCTTCG
GACAGAAGAAACAATCCCCT
CGCATACACCACACCGCTAT
GTGCGTGTCCTCTCGGACCT
ACAACGCTTGTACGCCATAT
CCCACAGCTCAACTCCACCT
CCGCCAGACCCCCGGTTCAG
CACGCCCCGCCCCCTGCACG
GTTAACTTTTGCCCCACCCA
ATCCCGCCACCTTCCCCGCA
GCTGCCCACATCATCGACCT
ATTAGCTCACCTTCATCCCC
CGAGTCCATCTCCGCCGTCC
AAGCCCTGAGCCACGGACCC
AAACGCACCGTTTGACTTGT
CACCTACGACCATTGATACT
ACCACGCAAGTCCGTACAAC
CAGGGGGAAGGCCTAAAACA
CGAACGCCGAACGCCACATC
TGACACGGTATAACGAAACA
GACTAACGCCCACTGAATTG
CCACCCCTCCGACTTGCCCT
AGCCTTCTAGTGTTCTGGGC
TTGCCACAACTCCGCGGTGC
CACACAAGGCCTCCACCCGC
ATTGCACCCACGCCTAACCC
ACTTCAAGACCTTACCCCAG
CCCAGATTGATCGGCCCCTT
CCCGAGCTACCGAATGGCAA
AGCACCCCGCGTGCAAACCG
TCCCGCGATTCTCTTTCGCG
CCCGAACACATATCCGTCAA
ACCGTTCGAGACCACAAGAA
GTGCATTACCCTAAGCCCTC
ACCTTAGTAATACCCGGCGG
GACACCCCAGGCGACCTTTC
AGACCTCATAAGGCTCACGG
GCCAACCAAGAATACGTCCA
CGAAACCCACAGCTAGTCCT
CCGCATACAGCGCCCTCCGC
AACCCCATAGAGCTCCTCCG
CGCTCTAAACAACGCGAAAC
TGCATTCACCCCTAATACCC
CCCGGCTCCCGACATCCTTC
CAAATCCCTACCATTTGCCC
CCGTTACTGTCCACTACCGC
AAGTGGCCAGCCTTAACCAT
TACATTTCTCTCACCCGACG
CCGCCATAGTCCATTTACAA
TCCCAGCTATCCCTCCCAAG
GGTCCCCTTCCTTGCCCCCG
GCCCACCTACACATGTCGTT
GCCACTCACTCCTAATCTGA
GCCACCAGCCCCGGTCTCCG
CAGCCACGAACCCTCGAACT
CCTTACCTGTCCGCCATCAG
CCCCTCGCACCGGAGCTTTA
TAGCCCTTGCCTCCTAACAC
CCCGCAATGCCCCACAGACA
GTCCATCGCCTTGCGGCCCG
CACCGCGAGTGTTCAAACGC
CAACGCACCTCGCCGCCCCG
AAGTGAATCCCGGTTTGCCG
TCCACGCCAAACTCTAGTAA
CTGGTGCCGCCCCCAATACG
CACGGCCGATCTCAAACGAA
CATCTCGCCCCTCCATCATG
GCCACCATTGCTCCGGCCGC
CCATCTTGCGTCCTGTCCCC
ACGACCCCGACCTTTCACAC
ACCGCTCAGTTTTCCCACCC
GGGCCCAACCCTCCCCGCGC
ACTAGCCCGCGAACACATAG
ACAGTCACAACAAATCCCAT
GACAGTGAAACGCCTCCCCT
CCCCACTTGCCAGTGTAACA
AAATGTATCGTCTTGTCCCA
AATCTAACCAGCAGCGACGA
GCACTGACTCTTAACCGAAG
GTGACTTTGCCTCTTCGCAC
CCCATGCAGCAATCCAGCGG
AAGGCACGTCTCTTCACCCT
CTAGCACCGCCCCTAGATTT
ACTTCGGAGCACCGACAAAT
GCTGGCGTCTCTCACCGATG
CCGACCCCCCGGCCTTCACG
CACCATCTACTCGCCCCCCC
TGTGCGGGCTCCGCTACCTT
GTGCACCCGCCCAACCGGAC
GTCGGGCCGAACTAACGCTA
GTTATCTTCATCCGACAAGG
CTGGCCGCCCGTACACCGAA
AACCACTCCCCATCCACGGC
CCCCCCCACCATCGCAAAAA
ACCAGCGCACCCGGCAACAG
CCCTCTGCGGACCCAGCCAA
ATACACCAGCCCACAGCCAA
AATCCAACACCCCGCACCTA
ACCCCCCCACACGACCCCAC
CCCCCCAACTGCGTAAACGG
CCTGGTATCCCCAGCAAGAA
GGCTCCGAGATGCTTGGAAC
CTCCGACACCGACAACATGA
GCATTACCACTGCTGTCCCT
GTACTCCCCCCCTCCCAACA
CATGACCAAACCATCAAGTT
CCGCTCCAAACCCTTCCACA
GTCAGCCCTTCAATGCTCGG
GAAGCCACCCAACGCGACCG
CTGTTTTCCCGTTCCCGGTC
CTGGCAAGAACCCCCCCACC
CAAAGCCCTGCATCCCAAAA
CGAGCGATCCATCTAGATCA
GGAACCCAATGAGTACCCCC
GCGAACGCCTCTTAAAGGAT
CTACCCCAGCCCCTGACCCC
TGGTTCACACACAGTTAGAT
CCGATTGAGCAGAACCCCTA
TGTCCCACAGAGAACTAACG
CCTGCGAATCCTCCCGCCCT
CACGCGCCAACCGCCTCGCG
AATGAGCTCCACTAACCCAC
GCCACCATCCTTGCTAAAGA
GCCCCCCCTGTGGACTCCCT
CAAGTCTCCAGCGCTCGCTA
CCTCCATTTAACGACCGCCG
CTCGCATCAACACGAAACCC
CTATATACCCCCACACAGCA
CGCGATTACCCCACCTTACA
AAGGCTACATCGCACCGCAT
ACACCCGCAACCCGCTGCTG
TAAGTCCGCTTCGCCCCCAG
CCAAGCCCATGCCCCCAAAA
TCGCGGAAAACCCCTCAACT
CATCCCCCCGCCCCATAACT
GCCCCGGCGTAATCCTCCCA
GCCACCGCATACCCTCCAGC
ACCCGACCCCCCCATTTAAA
GCACCCCTTACAATCATCCG
CCCCCTCCCTTAGAATGCAA
ACTTGCATCTCGGCATACGA
CACTGACCTACATCCCTTTT
CCTCACGCACCGCCTCTGCC
TCCAAACTGTCCGGACCCGA
CCAAGGATACCTCTCCCCAC
ATTCTCTTACACCCCGCGAA
CGAGCCCTATCAACGGAGAC
AAAAGACGACTAACCCACCA
GCACCAAACCGACCACTCGT
CTCACTCCCAGATTTCCACA
ATCCCGACCACGTCCATCGA
CCCACGGCTGCAACCACCCT
ATCGTCTTTCACACAACGGC
CCGCTCCCACTCGCGCGGAA
GCTAACTCCCCTTATCACAC
GACACCGCACTCCCTAGCTA
CTCAGTCAACCTGTCCAAAA
CCGACGCCCCCGGAATTCCT
CCCCAAACACAACTCACCAT
CCTGCACTCTATCCTAATCC
GACATTCATTCTCCCCCCAT
TAGGACCTTCCGTGATAACC
GCCACGGCGCCCCGACGCAG
CGGTTGCCCTACCGCCTGAG
CCGAATATACGCAGTCCTGA
GTGTTGACACATATACCAAC
GGGCACCCTTCCGCCCAAGG
ATCGCCTTATGCGCCTCCAA
GCCACCGCAAAAGTAAAACG
CTATTCATTCACTACTGTGA
CCGGCCAACCTTGCCACACC
ACTCCACCAAGCATGTCCAG
CCAGATGTTCGTGCGCCACC
CCCGTCTCGCTTCCCTGCCC
GCCATGAGCGCCTCCCGGGC
ACAACACCCCCGCCCCCGTC
CCCATGCAGCCTCCGTTTCA
TCAACTGTCCGCACCCCGGC
ACCCCCCTGCCCTACCCCCG
ATACCCGCCACACGGCCAGT
ACCCCGTAAATTCTCTGATC
ACTCACCAGCGCCAATCTCA
GCCCCCCTCCTGAATCTCGA
TCGGCCACCTACTAATAAAG
GTAAAACGATCCTTGCCCGC
CCCCGAGCTCCAACCCACAT
CCTGTATCGAAACCATCGGA
CCCTTGCAACCCCGCTCCAA
CATACCGAGCAACGGGACGT
TTGCCGTCTCACCTACCGAC
GGTCCTACCGCTCCCCGGAC
GGCGCGCGAGCACAACCATA
GAATGCCCGTGTCCTTGACG
GAAGAGCTCCGGTTCAATAC
ATTGCATTCTACCACATCCG
CTACACTCAATGCCCACACG
ATTTCCCTCAGTTCCCCGGA
ATCCGCCATTACTCCATCAC
ACGCGAGCTGCTGAATGATC
GACCAGGTCACCCCGGTCTA
ATACCCCTGCCTCTCCACAT
GCGCTAACCCCCCCGCCATA
GTCTATCGCCCATCAGTGCG
AACATGGTGCGCGAATTGAC
GATGTCAACCCACCATACCC
CTCACACCCTCATGAGCCTG
CCACCACTCACCCTCACCGA
TGAACGCTCAGCCCTCCTAA
CCCATGGAGCCTTCCCCATC
CCCCGCTCCGTTACTCAAAA
TACCTACCGCACTCAACTAG
CGTTACCTACTTCGCGACAT
ACCAGCGACCGCTGCACGCT
CGGACGCTCGTACCGAGCGT
CACCCCTCCAGACCTGGACC
CCGCCCCGTATTGCCCATGA
TCCTCCAAAGGACTCTTAAC
ACAGACACCTTCCGCTTAAT
ATCTTCTTGTCCCACTCCCT
CCACATCCATCTCCTCCCGT
ACCGTCCATCTCCGCAACAG
GCCTCTTCTCCCACGTCAAT
ACCCGATCCGACCCACTCCG
CCACCCCAGTCCAACGAACA
ACCCCCTGTCGCATGGCCGT
ACGCTCCCGACTCTCACGAT
CCTAACCCCCTCCACTCCTT
ACTTCTCAACTCGCGTTCCA
AGCACCCCCTTCGACCAAAA
CACCACCCCAACCCCCCACT
CACGCCTCCCCCCCCATCAT
CACTGGCTGCCAGCGAACGA
GACTTTAACTCCCCCCACCG
GCGCACATACACGCGACGAG
GAACTATTCCCGGCAGTCCC
AAGGCACCGCTACTCCCCAA
CCTGGGCAATATGTTAGATG
CCTGTCGACGCGATAGTCGA
ACCCCTGACACATAACAGGA
ATCCTGCACGCTGAACCTGC
AAACTACATTGTTCCCCGAA
CCCACCTGTGCCCCCTACAT
CCAAGAGCCCTGGCTCCAGA
GCAGTCCTCCGACTGCGAAG
ACCGGCCTGAAGTTTAGACA
TTCCTCCTCCCTTCCTTGCC
ACAACCACTTTGAACCGGAA
CAACTACCCACTCCAGTGGC
CTGGGCCTCCGCCCCGTATT
GCTACATTCCCGCGCAATAG
GATTTTTCACCTGGCTACGG
CCCCCCCATACTCAATGTGC
CTCGGCCCTTATCAACCGCG
TGACCACTTCTCCTCGGGTA
GCCTAGCAACATGACGGTAG
GTCTCCTGTCTGCAGAGGCG
CACACAACCCTCGTCACAAG
CTCGCGCTCCACGAGATCGA
CTAAAAGCTCACCTCTCTAA
GCCTTCCCATACTTGAACCC
ACATTACCCCCCGCCTTTCC
CCCGCGACGATTCCTATTTG
GTCATCCCATAGACTGTTGA
GAGCCACCATCCACAACCCC
TTGCCATCCCGTGCTCGTCG
ACCCTATCCCACACTCGACT
CAGTATTCCGCGCTTTATGG
GTCACCTAAACCATACCCGA
CCCGCCACACCACACAGACG
CCCGATATACACATTTCGCA
GCTGGCCTCTCACATAAAGC
TTGCTCCCCTAACCCCCCAA
ACTCGCATAGCCGCCAGCAA
GCACCTGGACCCCCACACCA
TAATAACCGTACGCTACCAC
ATGGATCCAGGAGACTTCGC
CCTGAATCACCCACCCCACC
AGCGCCCCCCTCCGACTGTC
CACGGTGCTCGACCTTATAC
CTGGCAATGAGCGCTTGCGC
CAGCCAACATCTTAAGATCA
ACACATAGCTCTCCCGCACA
CTAGCCTCAACCCGCCTCGT
CATAGAGCCCCCACTCCCTC
CCACCCCATGCCAACCCGAT
GCCCTTGTACCTCTTACGGG
CCCCTCCAAACTCTCAAGTA
GCCACTTCCGCCAAACGCTC
AGTAGTACAGTTGTTAAGGG
CTCCACTACGCGACAGGACC
ATGCACCTTTCCACCACTAC
CCGCCCCACCAACCGCTGAT
ACCGTTACTTCCTAGTATCG
GACCTCACGCTCACCCGTGT
ACCCCCCCCATCGCTCCCAG
TCCCCCCACCCCGTATGCTG
GCAACCGGACGTTCCAATGA
CTCACCCTACCTCGTTAGAC
CCATTCGCGATTCCTACCAA
CCCACTGCATTGGCTAGCAA
AATGCTGACGCATCCAAACT
GACGAGCCAGCACATCACTA
GCGACCATAACGCGGAACAC
ATCGTCCCCCACGAAACGCA
CAAACCGCGTGTTATCCGCA
GCCGACCAGACTGTTCAGTT
CCCTCTGTTTGCTAGCCCCA
CCAATCCCGCTTTGACCCAG
CTCACCCGTCACTGTCCACA
GCTCAGACCAACGCCGACAC
ATCGCGGATCTTCGTGCGTA
GCGCACTCACCGCCCACTAG
TAACGTTGTACCACTCACCC
CGGACAGCTCCTGACCACAC
TTCCTTTGTCGGCTTAGCGA
GAAAAACATCAACCTGATCA
CCCTCCCCACCCATCTTGCG
CCCACCTACCGTCTCCCGGG
GTGCAGCTGCCCCCCTCAAA
CCGACCCCCCTCCATCACAG
GACAACGAACCAGCCACCTA
TCACCCTTCCCCCTGTACAA
GTAACCAGCCCCACCCCGAC
GTTCCCACGCTCGCATGGCA
GCCCCGTGGCCCCTTCGTCG
CACACCCCACCCGTGCCACA
ATCCATCCCCGAGCCGCACG
AGACTCCATTACGCCGCCCC
CAACTGCTAGTTGCACCCGA
ACCGCTCGCCCCCACAAACG
GTTACCCATCACAGCCCCTT
TGCCAACCGAGACCAATCTA
GCGAAGTTGACACCATCCTA
CACCAACCACCCACCCCACA
CGCATAAACTCGCCTTCCAG
ATTAGCCTACAACACACGCA
ACCACCCGAATAAACACCAT
GCTCGCCAGCACCGCCCCGC
GTCACTGCCCCCCTGATTAC
ACCCACAGCTGCGCATCCTC
CTGGCCCCACTCCCCACCCA
AGAACGCACCCCCCTGCACT
ACAACTCCAACATTGCGCAA
GCCCTCACCAACGGACCCCT
GCTTTGTGCACCGCCTCCCA
CCCGGCACAGGCGGTTCCCA
CTAAGTGACCGCAGCTAAAG
GCTGACACCCAGATACACAG
CAACACTACAGCCGGTTTCG
ATCCCTCGCGACCCACCTGC
CCGCTGATGTGCCAGCCCAC
CGTGCCGGCAACCCAGTCGA
AAGTGAGCCCACATTGCGAT
ACCACCCCCCGCCTATCACG
GACTTAGTAGTACCGGTGCA
GACGCCTTGAACACAGGCGA
AACATTTCGCGGCCACCCGC
GTCAGTCGCTTCAGAAGCAC
CCCACAGACCGGCCCCTACT
GGTCGCCTTCAGCAAACGGG
GAACCGCCCCGCCTGCATCA
ACGCCCCTTTCCACTGCGAC
GCTGCCCAACCCCGAAAGCG
TCCCACGAATCCCACTCCGC
GTCACGAACACCCGTCGCCA
ATGCGGCCTATTCCACACCA
CCAACCCATTCTCCCACTGC
CCCCTCCCTCCAGCCGGTTA
CCATGCCCCAATCTGCCGAG
GCCGCCCTCGAAGGAAACCG
CGGGTACCTATTGCCGCATA
CCTGCTCTTTTCCACCGCGA
CCCCTCATTACCGCCACAAT
CCCTACCCGGCCCTCATCAC
GAGGTACCACTCTATCCAGG
CCCCACGCCCTCCGGAACTG
CCCGCCTAGCCCCTATCACA
CCGACCTTACCCCCTCCAGT
ACTAACTAGGCCCATCGCGG
CCCCCGTAACCGTCTGTTCA
ATCCTCCCGCTCGTCACCAA
CTCGCCCGCCCGCCTGTACA
ACCTTGCCACCCGCGTTAAG
CCCCGCGCATCCTACTCGCA
CCAGGCCCCCCCTGCCCGCA
AAATGCGTAGCCGAACTCAT
CCATACCCACCCAGTGCCCT
CGCCCAACCCGCCTCTGTAT
TGCACATCGCACCTCTGACG
CGCGTGCCCGCCCCTCGACT
TCGACTTCAGACCAATCGCT
CCCCGGGCTCACTGCCCCGC
TATGCCACATCACCCAACGA
TAAACAAGCGCAAGAGCACG
TTGCAGCACATTCCGTCCCG
ATATCCATAGCTATCCCCAG
ACGAGCGTGCACCAATGTTG
CCCGTGCCACAACCCACGCT
CGACGCCTGCTGAGATACTG
CCCCACCGAACATACCGAAA
ACCCGTGTTTTGTATGTGCG
AACCCCACCCGCCTACTACG
CCGTCTGCCAGAGCCCACGA
CGGTCCACAACCCTCCCCCG
CATGCGTCTATTCCTCTCCC
AACACCCATGCTCGGCGAAT
ACATTCGGAATACCACAGAA
AACCATATGCCCGCCCCCCC
GAACCACCACCTCCGCGCAG
TTGACTCCCAAAGACATCGC
CCCACGCGACAAACACCACT
ACTCCCAATTCCCCAACCCA
CTCACTCCCCCCCGCTCAGC
CCTGCCGCCTCCATTAGTAG
CCCGCGACTCTCCTCCGGTA
GCGGTGCCCCTCATACGCAT
AGGACCATACGTCATTCCGT
CCACTCTTGCCTGCCGACAT
ACGAGCGCTTCGCCTCCCTC
AACCATGCCAAATACCCCAA
GTCGCCCCGGGCTGAACACA
CTTAGTTGCCTAGCGCGAGA
GTGATTATTCACGTGTGTGG
TCATCGAAATCCGCCTTACA
CCCCCCACACCCCTGCACCG
ACGAGCCACCCCCAGTCCCC
CTGGTCCACTGACATCAGTA
AGAACGCACTACCCTTGCGT
GGCCGCCTTACATCCCTAGA
GCATTCCGCCCCAACCGCAA
ACTTGGCAACCTCCCCCACC
CATCGATCCCCTGTAGCCGC
TCTCTCCAACCACCTATCCA
GTCGTGCATCTATCGCAATA
CCGATTCTACTAGCGCCTGC
CCCAAGCTGCCGGGTCAACA
ATACACTATCACTACTCCCC
ATATCGACGCCTCGAGCCCA
ACTCGGGACAACCGGCCACG
ACCTCATGCACACTCCCCTC
TCATATCGGTCACAACCAAC
ATACCTAGCAAACGATTGGA
TATGCGCTGCTCAGAGACGA
TCTCTTCCGCCGACCCCTGT
CCTGCACCCTTACTCAAGGA
AAGGGGAAGTCCTCTCCGGC
CACGCGTTTGCCCCCTACCC
CACGGACTTCCTTCCCCCCG
ATCCCCAAGTCCCCTCACAG
GCCTAACAAGCGGCCGCGGC
ACGCACTCCACCCCCGAGAT
TACCCCGTGAACAGTCCCCA
GGGCCCTGTCGCGTATCCCG
GCTGCTCCCGCTCCCAGCCG
CATCCAGCCACCGCTGCGCA
TGCCCCACTGCATTCAGAGG
ACGGCTACCCCGTCACCAAT
TGCGGTAGGTCCCCCCCTGC
TTGACTTAGCTATCCCCGTC
GCTGCCCCACTTCTCAACAG
GCAGACCAGACATGCAGAGC
GACCTGCGCACCCCCCAGGA
AGTGGACCACTCACCCCCAA
GGGACGCCCGCCCTTCTTAA
GGACCACTCGTTTTTCGTCA
GGCATTAGCACTCCGTACTA
CCCCGCACACAAAACCAAAC
ACACTCCGCCGGCCCACGCG
CGCGATGAAACTCTACCGCC
CATGGCCCTCTACAGCCCCG
CCGGCGCATCTTACCTACAC
ATTGTCGTGTTTGTCTCACG
GCTTTCCCGCACCACTGACC
CTGAACTTCACACCCTCCAC
CAGTACCCCCGCCCCCCCAA
GCTACACATCTAGACTACGA
ACCACCCGCGTGGTGGAAAT
CCCGCTGTCCCTAAAACCCT
TGCGAGCCACATTGCACCGG
ACCCCCATAGCCCCAAATAA
CGGAATCCCTGTTCAGCTAG
ACACACTCCGCCCTCCCAGC
GCACCCCCCGCCCCCCACAC
ACAGCACCCCGGCCCGCGGA
CCCCGACCCCGCTATATACA
CCCCCATTCCCATTGCCGCG
CCCTCGCTGCCCGCATGGAA
CAGGAGAAATCCTTCCCCTT
GCGACTCTACTCTGAAAACT
GACCTGCCCACGACTTAGCA
CTCAGCCTACGCAATAACGC
CTGTTTAGCTCCCCATGCCA
AGGTCCCAGCACAGACCAAG
ATTGGCCGGACCTCCTGCTC
GCTTGCCAATACCAAAACTC
CCCCGACAGCCGGACCCCTG
ATTGGGCCCACCGCCGCGCG
CACGCAGCCCGAACGCGCCA
GCACATATACTCGCCCGGGA
ACTTTAGCATCGCCTCCCAC
TTACCTGCCCCGGGCCGACC
GCTCCGGTCTGAACTACACA
TCCCATTAGCCAGATCGACA
TAACCGCCACTCGCCACGAT
ACGCAGGCCTCGCGCCAGAG
GCGGGTACGCGTCAACATAA
GAATCCTATCAGCCACCTCA
GCTACCCAATTCCCAGGCAG
ACCCATCTACCAGCACAAAT
ACCCACGTCCCCCACATGAG
ACCTCTAAAAGATGACACGA
ACTACGCCCCCCCCGTCAGA
GTAGACCGCTCTGCCTTAAC
AACCACGCCGTACCCATCCC
CTAATACGCCACCACATGCG
CCCAAGCCCCCCCACACCCG
ATGCGATGCGTAAACGCCAG
TGCCTATTCATACTCCCGTT
GACGCCGTACACGCTGCCAA
ATGACAAGATAGCTTCGGCG
TCCCGTCCATCTACCCTGGA
CCAATTTACCTCGCCCCCAT
TGGTGCTTACCGGCCCAAGA
TACGTATTTCCCGCAGCCAA
CCTAAATCGATTATCCAGCT
GAGCCCGTTACCACTACAGG
TTACACTGACTTCTACTACT
GACCCTAGCCTGTCCCCTGG
GGCCCAAAAGCACTACAATC
TGAATAGCGTTCCACATCGC
CGACCCCCTCCACCAGGGTA
GCACCGGGCCCACAAATAAG
AGCTCGAAACCCATCCCCCA
AACATTCAACACCCCTAGAG
CTTACCATTGCGGACCCCAA
ACGTAAATCCCCCCTTCAGC
CCAGCCCCAATGTCCCACGA
AGCCTCATCGAACTAGTTTC
CCAATACCTCTCCCATCCCT
ATCAGGTCACACGTCTCAAC
CTACTTACGTCATTTGCTCT
CCAATGCCCACCAGGATACG
CCCACCTACCTTGCGGGTTC
CTTCCTTCGCCATCTGCTCC
ACGTCCCACAGTCATCCCCT
TCCATGTCCCCGCGCCGCAA
AGCTACAGAAGCCCTTGCGA
CGTCTAAGTACATACTGTAG
TACACCGAGCTGCGCCCCGG
GCCAGCCACGGTCTTTGCTC
CGCCACTATCCTACTGCTCT
GTCAACGCAAGAAACCTCAT
CACACCCCAGAAACACACGC
GCACCTGTACCCCCGACTAA
GACGCAGTCCTCCAAGCAAC
AAACCCCCCCCTTCAGCGTG
AACATTGCATCTTTCCCCAC
CCCCAGGTACAAATCTACGC
CTCCCTGACCTCGCCCACAA
AGCCTCTCCCCCTCCTAACA
CCGTCGTGTTTACCCCCCGC
CATCCCCCAGCACTCTTCAC
GACTCTGTGCCTTACTTGAC
TAAGCCGGCTCCAAGTCATG
GACTCTGTGCCTTACTTGAA
GTCTTGCCTCCAGAATGGCA
CCCGCGTCGCTGTTAGACGT
TTCAACACGAGACTTCGACC
CACGAGCCTCCACAGTATGA
ACTATCTTGATCAGTGCCGC
GCTGGCATCCCCGTTCACAT
GCCAGACTAGGCAATCTTCC
CTTATTCCACGGGTTCGTGT
ACCCACGAACTTCCTAGCCA
CCTCACTCCCCGCACACCAG
ACTTTGATTAGAGACCCCGG
CCTTTCCAATATCCACCGCT
TCGATAGACGCCACCAACAC
AACTTCCCACCCGCGGGGTA
GCCGGGCCCACCACAGCAAA
CCCTCACGATTCACACTAGG
TCTACGCCAAGATCCACCCC
TACCATGAGCATACCACAGC
CCGTTACTCTACCATCCAGT
CCATACCGGTTGTAAACCTA
ACCTGTAGGCTCCGCCTTGA
TCCACACCATCCGAACTGCA
CTCCGCAGCCGAATCCGCCA
GCTGCGCCAACCACCCTCTA
CCAGCCAGCCTACCCACGGT
CACAGCATCCCCTGAGATCA
CTCAACACTGATCTCCTCCA
CCGCACTGTCCCCCAAACGC
GAAGGTCGAACCTCCTAACG
ATGGCACCTCCCAAGCAACC
CTACCAGTCACCAGCTTGCG
CAAACTACCCCCCCTGCATC
GCTACTTTCCCACCCAAGTG
TCGCAGCCGATCCACCCAAG
TCCTTCCCCCCTCACTGCAG
GAGCCCGAGTTAATACTCGC
CACGCACGTCGCAGCAATGC
TCGTGGAGCACCGATCCACA
ACTGTTGTACCCCACCCCCA
AAGACTGTCACCACGGGGGG
CTGTGAGCGCAGGACCTCGG
TCTCACAACACCCTTCCCAA
GCTAGCTAGCCGCTTGTAAG
GCTGTGTGGTTTCGCCCGCG
CGAGCTACGAGAACCTTCAT
CTCAATCCACCTCCCCCAGG
GGAACCAAAGCCAAGGAACC
TCCAGTTTTCACCGTAACAC
CCCTGTAACATAGCCGGCCA
TCACCTCTCTATGTTTCCCG
GACCCCCTCCCTACCAACAA
CCGGCACCGAGCACCAAGTT
CATGGCAAACCAATTACAGC
GTATACGCACTAATCCAGAC
TGATTCCACGTGCCCGGCCT
CTCTAAACTCTTGTGCTACT
CCCACATACAGCCGTCGAAT
ACCAGCCTCACCACTCAGCG
TGCAACGCGCCCGTAACTTT
AAATTGTACGCGCTTAAAAG
TGGGTCCGCCACGCGTCCTT
CCTCCCACACGGTGACCTCC
TTCCCAGCACCTCCTCGTCC
ACTCGTTGCAACCTCCATTT
GTGGCCCCCATTTCCCAACG
CCGGCCGGCCCCTCCAACCA
CACTTGCGAAGCAACTCCCA
ACTTTCCTCCGCCCTAACAC
CGCATCCCACCCATTGTGGC
ACCTGCCTTCCGCTCAATAA
CCGCGTCGATCCGTCGACGT
ACTCCCACAATCTACCCCCA
GCGATATGCTTGGCGCCACT
CATCTTCCAGATAGACATAC
GCATTCCTGCAATTCGTGGG
ACCCAAAATCCCCCTCCATT
ACAGCTGCGCGAGACACAAC
CGGCCCTTCGATCAGCCCTT
TCAGGCTCTCTCGTCGACGA
GGGCATATCCCTACCAACAC
TGGCACCCCTCGGGGACAGC
AGTCATAACCCTTCCCCCAC
AAGACCTCCGGTTCACAAAA
CCTGAAGGTCTCAACTCCAG
CTGGGCTTTGCCTAAACTGC
GCCCCACCACTATCCGCCCC
CCCACAATCCCATTTACGCC
GACATGCTCCCTTTAGGGCA
GGAACCCTACCGATATCAGC
AAGAAGGGCCCCTTCAACCA
GCCAAGTCACTCGCCTTTTA
GCCACACCTTCTTTCCTCGC
CCCCACGCACAGGCCCCAAT
CTCGTTAAACCCCCATGCGA
TGGGGCCTGTCCTCGATGAT
CCCGCAAATCCTTCCCACCG
ACCCACGAAGCGGTACACAG
TCCCGTTAATTACGTGACTC
CAACCCCATTACGACTTCGA
AAACCTACGTGCTCCAATCC
CCCATCGTCGCCTTTCTTCG
CCTCCTCCCCCAATGAAGGG
GCTCCGAGATCATGCACGCA
TCGGGAGCGCACTTCCCCTA
CAACAACGTCTAACATGCCC
AGGAACGTTTCTATCCTCTC
TAGACCGTCACGACTGAACC
ACTGCAGTCCTCTCAGGCGA
ACATATGGGCCCAATACTAG
AAGCTTTGCATCATACCCTC
GCCACACATCAATGTCAAAA
TCATAGCACCCCTGTATCAG
CCCGTGACACCTCCCCACCA
CTGCTCCTGCCGTGATAAAG
CCAACGCCTCAAAGCTCAGC
TCGACCCCCCTGAGCCCTAC
AGTCAAAGTCCCGTGCTGGA
CACCATAGGCATGCCCCGCA
CATTATGCGCACCACACCAA
GAACCACCCGTTACCCCCAG
CATCGCCTTTCTGACGCAGG
GAGAGCCTCCCACCTATGCC
GCTCCGACACACCCCCCACC
GAGCCCCACAGTTCGGCCTA
AACCCCACCTTTCTCGCAGA
CAGGCCCCCCAGAGCTCCAA
AACGCACTCTCTCCCCCCAA
GGGGCCTCGCAGCCACAACA
GTTAGCAAACCCGCACGAAG
AGGCATCCACAAGTTCCCAC
CGAAGCGTGGATATCCACTC
CCCATCCCACCCGCCCTATC
GGGTCCAACCTTCACTGCCG
CCCACCCTTACCCCAACTGG
GAGGCCCGCGCCATAGACAT
ACCACCAAGATCACCCGAAC
CCATCCTAATTACCCTGAGT
TCGTACCCACCACGGCGCTA
CCCGTCTTATCCAAGTGATT
GGTCCCAGCCCGGTAACACC
AACTCTCACCACTCTCCCCT
ACCGACACCCCCCATTACAC
GCTGCTGACCCACTCCCCGA
ACGTGTCCAGCCTCCGGTCA
CTTCGCTCCCCACCCCCCGT
ATAACCTGCCTTGATCAGCC
ACCGCAGCTCGCTCGCTCAC
CATAAGCCTCCTCACCCTCA
ATCGCGTTGCCCTATGCCGC
CCCCCTAACCCTCTTCCCCG
ACCGCGGCCCCCCCAACCTG
GCACCCCTCTGACTAAACAA
AGTGTTATCTAGGCCCGATG
TATGTTTTCTCCAGCTAGAT
GGCGTGTCCCCAGTCCCGAC
AAAATAGCATACAAAATCCC
CTACCCCCCAGTACCTGGCA
CTCTGCTTGTTCTCCCCTAG
CTACCCGCACCCGACCTATA
CAACTAGTAGCAAAGCGTAT
CCAGCCGATCGTCCTTAACG
ACCCTGCATCTCCGGAGCCA
CCCGCCTCACTAAATCCAGC
AGCACCACTTCACCAACCAG
GACCGACCGGCCTCCGGAAC
GGCGCCATTTAACCGCCCAT
CAACATCCGCCACGAAACTG
GATCGGCCCCCAGCAGGGAG
CATAGGCACCACGCTCGAAC
CTCGTTCGACCCACAAGCCG
CCACGGGCGTCTCGCCCCTC
GACGTCAATCTGGGATCCCA
ATCCTAAATATACGCACGCG
ACGCAATCCCGTACCCCAGC
CGCGTGTCCCCCCCGTACGG
GAAGTAAGCCAATGCCGACC
ACAGATATCCCCCTCTATAC
CCGTCCACACCCCTCAAGGG
AGAATCCCTATCCACAAGTT
AGCCACCAACGAAACGTAAG
CGCTTCCCCCTCCCGCCCCC
CAACACGTTCCCTTCCACCA
CATGGCCAAACCAGTCAAGC
CGAGACCCTCCGCCCCTCCG
TGCCTAAGCGACCCTCAGGG
CAAACTCCTCGAACCTACCA
GAAAGCTCATGACGCGGCAC
CTCAGACTCTCAGCTGACCT
CTCGCAAGCTCCGTATAACG
GAAGAGCCTGTCCCCCACAG
CTATACCTACCCGCCTGTTA
GGCGTTACCCTATAGGACTC
CCGGACAATCCTACTCCTTT
ATAATCCTCCCGCCCCTACG
CCACCACGCGTTGTACCCGA
ATCTGCAGGATTACCGGGCA
AGAACGGCTACTCGGCGAAA
AAGTGTTACCCTCTGCCCCG
CCAAACGGGTCAGACCCCAA
CTGCACTCCCATGGGACTAA
GCACCTAGACGCCACACTGA
ACCGGCGAAGCAGGCCCCCC
GCAACATTCACTTGCACGCG
CCCCCCACCCTCCATTCTTA
GCTACTATACCAGATGCGAA
ACGCACCGTCCCGCGATTCC
ATCCCCTGACCACTGGAGAG
ACCTCATTACTCGGCCATTT
CCCGCCCCATTCAGCAGCAC
AAGGAGCCCCGCATGTCCCC
ATCCTTTACCTCCACCTCGC
TAAGCCCACGCCGGCCCCAC
CCCATAGGTCAATGCACACG
CCGACGAAACTCCTGCTGGT
TCCCGTACCCCATGCATTGA
CTTTCCACGACCTCACAGCA
GCGCTTTTTCCCCCTGCAGT
GCTACGTGATTTATCTAAGG
GTGCACTATTTCACCCCTGA
GCCTCACCACCTCTAAAAAC
CCAGCATAACCCACAATCTA
CCCCGGTTGCCTGCCCCTCC
CCTCATAAAGCATCTCGATC
AACCTTGCGCTCTACCACGG
GGTGCCCTGGGGACACCCAA
GTTAGGCAGGCTACAACCAC
TCCGTTTGATTCCACCCGTG
TCCACTCCTCAGTCCATTTC
GTGAAAGTGCACGCCCTATG
TCGGCACCCTACGCACACGA
AACACTCCTTCCTGCGCGGG
GCCGTCAACCACCTCCCCCG
AGCCCGGGCCAACACTCTTT
GTCGCTTACGCAATCGATGG
CATACCCAAACCCCACCAGT
GCATGTAGAGCCCCTACTCG
CCTGCTTGCTTGCCCGACGC
ACGCACCAACCCAACTGGTG
CAACACTTTCCCCCCCCATC
ATAACTGCCCCTCTACCGCA
TACAACCCGACCCACCGCAA
CGCGCACAACCACACCCTTG
CCGCGAGCACGAGGCCCCAC
CCGACGCCCCTTTCCAGTCA
CAAAGAGACCCCAAGCAACC
TACGTTTCTATCTGGACGGC
ACGTGGACCATCACCCCAAT
TTCTGAGGCCCCCCAAAGCC
ACGACTCTCACGCCCGCGCG
ACCCTCGTCCCGTCGAGACA
GTCGGCATCCCGGCCCAGCC
CCTATCATTCCTCATTAGCG
CCACATCTGCCCCTCGCTGG
CTCCCCGACCACCGGCATCA
TGCACCCGGTCCACCAGTCC
CCCCCCACCGTGATACATGA
CGACACCACTACGCCCTACG
GAGCCCACCACCCCACAGAA
GCCGTCCTCTCACGCCCGCG
CATCCTCCGTCCATAAGTCT
ATAGGACCAGTCCTACCGCA
GCCAAGTTTCACCACGCCCT
CCTCACGCACGACCATGTCT
ACGCCCCACCCTGCGGGGCC
CAACCACCCAACCAGGGCGG
CTGCGCCCTCGTCGCGATCA
TTCGTTGCTCGTCCCTCCAG
AACCTCGATGCACTACCCCA
AATCCTTAGCCCCTTCCAAC
ACTAAAACAGTCCAAACGGA
CCAAGACCGCCCCACACAAT
ACGACTCTGACTCTCACCGA
CCGCCGTCCCCTAACGGCCT
CACTCGGCATTTGGATCTCA
CGCTTTCCTGACCCTTGGGT
GTAATTGAGCACCAAGTATC
AACTCTATGCTACCATTCGA
ATATTCGTCTCCCCCACCCG
CTGCTCAACCCACCCACTTC
CCCCCTCCATCCCGCACTTC
TCTACCCAACGTCGAGACTA
ACGCATATTCTACGCGTCCA
GATACCTCCTCAATAGCAGC
ACAATAGGCTCCCTCATCCC
CCGCCGACGGCGACCTAGCA
CCCACCCTAATGGACCACAG
CTCATCATACCCACACGTGG
CTAGGACCGCTAGAACCCTC
AAAATCCCAATTGCTCACCA
TTCCCGCTCCGCTAATGCCT
TATCCGGCCCGCTATTGAGC
CAGCTAATTACGCGTCCAAG
ATCTCCCAACCTCCCGTCCG
CCCACGACGTTCCCACACGC
CCTCCCCCCAATGGAAAAGA
ACTCCCCCGCCGAGTTCCCC
CATGAGATCGCCGGGTGCCT
AACCCTTATTCTAAACACAC
CCAACGTCCGCCCTATTACA
ATAGCCACCCACACCCGCAG
CCCGACCTAATGCGCCTATA
ACCCCGGCTTCCACCTCCCG
GCCAAACTCCCGTGCACCCC
ATCCATCCACGCTTCCACTT
CTGGCCACACGACCTGGTAT
CCACCCCCTTACCATCCCAT
CGCGTGATACTGGAAGTCAT
GGCTCCCACGTTAGGCTGAA
CCCAGCATAGCCAGGTCAGT
ACCAGCAAGCCTTTGCTCGC
CCGGGCTCCCCACTCCAGCT
ACGATTCTCTCGCCACAAGC
CCAACAATCTCGCTTACGAA
GCCAGCCCGTGGCCCCCCAC
CCCCTCCTTCCCTCCCCCAC
CCTTCCGCTCCGATTAAAGA
GCACCTACTCCCCCTGTCCT
TAGCTCAGCAACCATCGACG
CCCGGCACCGCTGCCCACCG
ACAGCGCCGCAAATAGCTCA
AAACATACACAACCCTAGAG
TTAAACCGTGCCGAGATGTT
AGGTACCGCTCCGTCCTAGT
CGTTTCATGCACGCAGTAAG
TAGTCGCGACCCAAAAAGAA
CTCCCCCAAAGTCGCCCTAA
CCCACCACACGCCGACAGAG
GCCACACCTTTGGCCCTAGA
GGCAACGCGCTATTGCCTAA
CCCACCCGCCCGAGTCCGGC
GGCGGTTGATAGTCAAACTT
ACCGCATCCGCACCAGCCAA
TCTACTCTGTTCGTCAGTCC
ACAACCCAACCCCGGATCCA
TGCGAGGCGCTTAGACCTAC
CAACGAGCCTTCCCCAGCGC
ACCCCGGTCATCCGCATTTG
TCTCAGCCCTCAACGTCCGC
CGCGTGCCGACAGTACACAG
CCGTCGGGTCACCCAGCACA
GACTCTAAGCATTCTTCAGC
TCCGTATTGACCGCCAACTC
CTGCAAGGATAAGTCGCATA
GACGACGCTACAACTTCACT
CCCATGCCCACTTACTAGGA
GACTAAGCCCTAGCTCAACT
GATCCGCCCTCACACCCCAC
TCAAAAGTCTAGCCCGTACG
AACAGTATCCCATACCACCC
CACGTTAATGAGGCCACTCA
CCGGCGGCTCTTTCCACCGG
ACCACCCATCAAGACCAAGC
GCGTACACTTGCATGCTCGG
CTCGCATACCTCAAACCGCA
ACCATAGCCCCCGCACCAAT
TGCCTGAATTGACACCACGC
CCCTTGCGGTCATCACTAAC
CCGCAACATCTCCACACCGG
ACTCCCCACCCCCTGATTCT
CCGTCACCCCAGCACCCGCA
ACGTATCCAGGCTACCCCAA
GCGGTCTACCTCCCCCTGGA
CGACCTATGTTGGAACGGGA
CCGCACCTCCTGTTTGGAGT
GTGCACTCCCCTTTTGTAAA
GTACCCCTATGCCTCTCCGC
GACACGACACCCTCCACTAA
TTCTTCACCATCCCACCCCA
AGTATTGCACTCGTGACGGT
CACCACCCCCAGTCGCCCGG
CCTGGCTGATTACAATGCAT
CCCGCAGAGGGCCACCTGGA
TCCCCCCCTTCTAATCCAAT
GGCCCTATACACTCGGCCAA
AGGACTCCTCCAACCAAAAC
ACCGCCCCTGTTCCAATCCC
TCTCAATCCCGCCCCATGTA
CCTACTGAACCCGAGGTAAC
ATCCGAGGGACCCCTCGCAC
CCGTAAGCCATAAACGCCAC
GTGCCAGCTGCTGATTACCG
AGATGCGCTCTGCCCGCAGC
CTTGGACTCTCGCACTCCAT
GCGCGAACACAATAGGGCAC
CCGAAACTGTGCCCATGCCT
ACTCCCCACGCCATAAAAGG
CTCGTTCGTGGTTGTAACAC
CCCCCCGCGCCTGCGATGCG
AATATTACCGCAGCCAGCCA
GCTCACAAATGCTACCCAGT
ACCCCTCAACCTTCTAACAA
TCCACCCTATTAGCGAACCA
CCCCCCGCGCCTCCTACCCA
TATCTCGGCACGAAACAAAC
CCCACCCCTCCGGCTACCAT
AGCGCCTCCTGGTATTTTTG
ATTGCCTCCCAGTCCCTACA
CCCATCTCGTGCCCTTCAGT
CCAACGCCGCTCCAACTATC
CTTACCCCCCCTGCCTCCCA
GACACCCACCCCCTTCCACA
CAACACACTACGCCCCACCA
CCAACGAACGTCAGCCCCGA
GTTACAGCACACAGCCATAC
GCCCCCACATTCTCCCAGTT
ACCCCCGGCACGCTCAGCAT
TCCGAGACCATCACAAGCTC
GGCATGACAACCGACCAATA
CGGCTATCCCAACTGTTCAC
ACCCTGAGTCGCCGCACCCT
TGCGCTTGACGCACCAACCT
TGGCCGGAATGAACATACAC
CATACCTCTACTATCCACAT
CCCCTCACCTATGACACCGG
CTATTACCCGTAGTCCCGCT
GCCACCCCGTCCCCCAGCTA
AACACGAGAACCCCCGTGAA
GGCATGCTAACCATCCCCAG
TCAGCTCCGACGCCGGCGCA
CTTCGTAACGACACGCGCGC
CCCACCGCCCTCTATCTCCG
CCTGCCTGCTGGCCGACCCC
CATAGGTACCAATGCCCCAT
TACCACCTAGCCCACCAGCT
GTGCGGCGCATCGCTGTCCG
GTAGCACACTCACCTCCCCC
GCGTGTCTTCCTCTATCCCG
AAAGCGCGGACGCCCGCACA
ACCACCCGCCCACGTACGGC
ACGATCCCTCCTCTCTAGTC
ACCTTGACCCCTCCCCCTCC
CCTCGAGAGCTGCTAAATCG
CCGACGGTCCCACGGCAGCG
CCACGTGGTCTGCCTACAAC
TCCGTTCCTCGCCCCACAAT
CCGCCCGTGAACTCTTTCGG
CTTCAGCCCAAACCCTCGGA
CACAGCTGACTTCCCCAATC
TCACCCCTGCACACCGCCCA
CCCAACGGGCCCCACGACAC
ATAAACCAACTCGCGATGCG
GCCCTAGTGTGCGAGCGAGT
ACCGCCTCCCGCCTACACAA
CTCACCTAATACGCCACCCA
CACGCACGGCCTACCCCCAC
CCTAACACCGGCAGCAACGG
GATGATGACGCCCCCGTTGC
CATCCCCCACCCCCCGCCCA
TTGCGCCCCGGTGACATACA
ATTCTAGATTAACGACCAGG
CGCACGGTAGCGCATGCCGC
CAGACGCAAAACGCTCCGTC
TTGCTCCCATGACTCGAACA
TTATCGGTGATCCGACCGCA
CTCAGCACCCCCCACCCCCA
AGCGAACTGACTCAACGCGT
ACAATCCAAGTCCAAGCGCA
TCCCACGTGCCCATACTATC
GTCGCCCTCCACTGCTCTCT
TGATGCCATGCCCAACTAAG
CAGTCCGCTATTAAATCCAT
CCAGGCATATCGGCCCGTCG
ACACGACCCACACTTTACCA
GCCGACCCCTCCACCACCAA
CCCTCCCTAGCTTGTTGTCT
TCGACCCCCCTCCGCCTCCT
TCGCACAGACTAGCACCATG
GACAACCCGACTTTACCAAT
CCTCACTACATCTTCCCCCC
TGCTCTGGCGACGCATTGCT
AGGGCTGGATTCGGCCCCGA
CTGAGCCCTCTTCCCACTAT
ACGACCTCGTGCCCCAGCGT
CCCCGCCACCCCACCTACTC
CCTGGCACCTCCCTTGCGCG
TCCCGACCCCCCCCCGCCAA
GCCCTGCCATCATCCGCGAA
CCCCGAGTTCATCCATGCCC
TGCATGGCCTTTACCATAGA
GACCCCCAACCCGTCCTCAC
CCCTCCCCACCCGTGCCGAC
CGACCACCGTCCCTACGCAG
TATACGTCGGAACCAACGGG
TACGCCCACCCACCCTCACC
ACGTCTAGCAAGGACCACCG
GCCACCGTCCAAACCTACCC
TGCACTCCCTCACCACTAAG
CGATCTCCCAGCCTAAACTG
TCCACGACCAAACATTTCTC
CCACAACCCCGCTCTGAACG
GTTCGGGTCCTCTCCCGGTA
GCAGTCACACAAGGAGTTAC
TCCCAGCCTGTGTAACAGCA
CAAATAGCCCTCCCTACCCG
AACGAGACCCCTCTGATGGC
CGCGCTGGCCTGAATCGCAG
CGGCCCCCGCCCCCCTACCA
ATACCCTTAAACCTATACGT
AATACCCACTATGTAACCGA
ATTCCTCCGCTTCGCTTACG
TGCATCAACGTGCAAGCCAT
ACCCCAAGTGGGCCTCGAAC
CAAAGCCCAGTAAGCGGTTA
CGCCATACCCCAGCCAGGAC
ACGCCTTTCCCCCACCTAGA
CCAGCCGTCCCCCCGATCCC
AATAGCTCCCCGGAACAGTA
CCCCCCGGACAAACTCCACT
GTTCCTGCGGCCAGCTAAAT
ACTTCCACATGCTCTTCTTC
ATGACGTCCCCTGCTAATGC
CCCCTTGATCGTGCCCCACA
TACACCGCCCGTTGCGACAC
GACAAACCGACTAGTTGCTC
ATAAACGTACCGGCCCAGTT
CATCCCTCCGGTCCGCCCTG
CTTCCCTCGCTGCCATTAGC
ACGGCCCCACCCCCAACCCA
CTAACCCTACGTGCCGAAAG
ACCTCCATCGGTGCCTGAGA
CCGTCTACTTCCTACCAGGA
GGCGCCTCGGCCCCCTCCAG
AACACGGTAAAGCCGAACCA
GCCATACACCCCATTACCCC
GACCCCCGATTCGAACGACG
CCGGCACTAGCACAGGGAGG
ACGACGCTGCTCCCCCTCCC
CAGACCTTACCACCGTCTGA
GTGCGCCACCCTATTAACGT
CTATGGCTCCTCACGTTTAT
GTGGCAACGCCCCCAAACCA
GCGATGCCGGTACCCTCACA
GATATCCTAGTGACCCACCC
ACAACCACCCCCTCGGCAAG
CGTAGCTCCCTTTCCACGGA
GCTGATCTACGCCCTGCCCA
GTCCACCACCACTACAGGCC
TCGTCCGCCGTGGCCCCCTT
ACCCCGCTCTGCCACACTGA
GACAGCACAACCGCCCACAC
ATGGCTACCGTTCCCTCGGC
CCGTCACGATGCAGCAATGT
ATGTCCTACGCCGATTACCA
ACAGCCTATATGCCTCCAGG
TACGACCATTCTCCACTGGG
CCCGGCGCCCCTTGCCAGAG
ACTGCCAGCCCGCCCCGCAC
TCATCCCAGTTCGACAGTCT
CGACCCTCCCCCTCATACGC
CAAGAACAGTTTTCCCAGTA
TTTATTACTGACACAAGCTT
CCCGCTACACACATACCCTG
GGAGACAGCCCGAGGACGCA
ATCCACCAGTTAGCTAGTGC
AGACTCCGAACCCCTCCGGT
ATAGCACACCCGGGCATGAA
ACGTACCATACACACGCGCA
ACTGTGCTCCGCCGCCGCGA
CTACGTCCAAGTTAGTAATG
CCCGCCCCTTACGGTGTGAG
ATCTCTCTTCTCCTACAACG
GCCCATGGTCATCTCCCACG
CAGCCGAGCCTCATCTAAAG
CCTCCCCCGCAGTGAACCCC
AGCCCCCCCCACAATTCTGA
GAGGGATACAGATATATAAC
GCTACCGAGCCCGGTACCGT
CAGGATGTCTTTAAGAACCC
CTCCCGACCTAGCACCCATT
CCGATCCATCCACGACATCA
ATCAGCCGTCTGATCTGTAC
TTCCCTGTTCCGAATAACCA
GGCGAGCAACTTCCGACATT
CCAAAGATCCCCTCGCCTAC
TCCGGTCGCACACTCCCTGC
CGGCTTTGATTACCCTGGCA
GCACGCAGTCCAGTTGCCAA
CGTCATCCCTCCACTGCATG
TTTCACCCCCTCATGAATGT
TGCGAACCATTAGCTACCTG
CCCGACTCCGACCCCAAGAC
GCCGCCCCTCGCCCTGATGC
CACCCGCCACCTACAGAACC
GAGACGCGCCACCCGCAAAG
TTGAACCCCCATGTCCCCCA
GAAACCGCGAATGTTGACTT
CTATCCCGCCTCCCCTTACA
TTCGTTCTCTCCACACCGGC
GCACGTCTATTGGTCCCCGC
AGAAAACCGCCCCCCGGTCG
CATAGCCCGCGCCCCAACGA
ATGCTTCCGCTTCCCGCCGT
AACATCCTGCCCCACTACCG
CCGGCCCCTGCTGTACTCGA
ATCCCCCTAGAACATTTCCC
ACCTGTACTCGATATTCACA
GCCCCCAGTCGCCACATACC
GGGTGTCGAGTACTCGGTCC
CTTCCACTCTTCCTCTCTAT
CTCTACTACCCTCCCATAGC
TTCGCACAAATGACAGACTG
GCACCCTTCCTCCACCTAGC
CGGCACGTGCCCCGCCGGGA
CCCCAATACTGTACTACGCA
TAAACGGCACCTCCACAATC
AGTACGTCCCCACACGCCAA
AATCCTCATCATGCCCAGAT
CCACGAGACCCCCACACCTA
ATTCTCCCTTGTCGTGCCCA
GAACAGCCAGCCAGACAGAC
TTCCCCAGTGGTGCTTCCTG
GCGGGCACTATTCCCCGAAG
AAATATACCCCCCCCCACTG
CCAATACGGCCCCACTGCAA
GTGTACCCCCCCGACCACAC
AGCCCAGTAATTGGTCACCG
ACCAACGTCTCACGCCCAGC
CTCTGTACATCATAAGCCAA
ACAAACGATAAACTCCCCAG
GCCGCCTCTATTCCTAGAAG
TCCATTCCCCATCGACGAAC
ACAACCACCCCTGCACTAGG
CCAGCACACTGCATCACACA
CCCACTACCTTTCGCACATA
GACGCCACATGAGCCCCCCC
TAAACAATTCGTCATTGCCT
CACCCCTCATTCTCATGCCA
CAAACGGTATTCAATCCCCG
ATCAGTCCTACCGTCCACCG
CAATGCGCCCCCCCTGTCCA
GCCCGTATTTTCTGACTTGG
CCCCCTTCATCCGCATAACT
GATCCCGACCACCCTGGGCA
TCCGCTGTAGACACCTCCTT
GCTCCAAACGCCTGCCCCGG
AAGCGCCCTCGCCCATACGT
ACCCCGTTACCCAGGAAAAG
ATCGCCCGGACGAGCACACC
ACCCGAGTGAACATCGTTCT
CCCCCTATCCACGCAGTTGC
ACCGGTGGATTAGTCTCTCA
CCAGTTGTCCACATTTCGTC
CGTTATGTTGCTGCCAACCA
ACGAGCGATCACGGGACCTG
CCAACCCCTAAAACGAACCG
GAAAGCCTGACCACCCCACC
TCCACCTCCAATCTCCACCG
ATGACCACGCCGGCTGCATA
CCTGGTCTAGCCCTCCAACA
CCCGTTCCACGCCCTCCCAG
GTTCAACTTTGGAAAGATCC
ACTTAATCCTTACTACGCCA
TCGGGGTAACGCCTCCCCGT
CCCCTCCTTACAGCAACCCC
CCAAGGCTTCCCACTCCGTG
ATGTACCTCTAGAGCCCCCA
ACCCGGGCGGGTGCCCCAGA
TCAGGCTCCCCGGCGTGAAT
CAGCCTACCCTATGCCGAAG
CACATCATCCCTCCCTGAAA
GGTATGCCCGAATCGAGAAA
CTCCTTAATCTGATCTGTGT
CACCACCCCGTTCGTCTCCC
TTCCCAGCGGAAATACGCCT
TTCCCACCTTCCTTACCCGG
CACCGGCCGTCATCTGACGA
CCGCAGCCGCTTACTGTCGC
CGCACCAAACCAACCACCTT
ACCATCTACGACTGAAAGGC
ACCACCCACCCTAGCCAACA
TTGCCCTACCTCCGCCCCTT
CCACTGGCAACCCTCGCAAT
CACACCCTCCCCACCTCAGC
ATGAAACCAACCACCCGATC
GCCAGTACATCCGAGTAACG
TGTCCCACCCCCCCTTCTCA
CCGCCTGACCGTCCAGGACG
CTCATTGGGAGCTCTACGGG
GTCCTTTCACTCGCCCCCCT
CAGTGCCCTCCTACCCCTGG
ATCTTTTTTCACACTAGCAG
CACGCGTTACCCCCGACCAT
AAACACCAGCCATCCTGCAA
CTCACCTCGCACCTCACCGA
ACCTCCAGACACCCCTTCAC
CTGCCTAAGCGACTTCCTTT
CCCAGCCCACCCACCGATTG
CCAGCCAAGCTGCTTAAAGC
TTTAACGCCAATCCACCAAT
CCCCCTCACCCCTCCGCGAT
GTCACCCACTCCGCACGCCA
GATTTTCTTGCAGCCAAGAT
CCCAGTTGTTACCTCTCGTC
GCCAACGCCCCTCCCCCCAA
CAGCGCGATGGATAACATCA
CCAAGCTTGCTCACATGCAC
ACCGTGACCTTGGGCACCAG
ACACACCCCGCTCGACCCCA
CATAGCATTCGCGTACAAGG
GGGATACAGTCCCAATACGC
TCGTGCTCACACACCCTGAC
ATACACCCTAGACCATCACG
GCACACCCTGCCACCCACTG
CGTTCCAGTGTTGCTCCCGG
GAACACAGCCCTCCTAGAGC
CGCACGATCTCACCTTATGA
CACAACACCTCCTCGACCTG
TTCCCATAGCCTGCCCGTGG
GCGACAGAAAACACCCATGA
CCTGTCTACCTAACAACAAC
TCCCGAGTAACCACTCCCAC
ATCACGTGTGCCTTGACGAC
CATGACTTCAACTCCATATG
CCCACCCACGGGCCACCACG
GCCCTCCCCCCCCCTTAAGT
GGGAGCCTGTGCACCGCCTG
GAAGCGTCTCACGCGAGGAG
CACTCCCACTCGACCGATGC
ACCGACGAGTCCGCCGTCAT
AAACAACCAACCACCCTGCC
GCCACAATGACACCCATTTG
AACTTCCGACCTGGAAGAGC
TCGCGGCCTCCCTCCTAAAA
GTCCAGAACGCATACCACGC
GACGTACCCCTCCCTCCACC
CGAATCCCGAGCGTGCGCAC
CTCGCTGCCACACCACCCCA
TCCGCCACCACCTCGCATGC
ACCCTCCCGTTGCTCCACAA
CCATCGCACCGCTCTAGCCT
CTAGCTCCCCCCGAGGCCCG
CCTACCGCAGGCACCATGAC
AACTAACCCAAACCACGCCG
AGCGGAGATACCCAACCCAA
GTAGACTCTCCAACCCCACT
CTCCGAGCCGGCACCTACAC
ACACCTCCCCCCGCCGGGCA
CCACCGCACCGTAAAAACGT
CCCCCTCATTACGCTCCATC
GGCTTCCCACCTCTATCATA
ACTACATCAACGCAGACTAA
GGCCACTGCCACCTTGCGCG
CCAAGACACATCCTCCCGCA
AACGAAGTACGTAACCCAAC
GCCAATCCCGTAATCGCAGC
CAACACACTGCCCCTCATCC
CCCCCCTCTGTGTAGCCAGT
CTCCCCCAGTAAACGCGATC
TAATGTGTAGCCCCTTCCCG
GTTACACCGCGCCAGCAACG
CTCAGTCGTCCGGTGCAGAC
GCACCGATCGCCCCCTCCTC
CTCGTACGGGATACTTTACA
CCCCCCATGTTACCCCTACG
TCTACCGTTTCCCCTCCAGC
AACGCAGCACGCTTTCCTAA
CCCACAGGACATCCTTCGAC
CCCCCCTACCCCTTTCACCT
CCCCAACGCCTCCCCAAACC
ACCACTCCCCCCACGACTGA
CCGCGTACATCCAGTCAGCG
TAACCCACTTCGCCTCCACC
ACACTATAACTTTAACGCAC
TCGTCCCCGCCTTCCCGCAC
GGAGATTGTGCTTTCTCACC
TAACCGAACCTACAAAGTAC
GCGATAATACCTCCTTACGA
ACGTAAGCCCCCCGTGGGCT
ACAAGTCCCTTTCGCACACG
TCCACCAGTCTAACCCCTGC
CCTATTCCCTTCCGCACCGA
CAAACGGCCACCTCGCCGTG
AGTCTACTCCATCTGCACCA
CCAAGTCCCCCCCCGCCTCA
GCCGATCCACCCATACGCGT
GAAACAATTCCCCGCTATCC
TTTAAATCACTTCGCAGCTT
AATGCCACAGCCACCGACAT
CGACGCAGATCGACCACGGC
CACATCACCAGGCCCCCACT
ACTCCCATACACAATGACAC
TAAGGGCCCCTCCTAACCTT
CCCCGAAAACTACAACCCCG
CCTCACAACCGCCCTCCACG
TGATCCGCCTCAGTTTCCGA
GCAAGCCTGCCCTGTACCCC
GTACACGACGCGAAACTCCG
ACGCCCCCACTCCTAGTGAA
GCGCCCCCAACGCCCTCCAA
GGGTCACTCTGTCCACCCCT
CATCACACAACCGATCGACC
ACGTGAGATCGAACGGACGA
GCCGATCCAACAACAATGCC
TGCTGAGGCCTCACGCTAGA
GTTCGCCAACAGTCCCCACA
AAGGACGCCCTGGGTGATTA
CACCCGTCCTCCGACCTAAG
CTCCCGCCCTTTTCACACCA
ATCGACCTACCCAAATTTTG
GAGGGGGCCCGGGCCCTGAG
AGCAAGATATAAATCACTAC
CTAAAAAGGCTCTTGTGCTA
GCTAAGTCACGTGGCTAAAA
AATTGCCCTCACCATCTCCC
ACTCCGAAGCCTGTAACTGA
CCGTTCCGAGCCCGACTCCG
GCAGCCTGCTAGGATTCATG
CACCTCCTAACGCTATCGTG
AGTCCCCTGCTCGCCCGTGG
CACGACCCTGCCCGATTACA
CCGACCCCTCACACCAGCTT
GCTGTGCTAAACAACACCCG
ATCAGCGCATGAGTACACCG
TCAGCCGGTTTCGGCATCCA
AGGCCAGTTTGGCATGAGAC
ACCATAATGCGCAACACCGT
CCGTTCCCACCCAATACCCT
GCGTGAGAACCCCTGTCCGT
AGGCAGACCCCCCTCGATTG
GAGTATCGAGTCCCCTACCT
CTCAAGCTCCGGTCACAACG
AACGACTGTACTGAACGCAA
CAGACATCGCATACCCCAGA
CAAACTCACCCTGTACGCTC
CACGCACACGAACTCCGAGG
GTCGCTCATATACCCCATCC
ACATCCATCCCCATCCCAAT
CCGTTACGCCCCGTGCACTG
ATCGGGCCCTACACCCCAAG
GTTAAATAACGCTGTACTGC
TTACCCCCCGAGCCTTAACG
CTGGACATTTTTGGACACCG
GCCCACATCAGTCTACCCCT
GATGCTGCACTAGCGAAGCC
CCGGATGTTTCCCCCCTTTG
CCATCCCTTCCCACACCGCA
CTTGCGAACGCACCTCGAAG
GGCGACCACACCCCCCATTA
CACATAACTCCGGACTTGGC
CACCGCTCCCAAGCTCACAT
GACATCCTACGATAAGCTGC
TTACCCACGCACGTCCCCAC
GCGCACATCCCTGCAATAAG
TGCTCCAACACCTCCAACGC
ACGACTCCCCCCCCCTTCTA
CCCTCGTAGCGATTTCCTGC
CCCACACCCGAACCCGGGAG
CAGAGTGTCTACCTATGAAC
CACCGCTACCACAACTACTT
ACGCTCTCGTTCCTCAGTCC
GGACACCCCAGAGACACCCG
CATGCACCCCGCATATCCGG
AACCTGCCGCCTGACGACTA
ACGACACTACCCCACTACCA
GCCCGCTTACTCCAACCAAC
CGCGCACTCCTTGACTCCCC
ACTCGTATCGCCCCTCCCTC
GCATCCACCCCTAGCACTCC
GATGCGGTACCCCACATCTT
CCAGCACGTACCACTTCACG
CCGGCCCCTAGGCCCACAGT
CCGCATCCACTCCTTTGCCC
CCAACCCCACCCATTGCACG
CAGCAGTAGCTGACCGATCC
CCTAACCCACCCATTGACGA
CAGCACACGTCACAGTCCCA
CTTCCTGACAATAGCCGAGA
CCCAATCCCGCCCCTCCTCG
GACGCGCTAGGCCCACAGTC
GGACGCTTTCTGGAAACACT
CTAGCATCACTCACGGAGCG
CCAGCTTCACATCTCCATTC
ACTCCACCGCCACCCAGCAA
CCCCGCTTTAAGCCCTGTAG
AAACCCCGTCCCGCTCACTC
ACCCGCACCCTCAGCTACGA
ACCCTCGACTCACCTCCCGG
CAGGCATGGCAGTAATAAGG
ATGGCCTTTCTCGGACCACA
CTTTGAAGCATCGACTCAGC
ACCAAACAGCTCGCCTTACT
CCCCTGACGTTTCTCGCCTA
GCGAACACCCCCGCCGCATA
CCAGACCCGCAACGTATTCG
GTCGTATCTTTGAGCACCCA
GTGCGCCCGCATGACACCCC
GGCGCATCACCATATGATCG
ATGACCAATCCTTGCCTAAG
GGCGGCCCACCTAGCATAAG
GCGCTCCCGCCTCGCGTAGG
CCAGTCAAGAACCCGCACAG
CTGTTGGACGCAATTAGCCT
CCTCCTGACGCACCTCAAGC
CTCACCCTCAACCAGTGTAG
AACCCTCCACCCAACAGCGA
CAGGCTGCTTACGCCGTGCA
ATTTTTTTACACCCTAGTCC
GACGCGCTTCCCCCCAAAGC
ACCTCCTCACCAAGCACCCA
ATCCAGGGTCTACCGCCTCA
GCATGGAACCAGCCCTTGAC
TTACCGACGCCTACATAAGC
ACATCAACCCTTCTAACAGA
AAGCTGGTACCCAAGAAGCA
TCGGCCTTGAGTCACCAAAG
ATGGACCATACCACTCTCCT
CACCTCCTCCCTGCTAGCCA
GCTTGTTGGCTCAAATCCGA
CAGAACACACCCCCCACAAG
GCCCCCCCGCCCCCCAAGCC
ACTCTCCTATCAGGCCTGCT
CTCCCGCCCATTATTTCCCA
GGTCGAGGGTCCCAAGGAGC
CTCGAACCGCATGCCGCGTG
GAGACGCGAAAGAGATTGGG
CCCGACCACCCGCGTAGCGA
ACGCAGACCTGCATAAGCAC
GAAAGCTGCCTACACTGAGG
GACTGACCTCGCTGTCCGCA
CTCACTGTAGCCGAACGTCA
CGATCCTCCCGCGCTACCCA
ACGACTCACCCCCGCCCCCG
ATGGACAGGCGTTTCCACGC
ACAGGTTCCCGCAAACGCGC
GCGCATTGCACACAACCTCT
AACCCCCCGCAATAGAGCAC
TCCACCGCAACTGTTCTCGC
TTCTCACGATCTACACACAT
CCCACCCGCCCACTGCTCAG
CAGCCCCGGACCGGACCCAG
ATGTCTTCACCGGCTGGTAG
GCTGGCCAGCCCCACCCCGG
CCTTCCCCCATAGCCCTGCA
AAAGGCACCCAGTCAGACCG
ATTACTCCCCCCCGCCCTGC
CGAATTCCACGCGTGAACTC
GTGCCCCTATACCCTCTCCC
GTAGCGATCCCACCTCCCGA
CCCCCACACGTCCACCAGCT
AAGGCCGAACATTGCCATCG
ACCCAGTTCCTCGTCCCCGC
GACTCTCACCCGACCGCTCT
CCGCACCAACCCAGCGTCCA
CCACCGGTCCTATGTGCAAA
ACCTGACATTAACCCGGCCG
ACGCTTGCTCCCAGACTCCA
AACCCCCCACTGGTGCCGCT
CGGCTTCACCACTATGCATT
CCCATCACGTGGATCCGCGG
CAATTCCCTCCTTCCGTACA
CCGCTTGCCCCCTAATACGT
ATAACACTTTCCACCAACAC
CCGGGTCGTCCCTAACCCCA
CAGGCCTCGCACACCCCGGA
CTGTTCCCCCCTGCCTTTCT
GCAGTCTCACCCTAGGAAAA
CACTTCTGGCCCTTCGTCTT
CAGCCATCCCGTGCTTAATT
GCGCTCACACTTCTACTGGC
ACAGCCTCGCCCGGGACCAG
ACGGATGCCTGACGGCACAT
AAATAAACGCTCGACTACCA
GCACCAGTGCACTGCCCCGA
CCCGACCAAATCACACAAAA
TGCGCCGTATCAATACACTT
CTAGCCCCACTCGGGTGCCA
TTTCCCAACCACCCAACCAG
GAAAACGCCTTACGCCGCGA
AACCCCTCCCCCCGACATAG
CCCCATACCTCCCTAATACT
ATCCACACACCCTCTGGCGC
ACGACCCCTCCCGTCCACCA
CCACTTTATGACGTTACAGA
CACGCCTAATCCCCCCCGAC
CCTTATGGAGGTGCCCGCTG
ACCGTCAATCGCCTACCTAC
GTGCCCCCGGCCCTCCCGTG
GAATCCCCCCCTACGATCGC
TCCCTGTTCCCTTATCACCA
CCGCATATCCCCATCAGTAC
CAAGAGATCCACCCCACGTG
AATGGTTGCCCAATCGCCGT
CCCCTTGCCCAAACCTCCCA
ATGGCTGCCCCCGCGCATCA
CCGACTCCACCCCTACCCGG
CTAGCAATACCGCAACTGTT
GACGTTCCTCCCCCCTGCTT
ACTACGATCATACCCACACC
ATCACACAGCCACCCACATA
CTATTCCAGCGACCGCCTCC
CGACCCCCTCTGCCTTACCA
ATTGGACTTTACCTATAGTC
CAAGACTTGTAACCTGGATC
CTACATCCCATTCCCACCCA
CACAGAGATCTCCTCCGCTA
CCAACGATCCGGCACAGAAT
TCGCAGGTTTCAGTGCCCGC
TCGGCCCCAACCATAGACTC
ACCACTGGACAAATCCCGTT
GCCTGTATCCCTACTCACCC
CGTAGACACTCCTGCCTAAC
CCTGACCAAACATCCTGAAT
GAGTGTCTCCCCAGTGGCAT
CCCTGAATACCCGCTCGCAC
AAGGTACTGTTGTGCACGAA
ACGCTCACCAACTCCCCACG
ACTCCCCACAGGCATCCCCG
CCAGCCCCCAGCTCCTCCCG
GAGCCGTCCTATGCTGCCAG
AATGACTCTACCCTCGCCAA
ACACTCCCGTCCGTCATAAC
ACCCAGCCTATATATCCGAT
CCACTCGTTTTAGCCCGTAC
TCCGCCTCGCAGCACCTCCC
ACGTACGGATCCCTTCCAGA
ATGCTTCTCAGCTACGCGGA
ACGCTCGCCCCTGCTGCCAC
ACGAGCAAATACCCTCCCGT
CGAATCCGCTCTCGTAGCAG
ACCGCAATACGGCAAGGCTG
GCCCACTCTCCCACCACCTA
GCGGGGTCATACCTCGCGTT
CCCCCCACAATCCCTCCAAC
CAGTTGGCCCTCGCAACGCA
TAGCAAACGTCCGCCAGCGG
CGCACGCAGCCTATTAATAA
ATGCCCTTTTCTCCGAGAGA
ACGTCGATTCGCAAGCACCA
GGGATTCCGACTCCCAGGAC
CCTTAACCCCGCGCTCGAAC
AGCCCCACCCAGTTATATCC
CCCAGAGGCTGGCACGAGTC
CTGCCCCTGTACCACTGCTA
CCCCAGGCATACACCTCCGC
CTCTACCTCAGCCATCCCAG
CCCGCCCTATTCACCAGAGC
GGACCCGCCCTTACTCGAGT
GCCAACCCTCTATACACGAT
GAGGACCCACACCAACCCTA
AAAACCCCCCCTCACCCACC
ACCCCCCAAAACAATCTCGC
GACCCCTATCGCAACTGGAA
AGGCTCCACACTGAGATGCC
CGCCCTTCATCGGTTCGGTG
ACTTTCTCGTGCGTCCCGTC
CCTCGTAGACCCTGACCACT
CGGCATACCAACGCGTTATT
AGGCCCTCCTCCCCTCCCCT
CTCAACACTGCCCCAACCTA
ACAACAGTGTATCGCCCCGC
CAAACAGACGCAGCCATTGC
GATGCACTCACTTACCCACC
CCCCACAGCGCGATGGCACC
CCGCTCGCTTTCCCCACTTA
GACTCTCTCCTTTACCTCCG
ACGGTTTCGCCTGCTGACAC
CCGGACCCCACTGCCTAAAA
CATCTATCTACTTCCCCGGA
CTGGGCCTGCCTGCATACAC
GCCGCTCGCCCTCGAACATG
ATCGGAAGGCGCAACCCTAC
ACCCCCGGACAGCCCGCCGC
CCCTATTGCACACGCAAGCG
CTCACCGCATTGCGTTGTTG
CTACGTCCAACCCACGGCAC
CAAAGCTCGCCACGCCAACC
ATGACCTGCACTTTTACCCG
CCTACCTCCTTCACAGGCCC
AAGGCCCCTTCAAAGCGACA
AGGCACGTCCCGTGTCCACA
CCGACCTCTAGCGGCCCGAA
GTATACCGACCCGCCTTCTG
CCCCGACCAGAGCCAATAGC
GCCCGCTCGGCCAGCTTCGG
CCTGATGTGCCGACTTACCT
GTGCCTCTCTCACCTCAGCA
CTTCCTCCCCCCTCATGCTA
AATTCTCCGCCTCCCTACGG
TCATGCCCTAGAACCCCGGA
ACCAATCCTCCAAATTCCCA
CCCCCTGATCTCACTTCCCG
AAACCGGTCACCTTTGGCTC
GTTAAGCCCTGCCGCTCCCG
TCCCGTTCGCCCCCTCTAGG
GTAGCGTGGCTTTTTCATCG
ACCTCCCCAGCCTACAATAG
CTCCGCTTCATCCTCCATTC
CCGCCTTGTCCCGCTTCGTC
CGCGTCCACCCGATTTAGTG
CCAACCCCATCCTGAATACC
ACGGTCCCCAATAACTTCTA
GTCACCCCACGCGCTGGCAA
ATGATTATTCGGTCACGACG
GTGATCCTACCAGCCCCACC
TCCGCACCGCACCCTCATCA
CCCAGACCTACCCCCAGCGG
CACTGCCCACGAACGGAATG
CCCCTACCTATCCCCGCAAC
GACACTCAGAGTCTCCTCTG
CCCCAGGCCTCCCCCTACAA
CCCGCCCTACATCATGGAGT
ACGCAATTCGTGTTCCCCGG
ACCACCAAGCCAACCCGCAC
CCCCTCGTACGCTCCCAAAG
TTACATCAACGTCACTACCA
GCACTAAGCCACCAATGGAG
CCGGCACATACGGCGACTGT
GCCCCCCTTTACTCCCCCCG
CCCGACTACCCTTACACGAC
GCGGCTGTTAGGACCCCCGA
ATCACCCCCCGCGTATCCAG
ATCCCCCTCCTCGGCAGCCT
ATCGGCCCAATTTATCTCCG
AACGCCACTTCCAAAGGCTA
AAGGTATCCCCACTCCCCCG
GCCGCAATTGGCCCTACCCG
CTGTCACCCCTACCCCGCGA
TCTCGCTCCCCCATTAAATT
CCACTCCTCCGCACCCAGCC
CTGCCCCATGCCAGCTCTAC
CTCATAGAACCCCAAAAGGC
CTTGGATTACCTGCACCGCA
TCACCTCGACTCCCAACGCA
CAAACTCGTAAAACACCCAA
CCCGAGTTCACCAGAGTTCG
ACTCCCATACCCATCCCGCG
ATCGGCTCTCACGCTCTCGC
CCCACCCGTCACGTACAAAC
CTCCTGCCAACATCTTATGA
CCGTTCCGCTGCCACACAGT
ACAGCGAGCCCCTTACCTCT
TACCCCTGCCCCCTCACCCA
ACTGCGAACCCCATTTACTT
AAGGCCGAACCGCCACCTGC
CCTTTCTGCCTATAACAACA
ACCACACGGCACCCTCTAAG
TTCCCAGCCTCCATAATGAC
TGCCCCTAGCTCAACTACTG
ACCGCCCCCATGTCCTTCAA
CGTAGATCCAACCGCCCCCA
GACCCCCCTTGGTCCGATAG
ACCCTCCATCGGCCCCGGGC
GCCGGGTCGCACTCCAGGTA
CCCACGTGCCCCCTGCTATA
GCTAAACGCATAAAGATGTT
CCCGCCCCTCCCAATCGAAA
GTACCCCCAGCTTACCGTTG
CGGCGCACCGTCCATACAAG
CCCGTGCGAACCCATCGTGA
ATCGCCTGCCTTGAAACGTC
GCTCGCCAAGCACCTCAGAC
CCAACTAAAATGAACACAAC
CCCGCCGTAAGTACCCCCCC
AACCCAGCATCCCGCAGCAG
AGACCACTGCTCCAAGGGCT
TTATCCCTCCCAGTTTCCAC
CCCGTCCCTCCTACCCCGTG
CCTGGCAATGTCCCCTTACT
TCCCAGCACTTCCCACAAGA
CGTGCTCGACCTCCTCAGTG
CCCAGCTCCCACTTCGCCCC
CATGACCAACCGAAAAACCA
CCACCGCATCCGGAAGAGCC
CCCTACCCCCGCACAGAACC
AAATCTGCCCATACGCAAGT
GCCGTGCCCACTCGGTGCAA
ATTGAATCCCCAGCCAACCG
TCCAATGACGTTCCCCCGCA
GCTTCCACTCGAGTCTATTA
GGCCTTAGGCAACCTGACGT
TCCCAATCGCCATTACCTGC
CCAAAGCTCCGTGCCTGCCG
CGGCCCCCATACCGACCATC
CCTTCCCCCGTCCCAACGCG
CAGTCAAAGCCCACCCCCCA
ACCACCCTCTCTCTCTCTGC
CACCTGTCCTAACCCACGAG
CCTATGCGACCACCCGCTTA
CTACACCAAAACGCCTGCGG
ACTCTGACACACCTGCGTCA
ACACTCTCCAGCCCTTACTA
AGCCCATCACAGCCCCTAGG
TATGTTAAGCACCCCATACC
CCGCGTCTCTAGCCCACTCG
GACAAGTCGCATCTCCTGCG
GACCGGCGCCCCAGCTTATT
CTCCAGCCAGATACGTCAAG
GGACTCCCCCCTCCTTACAA
CATCCCCGCTGACATAGTTT
GAACCCTCCGCTCCCCAGAC
CCACATCGCAGATCACTCGA
GGCCTTTTCCTTTTCCCCCG
CCTCCCGATCCCCTACCCCA
CCTGCCCCCCAACACCAGCG
ATCGGCCCGCTGCTAGAAGC
TCTTGCCACTTCGTGTGACG
GCCCATACGCCCACCCCACG
CCTACTAGTCTTGAACCAAT
CACAGCCCCCCCCATTACCA
CCAACTCCACATACCGTGAC
CGGCATCGAGTAAAACGTAC
CACGCTCCCCAACCCCAGCG
CCAGGCCTCTCCCGCCCGGA
CCCGCCCCGTATGAAAGTTT
ACCGACCCGTACAATCAAAC
GGCCCAGCCCCCCCTTCGCT
GCCCTCACACCTCTGCTGAA
ACGGTCACTCATGTGACAGG
GAATTACCCCATTCCCGACG
ACCGTCCACTTCCTACAACT
GCCTTCCGGGCTCCCTTGTG
GCCGCTGCCTACGTCACACA
CCAGGCCGAACTTGCTGAGC
TCTGGCTGCGGCCATGGCAA
CCTAGCACGAGTCCCATCGG
GGAGAGTACCCCGCGTGCCC
ACCCTAGTGCTCGAACATCG
CTCCCCCACGCCCACTACGC
ACACTTACTGGCACCAACTA
ACAACCCGGCGAAGGATGAC
CCCATCCTTGACGTTTTCCT
TCCGACATGCCAACTAACTA
CCCTCACCGCTGTTTCCCCA
TCGGTCCCACCCCCCAAGCG
AAGTTTACACATCAAACACC
GAAACCACGCATTCACATTG
CGTCACTAGCCCTCCGTCCC
ACGGACAGAACACCCTACTC
CGTCCATGACGCCTCCCAGC
TAGAACCAGAAGCTTTGAGC
GCCGAACTATCACCCTCCGG
TTCATCGCTTACTAAAACTC
CCTCGTCGAGCTCTCTCGAC
CCGAGTACAGACATGTGCGA
AACGCACACTCCCCCGTGCT
ATTCCTAGTCACCAAGACGT
GATCTCCCAGGACGCCCGCA
ACGTGCTAATCCCACAACCC
CACAGTCTACACAAGTTGCG
CCTGCAATAATGGCCCCACG
CACCAGTAACTCGCACTCCC
CTAGCGTCACTGGCAAGGAA
TCGCTTACATCCCCCCCCAT
TACCGGTGCGTCGGTAAAAG
GTGACTACGACCTTTCCGGA
TTAAACCTTCCACATCGCTC
GGCCTCAGCCTCGCGTCATC
CCACACAAGGCGTTGTCCAG
ATCCCCGGTGCCCCCTAAGC
CCAGTTGCAACAAGTAACCG
GTGACGCCACACGTAATACG
ACAACACCTCTACTCCACCG
GACTCCTCTGACTCCCCCAG
ACATCTCACCCCGACCACGT
CAACCCCTTTTTATTGTTCA
TATACCCCGCCGGCCGACAC
CCCAAGCGCAGCCAACTCCC
CCTACCGAGAGTAAGCGGAG
GACCACGCTACTTCCCCACC
TCCACCCGCTCGGCAGGCTT
ACCGATGCTGCTATGCGTAG
CCAGATCTCTGCCCCTAGAA
CCCAGTCGAGCCAATCCACC
CCTTCCTCCCCCGACTGGCT
CCGCGCTAAGAACTCTGAGC
ACAACCCAACATTTTGCCAG
ATGGGGGACCTCGGCTGTTG
GAAGTTACGTATCCCACACA
CTTCACGCTACCACTTGTCA
ACTCACAATCTACCAATGGA
GCTTGCGGCCTCACCCGAGA
CTCTTAACGGATGACCTTTC
GTTAACGCCCCCCCCACCAT
AAAGAGACACCAACAACCCA
ACAACAGTACCCTGTATTCC
CCTAGCGCTCACTAACAGAT
AAATCTACAATCCCCCTCTA
CCTCTGGAACCCCCTGAAAA
CTGCCTTGTGAAGACAGGAC
ACCAAGCCACCCCCACTGAC
GCTGACACTCCAGCGCCCGA
CCCCCACCTCCCATCACTGG
CACACGTTCTTCTACGCCCG
CCCATTGGGGAACGTGGACC
CACTGTCCAACGAAACCTCC
CCCGCTGCAACCAACTAGGA
CCCACCTATCGCCCTCACGA
CACCCGGTGCCTAGCGCGAC
TCCCTACCCATCATGCCTAA
CGCGCCCTGTGCCGCGAAAA
CGCGATCGGCACCCCACATT
ACTAGCCACCTCCCCTACTA
CAATCTTGTCGTGACCCACT
ACCTTCATTCTCTTAGCTAC
AACACACCTCTACCCGCTGA
ACCGCGACCCAACTGTCGAT
CCCACTCCATCTAGCCCTAA
TCAAGGAGCATGCTGAACCG
ATGCGAGCGACACTCCACGA
ACACCTGATAGTGCCCAGGG
CGTATATAGTCGAGACGCAC
CCCCATCAATAACCCCCAAC
GAAGACACATTCTACTCCTT
AAGGATAACCACATTCTTGG
ACACCCCTTCCCGCTTCACC
GCACCCCCCGCCTACCTCGT
CTGAACGTCCCGCCCACTCG
CCTGATTGTACAATGTTGCG
CACACCCCAAGCACTGCCAC
GTCGTCGAACACATATCTAA
ACCGTCCCCAACATGTACCT
CGGAGCCTTCACCCCCCTTA
AGCGGGGCTGTGCTTCGAAA
GTTGACCCCTCACTCGTCCC
AAACCACGAACCCTCCACTG
CCGTCATTTCCGAGCGATTT
ACGCAGGTTAAACCCCCACT
GAGACCCCCTTCCCGCACGG
CCTGTTCCATCACACTCCCC
ACCCCTTCGCACCTCCTGAT
CCAGCGCCCACCATCGCCTC
ACTACCAATTCCACACCCTT
TCCCATGCGACAATGTTAAC
ACACGTTCTACCCTACGGAC
ACGACCCAAGCCAGATCCCT
CCAAATCCGCGCTCTGCCGA
CACAACCCACACGATGACCT
TCGACGTCCGGAACTCCCGC
TACCCAGCGGTAATACCACA
CCGCTAAAACTCATTGTTCT
GGCCACTCACGCCCACAACG
CTTACACCCGCAGACATCAT
CCAGGACGTCCCCCCTTGCA
ATAGAGACACCCTGCAGCGC
CGTGGACGCCCCAATTCGAG
CCACCACAACACACTTTTCA
CACTCCCCAGATCCCCCACG
CTCCACATCAGCTACCACTA
GCTCCAACGCTCATATACAG
GCGTGGGCCTTCTCGCACGT
TCTACATCCGCACCTAACGC
CCCTGCCTCGCCACTAGCTT
ACTACGCTTCTAATCGAGTG
CACGTGCCGTACATTTCCCC
GCAGACCGACGCAACAAGAC
CCCGCCGCCCTTTCTTGGAC
GCACCTAGAAATTCGAAGGG
CCCGCCTGCCTCCCTCCCCC
TGACATCCCCTTCCCTCGGC
CTTGAGCCCCCTCTCCGAAT
TTCAGCAATCCCCGACGCAT
GGCGAGCGACGCACTTCATG
CCGCTCTCTGCCTACCTCCG
CCCTCCCGATCGGCCCCTGC
ATTACAGTATAGGAATCTCC
CCCACAAATACCACAAGTTA
CAAGCCAGCCGCGATACACT
CACCCCTCAGGTCCAACTAC
ACGCAGAGCTTACTAGATAC
GCCGTCCAGCACAGCACACA
CCCTGGGAAGCCGCCCAAAC
CGCTTCTAAGCCCCATGACG
GCACCTGTTTGCAATCGTCC
ATCGCCTCGCTTCAGCTAGC
ACTCAGGCACCACTTCGGCG
TACGCGCAACAAGTTCGCCG
ACTCGTGCACCTCCCCTCGA
CTGAGCCCGCGCCCACCCCG
ACCGCCCACCAGAACCCACA
CCGATCGCCCTCATCATTTG
CCCCGTCACTGCCAATAGTA
TACGACGTCTCACTATTGAA
CCCCTCTCACCCAATAGCCA
CCAGCGTTCTCACCTCCATT
CCAATTCCTGCTTCCTCCGT
ATAACTTCAGTTGCCCGCTA
CAGGTCTCCCTACTCAACCT
GTGGTTCGATTGGAAGGTGC
ACACCCACACCTACTCTCAT
ACTGCTAATACCCCCTCTAG
GTAGCCTCAATCACCCCCAA
CCCCCTTTATAACTCTTCCG
AATGCCGATAAACTGTACCA
TCTGCCCCTACCATCCTCCA
AGTACTCCCCTCATCCTCCC
AATCCCCCCCCCCGAGCGCA
GTCCTAGCTAAGATTCCCCG
CCGCTCGCATGCTTAACTAC
GACGTCACAGCCCTTTCCTA
CCGGGCCTCGACCTCAAACC
GCACACACACCCCGCCTCCA
CCAGGCGTCACCCTCCCATA
CCCACTCCACTGCCCTAGTG
CGTCACCCCTGCTCTCCGGA
TCCATTGCATTCGCCCCCTC
TTAGCGCAACCCCACCATGG
CCCCCCATCTGAGCTGCCCG
GTACGGTCAGCCCCTGTACA
TCATACCCTATCCCTTGCGG
ACCGCTCCCAACTCGATTGG
CCCCTGACCTCTACAGAGGC
ACCGACCTAGACCCCGAGCG
GACCTTCACTCTCAGTCGCT
CCCGTCCAACGTCACACCCC
CAAGACGCCCTCCCCGGACT
GACCGCACACCCAAAACCGT
TCGCTCGAGTGCGCCTCCTC
CCCTCAGCTACCAATAAAGT
ATTACCAGGCTACAATACCT
AACAAGCCAAGCCTTCAGCA
CAGATCTGGACCAACCCACT
ATCCCTAAACTCGAACCCGT
TGGACCGAAGGCCCCCGCAT
AACGTTGACCGCCATAGCTG
CCCAACCCCCCAGCGTAAGC
TCAACCCTACCCTAATCAGA
ATAGAGCGCCAGGACACTCA
ACCATCCCCCGCAATTCCCA
CGTCCCACACCTCCCGGCAC
GTTCCCACTCTCATCACAGG
ACCCTCGAGGACGCCCCCTC
CCCCGCCTGCCCATACGCAA
CCCCTGAACGTAACCCATCC
GTTGTGTAGCTCTCCGGAAA
GGCAGCCCTGTACTGACAAA
CACTTAAGATCCCCCCACTC
CCCGACCCGCGTACCCTTCA
CCCCTATCTCCCCACTACCC
CCTGTGGCCAACTTCGCGGT
CTGCCCTACGTCATTTCGCC
CACGTCGCCCGAACCCGAAG
ACAACCCGCCATGCCCCCCT
AACAACATCCAGCTGCCCAG
GCTGATACGTAGCCCACCGG
CTCAGACGCCTGTCGTCTGA
ACCCCCTGTGTACCTGCCTA
TTGCTCTTCCCCTCCCCCTC
CTCACAAGGGCACCAACCCA
CCAGCTCCCGGACACTTTCA
GTGTCAGAACTAGCACCTAC
GACAGTAATCCCGTATAAAC
CCCCGCCGTCCCCCTAAAAC
GACAACTTCCCATAACCTGA
ACCCCGCGGCGCTGCCCGTG
GCGACCTCCGACCCTCCCCT
TAGCGCAACTCGCACAATCA
TGTTCACCACACCTCCGGAA
CCCCATGGAGATGAGTCACC
CTGCCCTGGCGCCCCCCTCA
TGATAGGTCCGTCACCCGAA
CCGCGCACCACCGATCGTAA
CCTGACAGTTTCTCCCCTGA
CCGCGCAGAGCCGACCCCCG
GCCCCGGAGACAGTATCCCC
CCCCACACGCGCTTACCAGC
CACGAACGCTCACGATCTCA
ACAGCCTCTAAGGAATGGTA
GTGATCATCCCCATGGACGG
CTCCGCTAACCCATCATCCA
ACCTGCCAGACTCCGCCGAC
TAGCCCCCCTGTTCCGTTGC
GCCCCTTCAACAGAGCTACG
ACCCCACCCTTCCCTGCGAG
GCTGCAGTCGAACGTTTCCC
ACACGAATCCCAAACCGAGA
CTGGCGACCTCGCACCTGGG
CCACTAACCGTCATCCTCCG
GCAGGCATGCCAGCCCTATA
GAGCTGATTGCCTACTGGGG
CCGCTACCACTAACCGCGTA
ATCTATACACCACTCCCCTG
CTAGACACACTTTCCTGCCA
AAATCGCTCTCCCACTAAGC
CGTGCTTTTCTTCCAGACCC
CCCGCAGCACCCCAGACCAT
CCACACCTCTGCGACTCCAT
CAGCATGACACGCCGCCGCA
ACGCCCCCCATTGCAAGCAA
TCCACAACACGCCGGACCTA
ACCCAACTACAGCCGCCGAC
GCGCTCATGCCCGAACAACC
TAGTCCCCACGCATACTTAC
CCGGTGACCCCCGGTCCCGA
CAGAGTCAACACGTTATGCA
CCGACTCACGCCGTGTAGTC
ATATGCCTGCCCTTCCGAAG
CGGGTCGTGCAGCCCCTCCT
CACCCAACTCCACCCTTACG
CGTCCCCATCTCGGCCTGGG
ACGTACCACTTCGGTGGATG
ACACAAGCACCTAAACACTC
CATGATGCTGTCCCTAAACA
GCACGTTCCCAATCTGTCCC
CGGACTCTAACTGACCCCTT
CCACGTCTCACACCCCCCAC
AACCCCCGTTCCCCCCCGCG
GTAGCTGGGTTGATCAACCG
CCTCAGGTCCTTCACTGACT
CTCAGAGTCACCCCCCCCCT
ACTACAAATCCCCTCGTGAC
TGTGCCCTAAATCCCCCGCA
CTGCGTCAACATTCACCCCT
TCGCCACGCTTGTCCAGACA
ACCAGCCGACATACCCCCGA
TACTCCCATCGCCCAAACGG
AACCCACCCTTTCATTCCCA
TCTGCTGTTCGCATGCACAA
GCTCAATAGCCAACCGTCCG
CGACCATAACCTGCCAAGGT
CGTAGTACTCCACTTATGCA
CCTCCCAGCCTCTCCGCACA
CCTGAGGCCTCCGCCGGCCA
AGCCCCCCTTCGGAATAAGC
ACCCCAACCCCCCCCCATGT
CCGACACCTGGCGTACTCCG
TTCCACTCCACACCCCCAAC
CCCGACCGCACCATACCCGA
ACGCGGCACCAAATCCTGTA
CAAAGCCCCCACCGTTGTGA
CTCACCCCCCTTGACCCCCA
AACCCACGTACCACATACCC
AGCACTGGAGTTCCTCCGAA
ACTAGCATCTTCCGAGACAA
CCCAACTCGTAGCCCCTACT
GCGGACAGACACCTCGTTAC
CATCAACCCCGCCTTCAAAT
TCGTCCTTTCTCACTCCGTA
CCCGCTCCCCATTCATATAG
CGCACCGACTCAGGCCAATA
ACGCCCCTGTCGTTGTCAGA
GCCCCTTCGCCCCCCTAAAT
CTGGAATAGGGATACCAACC
AGTGACGCCCCCTTCCCCGT
TCGCGCTTGCTCACACGAAA
CACCATTTCCGGCCCTTCCC
GACTCCAACATCGCTTCAGC
CCCCGCGAATTTACCCCCGG
AGTCTTGCCCTGTGACCTCT
CACGGATTCCGCCCATTAGG
GCCCCCCGAAGCCCTCCCCT
CGACCCGCCCCACCTTCACG
CACCTTCCCCGTCTTCCAGA
ATACCACGCACCCTTCCTGA
ACGACATCTCCCCGGCGGGC
GGCACCACACCCCCTCCGGG
CTCAATGTAGCGTTACCATT
TCATAGTTTATCGCCCGACA
ACGCGCTCAATAACGGCGTA
TAACTTCTGCCCCCCAAAAC
GTTGCTCCGCGCGCACCGCA
CCGCGACATCCACCCCTCAG
CTTCCGCCGACTACACACCG
CCCGGTGCAGTCCCCTTCCC
CCAACTACCCTTCCCCCACG
TGGGTACCTCCACCCGCCCT
GCATCAACGTCCACTTACGT
AGTTACCGACTTCTATAGGA
CCCCCAATTCCTTCACCCTC
GATGACCTAGCCGACTATGG
CTTCCCCCACTCCCCTTGCA
TTCGCTAGGTTCCCCACGAT
ATCCACCTGCGTGGCAACTC
CCGGGATCACGCGCCTGGAA
CTGGCCACGTCCCCTAGCCC
GCCCTCAGCGCGGTACAGCT
CTCATCGTGCCCCAGGGCCT
TCGGCCTCACTACTCCAAAC
TACGTTCTCCCCAACGCCCA
CTCGACTCCCTCCCCGTACT
GCGGACGGTACCGTCGCACA
ACTCACGCTGCCACGCACAG
CCGACCCCAGCAGGCAGAGT
CACGATTAGCCCCTCCCCAC
TTCCCCTCTTTCCCAGCAGA
GCACCTCCTGACCCAAAAAC
ACCCACCGGCTGCACTAACC
AGTGACGTCTGTTGCCCAGC
CAAGTTTTTGAAATCCACCC
ACATACCCCTACCTCACATA
CAACCTGTACTTCCTGCCAC
CATCCAACAGGCAGGCCTCG
CCGGTAAACACCTCAACACA
CACGCAGCTCTCCCAAATGT
TCCCCTGCTCCTACATCTCA
GGACACTTACTTGCGGAAGT
CCTCTCGCCACAAGCCTCCG
CGCGATTGTATCCTCCCTAC
TACAGACTAGTCACTCATCA
AACCACATATTAACATCCTA
CACTGCTATCCCGCCCGTCC
ACCACTCAACCCAACTCTCA
ACAATGCCAATTCATCTTCA
TTAGCCCCGCTCACCTCGGC
TTTAAATGTCACGCTCCGGA
GATGCCCGAACCAAAACCAC
CTCCAGGGAAAGCACTCCTC
CCGTTTGAACTCGAAGCCCG
TGCTATGGCCCCACACCCGA
GCCCACACCTCGAATAACCG
GACCCACAGCACACTAACCG
ACGTCCACGGTATCCACCCA
AGGCTCCTGGAAATCGCCCA
GCCAGAACATGGTGAATTCA
GCCGGATGGCCGGTCTTCGT
CCGGAGCCCACGTGCCGTAG
ACCCCCCCCCACACTCCCGG
TCCGCTGCACGCCCCCTTGG
CCACGTATCCGAGAGAATAA
GCTCACCACCTGGCGACCCA
CCGCTACCGTAGTCACTGCA
CCTCCAACCCCTGCCCATAA
TCTCGCCTCCTCGACTGGAG
GTAACACTGCCACTCCCGGT
TATACCTCTCTCCTCCCTCG
ACCGCCATCCATCCTCGAGC
CGGCCCCCCCCCTCTTCTTT
AACGCCTCACAAACTGACCT
ACGCTAACCTTCGCCTCGGA
TACCTTTATTCTCCCTGACC
GGCATCCTCCATCCCACGAG
GGGCACGAGGACACCACCGA
ACCTACCACTCTCCCACCAC
AGAGCTAGCACTACGTCGAC
CTAAAACCACCCAGACTTCA
TCCATGTATACCGTGGGCGA
AGACGAACCCCCGCCACACG
CGACAAAGGGGACATCTACT
CCTACCCCTTGCGCTCAAAA
CCGCTACGTACCTAAATGCG
ACATACCGCCAATCTGAAAC
CGCCTTCCCAAACCACACGA
CTTATTGCTTGCTCCCGCGA
CCCATCATACTCCCACCGTA
CCGGACCCATCGCTTCACGA
TCAAGAACTACCTCCGGACT
CCCAGGGCCCCACACAAGTG
GACCTACCGGCCCACCTTCA
ACGGACCAAGCTGATCCCAC
ACTCCCATCCCCCCCATGCG
AACCAGCAGCCTGCCTACTA
CCTGACTCTCAAAATCAACG
CTTTGCGCACCCTCCAGCTA
CTCCAATCTTAGACCAACAC
ACCATCTCACCCGCCACCCC
GCAATCTGGGCCCCTCTACG
CAGCAAACGACAGCGGCTAG
CCCTCCACACACTGCCCCTG
ATCGCTTGCCAACATTTACG
GACCTATCGGCTTCCTCAGA
CTGGCCCACGCTGTGCTTGG
CTTACGCCAATTGTCGGCAT
CCCCTTTTAATCGCAAATAT
ATCGTGTGATCGCCCTTCGC
CACACACCTTATCTGACGGG
GATCCCCCACCCCACGGCGA
CAAGCCATACTCCCGCCACG
CACTTTCTCCAAGGTTGAGC
TGTACCCAGCGGTATCCGTG
GAGCACCTGAACATTCGCCG
ATAACTCGCCCGTATCCAAC
GCCCTCTTTTCACCTAGTAC
GAGCCACAGATTACTGTCCA
CACGAACCGAGCCACAGGGT
CCTGGTCCCTCCGTTGCTGG
CTAGAGACACAATTGCTTAT
TGGCATGACAATACTTACAA
GCACTCATGCCCTTCAGACG
CTGGAGCCTCACCCCGTCCA
GCTACGCCTCCACGATACTC
GGCACGTTACCGGTCTACAC
ACCCGATTCCACTGCCGCAC
GCATCGATTGGTATGCCGCG
CATCCAGCACTCCGCCTCCC
ACGGCTTGCTACGATCTTCG
CACGCCGCCTCAACACAAAG
CTACCTGTCCCCCCAAAATA
CGTTAGCAACTCAGTCAGGC
TCCATCACCGCCCCTCAGCG
ATGCACCACCTCCTCCTTCA
GTCGATGCACTCGCCGTCCA
CAGGCGATGGCCAGGCCCCG
GGCCACCGTTACCTCCGCCT
CGCCCGGCTGTTGCCCCCGC
ACAATCGCGGACCCAACCAC
CCCCAGATACGCAAACCCTA
TCTGGCACAAACCCCTTCGT
CAAACCTATGGCCCCAGGTA
TTTCCGGCCCACTCTTACCG
CTGACCGGTTCCCCCAACAG
GCTTACTGCTCCATCTGTTG
CTCGCCCTGACGACAACGAC
GACCCGCGCGACGCCTCGCA
CGCCCGCCCCCCACGACGTT
ACCCTTCAACTTTACGCTGT
TCGCCCTAAATCCGCAGGTG
CAGACACGATCGATCACGTA
ACCTCACCCCGCCCAAACTA
GAGGAGCCCTCAACCCAACT
GATGTCCCCATACTACTCCC
TTCGTGCCCCGCATTCATTA
GACTTCTCCAGGCTTCTAGT
TTAGACCCGCCCGCTCCAGT
CCTTCCGCCTACCCTAGAAC
CTGCTTTAGCCGAGCAGCGG
CCCCGGCACCTGATTCCCAA
ACCCAACTCACTACTCCTGA
CCGACTAACTTGTCAACAAC
GTATGCGGCTGCCGCCAGAC
TGCACCCAGCGAGCCCTTGG
ACCGCAACACCCCTGACCCC
CCACGCGTCTGAAAACCTGA
TACACGCCTACCCCATGACC
GCCGGCCGGTGCCCTTACAA
TCAAGCCGCCCCCCACCACC
ACCTCAGACCCCGCCATAAC
TGCGGACGTTCCCACCCACA
AACCCATTACCCTACAAGCG
ATGACACTATTCCCCCCCCA
CCCCCCCCGAATCAAGCTTC
CCCTCCCAGGACATACCGAG
CCCCGTTTCATAGGCCCCCT
GGGCCTGTGCGCACGCGAAA
GCGTCCCCCCACCCCAACTC
CTCACCCCTTCGACTCCCAC
GCTTACCTGTATACCTCGTC
ACTCCTCCCCTCTTCCCAGA
GCACGTGAAACCCGACAAAT
GTCGACCCCTCAAACGCCAG
ACACATTTCCTCGATCCCAG
ACGCCACTCGCGGCCCCCCC
ATACGTTCCCCTGCCTGAGT
CCGCCGCGCACACCCCACAC
CTTGTTTTCCCGCGTTGCCA
ATTGCCCCGGACCTTAACAA
CAATCGCAGCCATCTGCATG
GCGGCGTGAATCCCGCATTA
AAACCCCGTCAGGACGTGCA
TATCGCTCAACACTCCACAC
CCCACGCCACCACGTCACCG
ATAAAGTCTCGTCCACACGA
AACCTCGTCCGCTTTGTGGG
CCCCGCCCACTTTTTCCACC
CAGCTCCAAGCTCCCCACGG
ATCAATTGGGAGCACCCGAC
GCGGAGATGCATGCCCTGCG
TCACTCCCACCCCCCCTTTA
TCCTCGAGTTCGCCCCCCCA
ATGTTGGAGCCCGCCGCACG
CCATCCACTAGCGGACGAGT
ACAGAAGCCACCCCGGCGGT
ACGAGGCCATTAGACACTAA
GCCCCTCCCATCATCGCCAT
ACGCTCCTACTGATCGCCAC
CCCAAAACCTCACCCCATCA
CTTGACCGCAAATAGGAGGC
GCCCATAGATCCTCTGTGAG
CCGAGCCAGAAACCCACCGG
CACCTCGCCTTATATGACCA
CATCTCCTCTGTACCTGATG
AGGCCCCGTACCAGCTCACG
CCAACCACCCCCACGCGAAT
GACCGACCACATCCCCCGAA
CTCGCGCTCTTCCCGCCCTG
ATTAGCCCACCCACGTGCTG
TCTTATACCGGGGCGGGCCT
AACCGCTCTTAGCCGCCGAT
CCCACCCTACATACAACACT
CCGGCCGCACCTCCCCGCGA
CCCCTTGTCTCCTCCCCTCG
CCGCCACTCGCTGTTAAGAC
ACCCTGCCCCTCGGACTCCA
TCTACCGCCATCTCGCCACG
TCCAGCACCTGCATCAAGCG
TGCCCTCACAGCCACCTCGT
CCGTCCCCGGGCTTCCCCCG
AGCGGGGCAGTATCGTGTTC
CTGCACCGCTATTTTACGTT
CCATCGCGCAACGCCCATAC
CCCATGCTACCGCGAACGAG
GGCCTGTTCTTCAGCCCCGG
CCCACCCCACTTCTACCCTT
AACGACCCTTCGTCAGAGCA
TATAGCTCCCATCCCTCCCT
ACCACCCCCACCTCCAAAGA
CTATCCGGCTCTCGACCACA
CCCAGCACGACTACAGTAAA
GAGCATGGCCCCCCCGCCCA
TTATGCCGCCTCCAAACCGT
TTAGACCAACCTCCCGCGAA
CCTAGCGCACGTAAACCACA
TCGGCGTCGACGCGGATTCT
GCGACGCCCGCCGCCGCGAG
CCGTAAACTCCACGTCCACC
GTTTGTAGCTCGGCCCCATA
CCACTACCCTGGACAAACTC
CTGGCTACCGCAACTTAATG
CCAGCTACACTCTCCTTTTT
CCTACCGTAATTCACACCGC
ATAACTCTCCGCCCCTGCAC
GCGGACCTACGCCGATCTCG
TGCTTTACCCCCGTCCCGGA
CTCGCATGACCCCAGCAAAT
ATGAGAACAGGGAGTTCTGA
CCCTCACCCCTCTTCTCCCC
CAGCCACCCCCTCTTATTGT
TCTAACCGTGGTTCCACACC
TCCCCCATATCCATAGCCCA
CCCCCCACCCTCTGAGCCAC
CTACCGCCAACCAACCGTTG
CAAGGCCGACGCACATATCT
ACTGTCGTTTCCCTCCCGGG
GTTCCTATCCTACCTCCCCC
CCTATAACCGTTTCCCAGCG
CCCGATCGTTAATACGCCTG
TCACCCGAACCCACCCACCC
CGTGCCATACGGACATAAAC
GCCACCTGCGTTTGACAACA
GCGCTACCCCACGACAACAC
TAGCTGTCCTCATCCCGTGC
TTTGATAGATCGACCCCGCG
CAACCTCTACGCCGCACACT
CTCGATAAGCTCCCACCTTC
GAAACTCCTTCTGCAACCGC
CCGAAGTCACACCGATGTAT
AGAGTTACCCACGTAGCTTC
CCGCGCTTCCCTGCTGGACG
CCTCGCCGCCCTCTTTCCCG
CCTTTCCATCATCTCATGCT
ACCGATCTTGAACACTTAAA
GCGACTACATCCCCTGCGGG
ACACCGCCCCCCCCATACTT
GCGACGAAGGGCCCTCCACT
ACGCAGTCTCAAGCTACCAA
CGTGCGTACGCAGGTTTCGA
CATGTGCCAAACCATCCACT
CGGTGCCACACATTCCAAAA
ATCCTACTTCCTCTGCCAGT
ACTCCCTCAGATCCCCTGTA
ATCCGCCGACGCCATACCAC
CAGGGTGCTGCCCCAACCCA
ACCCTTGATCCACTTGGCCG
TCCAGGGCGCATCCCCCTTG
GCCACCCAAGCCCCTCTAGA
CGTTTCATGCTCGCAACCGG
CCCCACTCACCTGCCCCCTC
GCTCCCAGTACCCGGGGTTT
CTTGACCCACCACCCCACGC
CCCCACCCGCTTCCCCCCCG
GAATGAACCCCCGCCCAAGC
ATGGTTCGGCACCATAACGG
GCGTCCCCCCCTACCTGCCG
CCCACTGCCTATTTCTTCCG
CCCGCACTTCAAATGGCACC
ATCGCCTTCCTCCCTTTAGA
ACTAGATCCCCCCCCAAACA
TACCGTCCGCGGCCACCCCT
GTGACCCTCTGCTCCCCACA
CTCAGGCCCCATAAAGAACA
CCCTGGTCAGCCATGCCACT
AAAGGATCTCCCGGTAACCC
ACAAACAGTCACACAAAGCC
CCTTCGTCAAGCTCCAATCG
CCCCAGGACCAACCGCCCCG
CTACCTCGACGTACGACCGA
GCACATAAACAGACGCACCT
CTACCCAACGGGCATACCAG
TGCACGTGGCCACGAGTACC
AGTGCTCTTGCCCGGCAACG
CTTCCCTTGCCTCGTACCGC
CCGTTTCGGCCACATCTGCC
CCAATTGTGCTTTACGGGAC
GTATGCCCCCCCGCTCCACG
CTCCCAAGACACCTTGCAGA
CCCAGATACCTACCCCCGGA
ACCACCCACCCTCGCCAAAC
AGCACCGTCATCGCTTACCC
CACTCACTTTCCCCAACCAG
ACCCTCGCCCATTTATATTT
CTTGCGATACCGCTGGCTAC
AGCTATACAACCGCCGACTC
AGCCTACTGAGCCTCATGCT
TCCAACCCTCCCGGAACACA
AAGCATCATAACCCTCATGG
GCCCGCAGCACTTACCGTCG
TGCGATACTCCCCTCATCAC
ATCCCTCTACTCGACTCAAC
TACCACTGGCGCCGAGCGTT
GCCGGGGCCCGCCACGGATA
CAATGACAACGCACTGAACA
AGCAGCGCTCAACTTCCCAC
GTGGGCTTCCAACCAACCGA
TCGTCCCTACCGACGCACAA
CCTAATCCTCCCACCCTAGA
CCCGCATTGACCGACCTTGG
ACTGTCCCTACCCCCATCAG
TTCGGACTCGTACGTCCCCG
CATGCGAGTCTCGCCGTACC
CCCGTGCCACACTCCACAGG
AGCGTTCCCCACCTCACCAT
CCCACCTGCCCGCAGGGCAA
CGCTCCCCACCTATACGCAA
ACCGCCGCCAATCTACTAGG
CCACCCTTCTACCACATCCG
TCCTTTCCACGTTGGGCAAA
CAAGGCCGCCTCGCCCCCCG
CCGCCTCACCCGCCCCCAGA
GCAAGAATCATATAACCCAA
ACGAACACCCCATAGTGTCT
AGGTGCGGAGCGGAACTCCA
CGGAAAGCCCACACCCCCTA
GACACTCCGGCCACACTCCC
GAGGTGGCGCCCTACCTATT
GCCCTAGTCCAGAACGCCTG
GTCCTCGGAGTGCCCGCGGA
GACGCCATCCACGCTTTCCG
GTCTTTAAAACCATGCAATC
AACCCATTGCGGGCAGAGCA
CCCCACCAATTCTTCGTAAC
AACTCCCAACCGGCTCCAGT
TCCCCACCGCACCCGTAAAG
TTTGATGTAGTAAACGCACG
AAGGCGCTGACCCATCCCCA
ATCCCCCCGGTCCTCACGCC
TCCACAATCCTAACCTGCGA
CCGACCGATGCCGCGCAGTT
ACCCTGCTACAACCTACCTA
TGTACCAATCAAACCCCACA
CCCACACATCCCCCCCCAGA
TGAGGCCCAGCCCCGGTCAC
ACACTCTCACTGATCCGAAT
CGTAACCATTTTCGTCGCCG
CCGTGCACACAGACCGGAGA
GAGCCCTTACGTACACCCCG
CCGTTGGCCTGCCACCCCAT
CCCATGCGGGGCGAAAAGGG
GTGTTGAAGCTCTCACGACG
ACCCATGCACACCTCCCTAT
CGAAGTTCTTCGCACGGGAC
CCTGCTTACCTTATTTGACA
TCACTGTTGGCCCACCCCAA
GGCATAGAAATCTACTCTTT
CCGGAACCTGTCACCCACGG
GCACAGATACTCACCTCCGA
CTTTTGCTCGCTCGCCTGAG
CCCAGCAGAGAAACCATTCA
GTAACTCTTGCCCGCACATC
CCAGACTGTGTTCCCCTTCT
CTGGTGCAACCTGTAGCTTT
CCAGGCAAAACACAAGCCAC
TCCACCATCCGCCACCAAGA
ATTCCTGGCCTCGGTCCCCA
CAGCCCAACATCAGTGCCCG
GCTATCTCCCGACACTCGCG
ACTGACGTGCCAAGGAACGG
GCCGCTCCACTATCCCCCTA
ATACCCCCATTCCCCCCAGC
AACACTATAACGACAACTCG
AAATGTTAGCCTCTCCCACA
CCCCACCCCATCCTTCGACT
AGAGCCGCTTTGTGTTACGT
GCTAACCGAGACTCCGCGCA
CTCCCCCGCCCCCTTTACTA
ACCCCCCTACCCGCGCGATC
AAGTTATACCCTCGTCTCGT
TGCTATCTACCCCGCCAAAC
GTGCCCCACTCCGACTCCTT
