# Supplementary material for: Heritable tumor cell division rate heterogeneity induces clonal dominance
Source: PLoS Comput Biol. 2018 Feb 12;14(2):e1005954. doi: 10.1371/journal.pcbi.1005954 (PMC5825147; doi:10.1371/journal.pcbi.1005954)
Supplement: S2 Dataset — (ZIP) [file pcbi.1005954.s012.zip]

Archive with 3 entries (3 files):
- clonalK562_noclustering_q=56.txt
- K562_noclustering_q=56.txt
- HeLa_noclustering_q=56.txt
